# Supplementary material for: Genome-wide DNA methylation and gene expression patterns reflect genetic ancestry and environmental differences across the Indonesian archipelago
Source: PLoS Genet. 2020 May 26;16(5):e1008749. doi: 10.1371/journal.pgen.1008749 (PMC7274483; doi:10.1371/journal.pgen.1008749)
Supplement: S3 Table — (XLSX) [file pgen.1008749.s003.xlsx]

## Sheet: Supplementary Table 3
Supplementary Table 3. Correlation (Pearson's R) between all three blood deconvolution methods
		Granulocytes	B-cells	CD4 T-cells	CD8 T-cells	NK cells	Monocytes	Average
	DeconCell vs Houseman et al	0.812857	0.781551	0.682735	0.471099	0.657894	0.707382	0.685586
	DeconCell vs ABIS	0.598186	0.515542	0.482644	0.369393	0.6483	0.506357	0.52007
	Houseman et al vs ABIS	0.490163	0.575237	0.423228	0.255669	0.253923	0.510756	0.418163
