# Supplementary material for: Genome-wide DNA methylation and gene expression patterns reflect genetic ancestry and environmental differences across the Indonesian archipelago
Source: PLoS Genet. 2020 May 26;16(5):e1008749. doi: 10.1371/journal.pgen.1008749 (PMC7274483; doi:10.1371/journal.pgen.1008749)
Supplement: S4 Table — (XLSX) [file pgen.1008749.s004.xlsx]

## Sheet: Supplementary Table 4
Supplementary Table 4. Significantly (FDR-adjusted p-value <= 0.01 and absolute log2(FC)>= 0.5) differentially methylated probes and differentially expressed genes between the study islands (Sumba, Mentawai, Korowai) and villages with more than 15 samples. Proportions (%) of the probes (N=859,404) and genes (N=12,975) tested are given in parenthesis.
Differentially methylated probes
	Between Sumba and Mentawai					Between Sumba and Korowai			Between Mentawai and Korowai			Within Mentawai	Within Sumba
	Sumba vs. Mentawai	Anakalung vs. Madobag	Anakalung vs. Taileleu	Wunga vs. Madobag	Wunga vs. Taileleu	Sumba vs. Korowai	Anakalung vs. Korowai	Wunga vs. Korowai	Mentawai vs. Korowai	Madobag vs. Korowai	Taileleu vs. Korowai	Madobag vs. Taileleu	Anakalung vs. Wunga
log2FC >= 0, BH FDR-adjusted p <= 0.01	77,173 (8.98%)	9,795 (1.14%)	15,840 (1.84%)	24,592 (2.86%)	48,347 (5.63%)	86,108 (10.02%)	68,168 (7.93%)	84,160 (9.79%)	45,337 (5.28%)	17,294 (2.01%)	31,902 (3.71%)	569 (0.07%)	51 (0.01%)
log2FC >= 0.5, BH FDR-adjusted p <= 0.01	3,965 (0.46%)	2,209 (0.26%)	2,387 (0.28%)	6,636 (0.77%)	8,241 (0.96%)	26,262 (3.06%)	26,317 (3.06%)	31,905 (3.71%)	17,320 (2.02%)	9,787 (1.14%)	14,231 (1.66%)	62 (0.01%)	23 (0.0%)
log2FC >= 1, BH FDR-adjusted p <= 0.01	589 (0.07%)	267 (0.03%)	320 (0.04%)	650 (0.08%)	667 (0.08%)	5,993 (0.7%)	5,248 (0.61%)	7,086 (0.82%)	4,156 (0.48%)	2,919 (0.34%)	3,687 (0.43%)	10 (0.0%)	0 (0.0%)
Differentially methylated regions
	Between Sumba and Mentawai					Between Sumba and Korowai			Between Mentawai and Korowai			Within Mentawai	Within Sumba
	Sumba vs. Mentawai	Anakalung vs. Madobag	Anakalung vs. Taileleu	Wunga vs. Madobag	Wunga vs. Taileleu	Sumba vs. Korowai	Anakalung vs. Korowai	Wunga vs. Korowai	Mentawai vs. Korowai	Madobag vs. Korowai	Taileleu vs. Korowai	Madobag vs. Taileleu	Anakalung vs. Wunga
Probe FDR 0.01, region mean beta cutoff 0	11286	1334	2227	3215	2457	10429	8651	10375	5828	2316	4092	70	4
Probe FDR 0.01, region mean beta cutoff 0.05	279	277	339	460	534	1454	1909	2035	1168	756	949	23	2
Probe FDR 0.01, region mean beta cutoff 0.1	50	45	58	41	50	196	218	230	313	239	279	8	1
Differentially expressed genes
	Between Sumba and Mentawai					Between Sumba and Korowai			Between Mentawai and Korowai			Within Mentawai	Within Sumba
	Sumba vs. Mentawai	Anakalung vs. Madobag	Anakalung vs. Taileleu	Wunga vs. Madobag	Wunga vs. Taileleu	Sumba vs. Korowai	Anakalung vs. Korowai	Wunga vs. Korowai	Mentawai vs. Korowai	Madobag vs. Korowai	Taileleu vs. Korowai	Madobag vs. Taileleu	Anakalung vs. Wunga
log2FC >= 0, BH FDR-adjusted p <= 0.01	1,528 (11.73%)	115 (0.88%)	883 (6.78%)	947 (7.27%)	1,227 (9.42%)	4,407 (33.82%)	2,055 (15.77%)	4,015 (30.81%)	3,996 (30.67%)	922 (7.08%)	3,863 (29.64%)	480 (3.68%)	2 (0.02%)
log2FC >= 0.5, BH FDR-adjusted p <= 0.01	328 (2.52%)	65 (0.5%)	294 (2.26%)	321 (2.46%)	375 (2.88%)	1,375 (10.55%)	843 (6.47%)	1,592 (12.22%)	1,003 (7.7%)	484 (3.71%)	1,143 (8.77%)	55 (0.42%)	1 (0.01%)
log2FC >= 1, BH FDR-adjusted p <= 0.01	39 (0.3%)	26 (0.2%)	67 (0.51%)	73 (0.56%)	66 (0.51%)	316 (2.42%)	253 (1.94%)	420 (3.22%)	230 (1.77%)	172 (1.32%)	241 (1.85%)	6 (0.05%)	1 (0.01%)
