# Supplementary material for: Genome-wide DNA methylation and gene expression patterns reflect genetic ancestry and environmental differences across the Indonesian archipelago
Source: PLoS Genet. 2020 May 26;16(5):e1008749. doi: 10.1371/journal.pgen.1008749 (PMC7274483; doi:10.1371/journal.pgen.1008749)
Supplement: S5 Table — (XLSX) [file pgen.1008749.s005.xlsx]

## Sheet: Supplementary Table 5
Supplementary Table 5: List of genes with expression levels significantly associated to individual samples' Papuan ancestry proportions
Gene ID	p_value	r2	adj_p_value
ENSG00000224051	0.000600699	0.0883941	0.00488021
ENSG00000175756	0.00105556	0.0801704	0.00720759
ENSG00000242485	0.000217605	0.10313	0.00240504
ENSG00000248333	0.000917399	0.0822191	0.00657738
ENSG00000078369	0.00021508	0.103299	0.00239741
ENSG00000157933	0.000101942	0.114054	0.00145573
ENSG00000116198	0.00103296	0.0804865	0.00710882
ENSG00000196581	2.65686e-11	0.311112	1.57246e-07
ENSG00000116237	0.000125254	0.111095	0.0016829
ENSG00000097021	0.000675085	0.0866931	0.0053061
ENSG00000049247	1.23648e-07	0.206652	2.70601e-05
ENSG00000142599	0.000739387	0.0853667	0.00562114
ENSG00000049239	6.50308e-05	0.120492	0.00110599
ENSG00000171608	1.83733e-05	0.138429	0.000493163
ENSG00000171603	3.53268e-05	0.129183	0.000753907
ENSG00000162444	0.000737199	0.0854099	0.00561009
ENSG00000054523	2.03892e-05	0.136961	0.000515698
ENSG00000142657	0.00011357	0.112503	0.0015764
ENSG00000130940	0.000199327	0.104398	0.00230413
ENSG00000162490	2.94008e-07	0.195169	4.14307e-05
ENSG00000116688	7.55818e-07	0.182489	6.77774e-05
ENSG00000048707	0.000584756	0.0887858	0.00479346
ENSG00000116731	1.32616e-05	0.143013	0.000409875
ENSG00000189337	7.07388e-05	0.11929	0.00117438
ENSG00000055070	0.000347106	0.0963676	0.00334312
ENSG00000159363	0.00161418	0.07396	0.00959674
ENSG00000117115	0.00108207	0.0798079	0.00733767
ENSG00000127481	1.5381e-05	0.14093	0.000440835
ENSG00000127463	0.000143006	0.109187	0.00185002
ENSG00000077549	0.000273876	0.0998026	0.00283876
ENSG00000142798	6.63709e-05	0.120201	0.00112394
ENSG00000070831	0.0001317	0.110373	0.00173988
ENSG00000007968	0.00131764	0.0769291	0.00848119
ENSG00000142676	7.92826e-05	0.117658	0.00124793
ENSG00000185436	0.000419854	0.0936049	0.00381413
ENSG00000020633	0.00146373	0.0753913	0.00908819
ENSG00000117614	2.54622e-07	0.197086	3.96098e-05
ENSG00000204178	0.000514232	0.0906566	0.00439492
ENSG00000162430	1.3505e-05	0.142758	0.000412159
ENSG00000142669	0.000362478	0.0957388	0.00344354
ENSG00000117713	4.94195e-05	0.124409	0.000931494
ENSG00000090020	4.60081e-05	0.125428	0.000888415
ENSG00000142784	1.88429e-05	0.138073	0.000498616
ENSG00000158195	7.76311e-07	0.182128	6.90917e-05
ENSG00000117751	0.00134801	0.0765959	0.00859333
ENSG00000158156	0.00112024	0.0793014	0.00754284
ENSG00000126698	5.17055e-06	0.156154	0.000219891
ENSG00000130770	0.000744776	0.0852608	0.0056476
ENSG00000204138	8.10585e-05	0.117341	0.00125752
ENSG00000162511	4.11156e-05	0.127027	0.000834795
ENSG00000162512	0.000303264	0.0983258	0.00304731
ENSG00000060688	0.000693946	0.0862915	0.00541122
ENSG00000025800	2.94012e-05	0.131787	0.000656645
ENSG00000160050	0.00170794	0.0731338	0.00998859
ENSG00000084623	0.000253204	0.100939	0.00268083
ENSG00000182866	4.85401e-06	0.15703	0.000211239
ENSG00000175130	0.00104386	0.0803332	0.00715886
ENSG00000176261	0.00151764	0.0748622	0.00926953
ENSG00000116525	0.000161809	0.107407	0.00199385
ENSG00000197056	5.44279e-05	0.123033	0.000982108
ENSG00000142687	0.00108924	0.0797116	0.00736339
ENSG00000116863	0.000830681	0.0836684	0.00611491
ENSG00000171812	6.14669e-06	0.153753	0.000241039
ENSG00000163877	0.000369115	0.0954754	0.003487
ENSG00000188786	3.89887e-08	0.221731	1.24732e-05
ENSG00000183386	0.00048553	0.0914921	0.0042166
ENSG00000043514	0.000554439	0.0895609	0.00460673
ENSG00000010803	5.29282e-06	0.15583	0.000221382
ENSG00000198815	0.00035872	0.0958901	0.00342433
ENSG00000117395	0.000117896	0.111965	0.0016152
ENSG00000117408	2.02143e-05	0.137083	0.000512369
ENSG00000117419	0.000104208	0.113738	0.00147946
ENSG00000126107	6.82245e-07	0.183873	6.40931e-05
ENSG00000159592	1.87992e-05	0.138106	0.000498616
ENSG00000159658	0.000695498	0.0862589	0.00541619
ENSG00000162373	0.000216647	0.103194	0.00240231
ENSG00000116171	0.000434267	0.0931144	0.00388837
ENSG00000162384	0.00170153	0.0731889	0.00997674
ENSG00000116209	0.000507741	0.0908414	0.00434886
ENSG00000157216	7.83656e-05	0.117824	0.00124013
ENSG00000116133	3.87058e-05	0.127886	0.000798189
ENSG00000162600	0.000311917	0.097918	0.00310788
ENSG00000162599	5.01244e-05	0.124207	0.00093911
ENSG00000240563	0.000274201	0.0997854	0.00283881
ENSG00000162607	2.1922e-06	0.167989	0.000132393
ENSG00000116641	1.68805e-05	0.139622	0.000466857
ENSG00000162433	5.55979e-06	0.155147	0.000226935
ENSG00000116675	0.00051558	0.0906185	0.00440286
ENSG00000116717	2.25766e-07	0.198685	3.76393e-05
ENSG00000116729	5.42473e-06	0.155489	0.000223737
ENSG00000162623	0.00130458	0.0770747	0.00841542
ENSG00000077254	7.94284e-05	0.117632	0.00124793
ENSG00000162616	6.50636e-06	0.152962	0.000253341
ENSG00000117133	0.000113933	0.112457	0.00157733
ENSG00000117155	0.000524434	0.0903707	0.00443093
ENSG00000171517	0.00131079	0.0770052	0.00844172
ENSG00000137947	0.000203142	0.104124	0.00233003
ENSG00000122482	0.000104238	0.113734	0.00147946
ENSG00000097046	0.000462215	0.0922077	0.00406789
ENSG00000069702	2.10507e-06	0.168546	0.000129204
ENSG00000137936	0.000204505	0.104028	0.00233059
ENSG00000067334	0.00115887	0.078806	0.0077413
ENSG00000117528	0.000259542	0.100581	0.00273328
ENSG00000188641	0.00065638	0.0871026	0.005204
ENSG00000162627	2.96692e-08	0.225262	1.08946e-05
ENSG00000156875	0.000351892	0.0961689	0.00337548
ENSG00000162639	7.88401e-05	0.117738	0.00124431
ENSG00000116266	0.00108514	0.0797666	0.00734408
ENSG00000031698	0.00105433	0.0801874	0.00720559
ENSG00000134222	7.07965e-06	0.151787	0.000266885
ENSG00000174151	0.0015195	0.0748444	0.0092713
ENSG00000184371	2.06652e-05	0.136771	0.000519695
ENSG00000116396	0.00100976	0.0808184	0.00701639
ENSG00000134248	0.000361335	0.0957846	0.0034382
ENSG00000134255	0.00158327	0.0742429	0.00949343
ENSG00000282608	0.00136538	0.0764087	0.00867548
ENSG00000064703	3.1996e-06	0.162791	0.000161297
ENSG00000163349	1.56821e-05	0.140658	0.000441975
ENSG00000183508	0.00157623	0.0743081	0.0094801
ENSG00000065183	7.8255e-05	0.117845	0.00124003
ENSG00000265808	0.00113368	0.0791272	0.00762028
ENSG00000117281	0.000123964	0.111244	0.00166761
ENSG00000131788	0.000141715	0.109318	0.00183935
ENSG00000131781	2.93931e-05	0.131791	0.000656645
ENSG00000116128	0.00106182	0.080084	0.00723591
ENSG00000162836	0.0011681	0.0786901	0.00779414
ENSG00000023902	3.80888e-05	0.128114	0.000788212
ENSG00000117362	0.00121155	0.0781562	0.00800287
ENSG00000163125	0.000494268	0.0912326	0.00427367
ENSG00000143384	0.000895152	0.0825775	0.0064452
ENSG00000143420	0.000298732	0.098544	0.00301201
ENSG00000163131	1.02999e-05	0.146554	0.000341396
ENSG00000163154	9.65303e-06	0.147461	0.000328342
ENSG00000143373	0.000306962	0.0981501	0.0030744
ENSG00000143393	3.60969e-06	0.161127	0.00017229
ENSG00000159377	2.23878e-05	0.135641	0.000543042
ENSG00000143442	6.14968e-06	0.153746	0.000241039
ENSG00000143376	1.15503e-05	0.14495	0.000369517
ENSG00000163191	3.56322e-05	0.129061	0.000758349
ENSG00000143621	0.00020379	0.104078	0.00233059
ENSG00000143614	0.000179883	0.10588	0.00213568
ENSG00000143578	0.000333683	0.0969398	0.0032604
ENSG00000177954	7.37909e-06	0.15121	0.000273843
ENSG00000143569	0.000349229	0.0962792	0.0033581
ENSG00000160714	0.000356673	0.0959731	0.00341029
ENSG00000160710	0.00084935	0.0833441	0.00622909
ENSG00000163348	0.000712495	0.0859069	0.0055051
ENSG00000160691	2.34258e-06	0.167079	0.000133499
ENSG00000177628	7.71745e-05	0.118044	0.00122784
ENSG00000196189	0.000403825	0.0941704	0.00373775
ENSG00000160785	5.99025e-05	0.121666	0.00104428
ENSG00000160783	0.000466418	0.0920761	0.00408583
ENSG00000163468	0.00168458	0.0733354	0.00991072
ENSG00000143294	0.00118616	0.0784659	0.00786236
ENSG00000132694	0.000178368	0.106002	0.00212409
ENSG00000158477	0.000153646	0.108154	0.00193329
ENSG00000163563	5.51262e-09	0.246704	3.62516e-06
ENSG00000162736	1.85246e-05	0.138313	0.00049498
ENSG00000158769	0.00126755	0.0774957	0.00825758
ENSG00000158796	0.000427582	0.0933398	0.00385182
ENSG00000143222	0.00153348	0.0747104	0.00931818
ENSG00000158864	0.000249789	0.101135	0.00265895
ENSG00000198574	0.000878281	0.0828552	0.00635498
ENSG00000143190	0.00013393	0.110131	0.0017654
ENSG00000198821	0.00143864	0.0756442	0.00897692
ENSG00000213064	1.55565e-05	0.140771	0.000441151
ENSG00000143185	1.32647e-05	0.14301	0.000409875
ENSG00000198734	7.60965e-06	0.150781	0.000278912
ENSG00000171806	2.51922e-05	0.133974	0.000590695
ENSG00000117523	3.67574e-05	0.12862	0.000775575
ENSG00000094975	0.000206163	0.103911	0.00233897
ENSG00000117560	0.000740986	0.0853352	0.00562969
ENSG00000117586	9.89657e-06	0.147113	0.000334702
ENSG00000152061	0.00151385	0.0748988	0.00925592
ENSG00000120333	3.53483e-05	0.129175	0.000753907
ENSG00000116260	5.78543e-05	0.122162	0.00102687
ENSG00000135823	0.0013073	0.0770442	0.00842841
ENSG00000198216	4.82636e-05	0.124746	0.000917009
ENSG00000135829	0.000509958	0.090778	0.00436154
ENSG00000135862	0.000205552	0.103954	0.00233516
ENSG00000116698	1.23785e-07	0.206638	2.70601e-05
ENSG00000116667	0.000100419	0.11427	0.0014408
ENSG00000047410	0.000810251	0.0840317	0.00600497
ENSG00000116741	4.95041e-05	0.124385	0.000931605
ENSG00000151414	8.4518e-09	0.241312	4.90906e-06
ENSG00000081237	3.11404e-05	0.130973	0.000681348
ENSG00000118197	0.000162534	0.107343	0.0019982
ENSG00000116852	0.000837418	0.0835505	0.00615684
ENSG00000116857	0.000702143	0.0861203	0.00544247
ENSG00000134375	0.000961079	0.08154	0.00677967
ENSG00000143862	0.000522558	0.0904229	0.00443093
ENSG00000117139	0.000467021	0.0920573	0.00408583
ENSG00000117153	4.38154e-05	0.126123	0.000861533
ENSG00000159388	4.66924e-08	0.219392	1.34804e-05
ENSG00000182004	0.000363951	0.0956799	0.00344924
ENSG00000198625	0.000934928	0.0819428	0.00665069
ENSG00000133069	0.000166453	0.106999	0.00203722
ENSG00000163545	0.000460099	0.0922744	0.00406104
ENSG00000158711	0.00169756	0.073223	0.00996234
ENSG00000266028	0.00099921	0.0809717	0.00697385
ENSG00000266094	0.000297542	0.0986019	0.00300686
ENSG00000143486	0.000123326	0.111318	0.00166456
ENSG00000162889	0.000264769	0.100292	0.00276373
ENSG00000123836	0.000854945	0.0832482	0.00625462
ENSG00000196352	1.84156e-08	0.231393	8.38405e-06
ENSG00000203710	0.000453802	0.0924748	0.00402436
ENSG00000162769	0.000103856	0.113787	0.00147757
ENSG00000143353	0.00140719	0.0759675	0.00886321
ENSG00000136628	0.00110108	0.0795535	0.00743075
ENSG00000154380	0.00025436	0.100873	0.00268826
ENSG00000143772	0.000415858	0.0937438	0.00378946
ENSG00000143761	0.000841305	0.0834829	0.00618158
ENSG00000168159	0.000333151	0.0969629	0.0032591
ENSG00000116574	2.59883e-05	0.133534	0.000604369
ENSG00000069248	5.25391e-05	0.123537	0.00096411
ENSG00000143641	0.000279171	0.0995253	0.00287852
ENSG00000135766	0.00105267	0.0802104	0.00719844
ENSG00000162946	0.000181306	0.105766	0.00214827
ENSG00000188739	0.000271018	0.0999545	0.00281902
ENSG00000152904	0.00124703	0.0777344	0.00816696
ENSG00000077585	3.93459e-07	0.191274	4.80141e-05
ENSG00000119285	0.000335023	0.0968817	0.00326661
ENSG00000091483	0.000430724	0.0932334	0.00387128
ENSG00000143702	0.000404133	0.0941593	0.00373775
ENSG00000117020	3.13554e-07	0.19431	4.24619e-05
ENSG00000153207	0.00142199	0.0758146	0.00891672
ENSG00000162711	2.65232e-05	0.133245	0.000609622
ENSG00000151692	4.44303e-06	0.158256	0.000196974
ENSG00000115750	0.00154628	0.0745888	0.00936232
ENSG00000115756	1.5194e-05	0.141102	0.000439014
ENSG00000240857	0.00048234	0.091588	0.00420028
ENSG00000183891	5.42837e-05	0.123071	0.000981003
ENSG00000119772	0.00163457	0.0737763	0.00967586
ENSG00000143970	2.2133e-07	0.198949	3.74269e-05
ENSG00000138029	0.000601251	0.0883807	0.00488025
ENSG00000213699	7.16053e-05	0.119115	0.00117824
ENSG00000119777	0.000384077	0.0948986	0.00360247
ENSG00000084774	0.00031925	0.0975811	0.00315967
ENSG00000115207	0.000491502	0.0913143	0.00425909
ENSG00000115241	0.00134575	0.0766204	0.00858909
ENSG00000075426	0.000593969	0.0885582	0.00484342
ENSG00000163811	0.00146777	0.075351	0.00908964
ENSG00000018699	0.00033291	0.0969735	0.0032591
ENSG00000152689	0.000344611	0.0964723	0.00332992
ENSG00000115816	1.08473e-06	0.177593	8.23074e-05
ENSG00000115904	0.000395381	0.0944773	0.00368805
ENSG00000116016	0.000134253	0.110097	0.00176743
ENSG00000095002	2.33942e-07	0.198213	3.83431e-05
ENSG00000119737	0.000878934	0.0828443	0.0063555
ENSG00000115306	0.000580123	0.0889017	0.00475878
ENSG00000115310	5.85707e-05	0.121986	0.00103478
ENSG00000115421	0.00159603	0.0741255	0.00952229
ENSG00000162924	0.000554582	0.0895572	0.00460673
ENSG00000014641	0.000189004	0.105166	0.00221729
ENSG00000197329	3.10648e-05	0.131007	0.000681348
ENSG00000179833	7.56122e-05	0.118336	0.00121606
ENSG00000198369	0.000776548	0.0846515	0.00582141
ENSG00000163235	2.53461e-07	0.197146	3.96098e-05
ENSG00000152672	0.000523467	0.0903976	0.00443093
ENSG00000144043	0.000458102	0.0923377	0.00405273
ENSG00000075292	0.000347569	0.0963483	0.00334486
ENSG00000135636	0.000921005	0.0821618	0.00659133
ENSG00000135624	0.000723697	0.0856794	0.00554833
ENSG00000114956	0.000220732	0.102924	0.0024244
ENSG00000187605	4.08484e-07	0.190772	4.87926e-05
ENSG00000114978	0.000160224	0.107549	0.00198359
ENSG00000204843	7.14675e-06	0.151656	0.000267457
ENSG00000159399	2.31448e-06	0.167245	0.000133499
ENSG00000152291	7.18318e-05	0.11907	0.0011793
ENSG00000168899	4.76173e-05	0.124938	0.00090926
ENSG00000132300	0.000288047	0.0990719	0.00293426
ENSG00000239305	0.000617476	0.0879928	0.00498089
ENSG00000183281	0.00100918	0.0808267	0.00701639
ENSG00000172071	0.000104958	0.113635	0.00148788
ENSG00000144029	0.000778407	0.0846166	0.00582427
ENSG00000135956	0.000155653	0.107966	0.00195366
ENSG00000158158	1.07734e-05	0.145925	0.000351307
ENSG00000144199	2.95249e-05	0.131727	0.000656928
ENSG00000183513	0.0011848	0.0784826	0.00786236
ENSG00000071073	1.75452e-05	0.139078	0.000480579
ENSG00000196872	0.000680045	0.0865864	0.00531684
ENSG00000115514	0.000175791	0.106212	0.00211038
ENSG00000071082	5.12182e-05	0.1239	0.000956067
ENSG00000204634	5.26159e-05	0.123516	0.00096411
ENSG00000115590	0.000472774	0.0918793	0.00412701
ENSG00000115602	0.000960928	0.0815422	0.00677967
ENSG00000115607	2.59064e-06	0.165697	0.00014263
ENSG00000114999	0.00102323	0.0806248	0.00706236
ENSG00000144134	4.10021e-05	0.127067	0.00083392
ENSG00000019169	1.08539e-09	0.266893	1.30718e-06
ENSG00000155368	0.000746901	0.0852192	0.0056601
ENSG00000088179	1.21049e-08	0.236751	5.73145e-06
ENSG00000155438	0.000119134	0.111815	0.00162652
ENSG00000144233	0.000631055	0.0876759	0.00506427
ENSG00000136715	1.9072e-05	0.137903	0.000500567
ENSG00000136718	0.000885856	0.0827298	0.00638826
ENSG00000075884	0.000342554	0.0965592	0.00332172
ENSG00000121964	1.77242e-05	0.138935	0.000481891
ENSG00000115947	0.000765113	0.0848679	0.00576608
ENSG00000183091	4.23905e-05	0.126593	0.000849414
ENSG00000182389	0.000285073	0.0992222	0.00291904
ENSG00000157827	0.00080943	0.0840465	0.00600327
ENSG00000115165	0.00113549	0.0791039	0.00762568
ENSG00000144283	4.42381e-05	0.125986	0.000865531
ENSG00000153253	1.74505e-06	0.171113	0.000112875
ENSG00000073737	0.0013029	0.0770936	0.00841181
ENSG00000115806	0.000207537	0.103815	0.00234633
ENSG00000123600	0.00096683	0.0814528	0.00680402
ENSG00000071967	0.0015185	0.074854	0.00926997
ENSG00000172845	7.33843e-07	0.182888	6.63092e-05
ENSG00000115966	5.02081e-06	0.156562	0.000216903
ENSG00000077232	0.000765307	0.0848642	0.00576608
ENSG00000065548	9.03301e-05	0.115789	0.00135518
ENSG00000064989	0.000699319	0.086179	0.00543165
ENSG00000138381	0.00142121	0.0758226	0.00891672
ENSG00000128694	0.000460414	0.0922645	0.00406104
ENSG00000138386	0.000691659	0.0863396	0.00539694
ENSG00000138378	7.62554e-10	0.271212	1.28948e-06
ENSG00000128641	4.03111e-05	0.127308	0.000824114
ENSG00000115524	3.34439e-06	0.16218	0.000163504
ENSG00000115520	0.00154043	0.0746442	0.00933645
ENSG00000082153	3.882e-05	0.127844	0.000799153
ENSG00000013441	0.000555454	0.0895343	0.00460751
ENSG00000003393	0.000292969	0.0988264	0.00297161
ENSG00000138395	2.15388e-05	0.136187	0.000529127
ENSG00000118246	0.000318127	0.0976322	0.00315383
ENSG00000118263	2.377e-05	0.134795	0.000566129
ENSG00000138413	0.000226026	0.102581	0.002475
ENSG00000144407	0.000571776	0.0891127	0.00471317
ENSG00000078018	2.40413e-07	0.19785	3.84563e-05
ENSG00000138376	5.86419e-06	0.154407	0.000232934
ENSG00000079246	3.79196e-06	0.160447	0.000178117
ENSG00000138375	0.000321294	0.0974885	0.00317459
ENSG00000018280	0.000361822	0.0957651	0.00344007
ENSG00000144579	5.86743e-05	0.121961	0.00103506
ENSG00000115568	5.45786e-05	0.122994	0.000983328
ENSG00000074582	0.0014712	0.0753169	0.00910328
ENSG00000135912	1.45956e-05	0.141667	0.000434482
ENSG00000135929	9.18794e-07	0.179846	7.34402e-05
ENSG00000198925	0.000630902	0.0876795	0.00506427
ENSG00000135898	0.00032422	0.0973571	0.00319816
ENSG00000156966	3.6632e-08	0.222538	1.20448e-05
ENSG00000168918	0.00127327	0.0774299	0.00828117
ENSG00000157985	0.000678852	0.086612	0.00531684
ENSG00000132326	7.68041e-05	0.118113	0.00122784
ENSG00000204104	0.000832264	0.0836406	0.00612275
ENSG00000142327	6.22279e-05	0.121122	0.00107219
ENSG00000168385	0.00075013	0.0851563	0.00567367
ENSG00000006607	3.2645e-05	0.130303	0.000707728
ENSG00000188389	0.00079336	0.0843391	0.00592118
ENSG00000091181	0.00144186	0.0756115	0.00899228
ENSG00000175928	1.20626e-05	0.144342	0.000382801
ENSG00000134107	6.64869e-06	0.152661	0.000257191
ENSG00000134109	1.5558e-05	0.14077	0.000441151
ENSG00000196220	0.00140769	0.0759623	0.00886321
ENSG00000168137	0.00104748	0.0802827	0.00717535
ENSG00000171148	7.37426e-08	0.213436	1.81852e-05
ENSG00000197548	0.000931093	0.0820028	0.0066334
ENSG00000144711	7.22696e-05	0.118983	0.0011832
ENSG00000132182	0.000805253	0.084122	0.00598354
ENSG00000170860	0.000722465	0.0857043	0.00554833
ENSG00000183960	1.37984e-06	0.174319	9.44114e-05
ENSG00000174748	0.00128414	0.0773056	0.00832423
ENSG00000077097	0.00147272	0.0753018	0.00910794
ENSG00000163508	6.87255e-05	0.119702	0.00115227
ENSG00000187118	0.000636146	0.0875589	0.00509132
ENSG00000144635	2.00654e-05	0.137187	0.00051236
ENSG00000182973	5.78627e-05	0.12216	0.00102687
ENSG00000188167	3.5417e-07	0.192682	4.5243e-05
ENSG00000170248	0.000159502	0.107614	0.00198271
ENSG00000144674	4.42307e-05	0.125989	0.000865531
ENSG00000187091	0.00160419	0.0740509	0.00955564
ENSG00000172936	2.61009e-07	0.196756	3.96098e-05
ENSG00000177873	0.000173395	0.10641	0.0020901
ENSG00000172888	0.000541714	0.0898989	0.00453163
ENSG00000168036	2.09822e-06	0.16859	0.000129204
ENSG00000182606	0.000152971	0.108217	0.00192835
ENSG00000008324	0.000724279	0.0856677	0.00554833
ENSG00000163788	1.03836e-06	0.178187	8.09436e-05
ENSG00000011198	1.046e-06	0.178087	8.09436e-05
ENSG00000185219	3.17069e-05	0.130717	0.000689916
ENSG00000163812	0.0010379	0.0804168	0.00713038
ENSG00000121807	9.07729e-05	0.115719	0.00135838
ENSG00000160791	0.00016007	0.107563	0.00198359
ENSG00000160796	0.000357077	0.0959567	0.00341139
ENSG00000163832	7.09948e-05	0.119238	0.00117698
ENSG00000173473	3.73993e-06	0.160638	0.000177078
ENSG00000047849	0.00101206	0.0807851	0.00702627
ENSG00000232112	7.3799e-06	0.151209	0.000273843
ENSG00000008300	0.00149015	0.0751297	0.00917259
ENSG00000213672	0.00133628	0.0767237	0.00855003
ENSG00000178035	4.41116e-05	0.126027	0.000865531
ENSG00000173402	0.00107889	0.079851	0.00733585
ENSG00000164068	0.000404815	0.0941348	0.00373775
ENSG00000176095	6.69649e-06	0.152562	0.000257358
ENSG00000114767	0.000397075	0.0944152	0.00370093
ENSG00000041880	0.00145541	0.0754747	0.00905291
ENSG00000023330	0.000648056	0.0872886	0.00515873
ENSG00000163938	3.15675e-07	0.19422	4.24619e-05
ENSG00000213533	0.000306018	0.0981948	0.00307237
ENSG00000163932	5.77159e-07	0.186128	5.74103e-05
ENSG00000272886	0.000172444	0.106489	0.00208464
ENSG00000168297	7.84939e-05	0.117801	0.0012405
ENSG00000168291	2.92777e-05	0.131847	0.000656363
ENSG00000163636	0.000190173	0.105077	0.002227
ENSG00000172340	4.17643e-07	0.190475	4.87926e-05
ENSG00000183662	1.79697e-09	0.260684	1.85151e-06
ENSG00000163378	0.000688263	0.0864113	0.00537399
ENSG00000163605	0.000232645	0.102164	0.00252412
ENSG00000175161	0.000992283	0.0810733	0.00693778
ENSG00000170854	0.00084928	0.0833452	0.00622909
ENSG00000036054	0.000218203	0.103091	0.0024094
ENSG00000154174	0.000771724	0.0847424	0.00579625
ENSG00000138468	4.20948e-06	0.159003	0.000189953
ENSG00000240891	0.000777964	0.0846249	0.00582427
ENSG00000144824	0.000182419	0.105678	0.00215537
ENSG00000091972	9.55763e-05	0.114979	0.00139156
ENSG00000186265	0.00154486	0.0746022	0.00935849
ENSG00000163606	0.00120314	0.0782581	0.00796065
ENSG00000121579	0.000977904	0.0812865	0.0068697
ENSG00000121578	0.000123119	0.111342	0.00166365
ENSG00000121594	4.70669e-07	0.188871	5.15862e-05
ENSG00000144843	1.0215e-06	0.178409	8.06099e-05
ENSG00000113924	0.000761414	0.0849386	0.005748
ENSG00000121552	1.2668e-07	0.206333	2.70601e-05
ENSG00000169087	9.26979e-09	0.240141	4.98757e-06
ENSG00000121542	0.00049534	0.0912011	0.00427669
ENSG00000114491	0.00170254	0.0731802	0.00997674
ENSG00000175792	0.000497918	0.0911256	0.00428956
ENSG00000163902	0.000119672	0.11175	0.00162823
ENSG00000075785	1.72168e-07	0.20228	3.23484e-05
ENSG00000183624	8.93191e-07	0.180229	7.32533e-05
ENSG00000129071	0.000146358	0.108854	0.00187493
ENSG00000196455	7.16286e-05	0.119111	0.00117824
ENSG00000034533	0.000647207	0.0873077	0.00515544
ENSG00000114686	0.000173729	0.106382	0.00209199
ENSG00000091527	0.0015934	0.0741496	0.00951137
ENSG00000129055	0.001502	0.0750138	0.0092168
ENSG00000118007	0.000386822	0.0947951	0.00361962
ENSG00000158186	1.77641e-05	0.138904	0.000481891
ENSG00000051382	0.00148745	0.0751562	0.00916094
ENSG00000175110	0.00039478	0.0944994	0.00368534
ENSG00000184432	0.000215477	0.103272	0.00239741
ENSG00000114125	0.00101005	0.0808142	0.00701639
ENSG00000196428	0.00013933	0.109562	0.00181412
ENSG00000144895	1.25193e-06	0.175644	8.76867e-05
ENSG00000198829	0.000152848	0.108229	0.00192835
ENSG00000174928	0.000114366	0.112402	0.00157965
ENSG00000168827	0.000697496	0.0862171	0.00542105
ENSG00000186432	1.93992e-05	0.137663	0.000502623
ENSG00000169255	2.08318e-05	0.136658	0.000521945
ENSG00000169251	0.00163245	0.0737954	0.00967265
ENSG00000114209	0.00027193	0.0999059	0.00282358
ENSG00000163536	0.000592034	0.0886057	0.00483637
ENSG00000173889	5.27704e-05	0.123474	0.000964626
ENSG00000163558	0.000774347	0.0846929	0.00580858
ENSG00000163584	0.00153195	0.074725	0.00931818
ENSG00000075420	2.61785e-05	0.13343	0.000606324
ENSG00000121879	0.00028153	0.0994034	0.00289246
ENSG00000121864	0.000719761	0.085759	0.0055459
ENSG00000161202	7.50638e-05	0.118441	0.00121372
ENSG00000114867	7.94172e-05	0.117634	0.00124793
ENSG00000156976	4.98304e-07	0.188104	5.3139e-05
ENSG00000073849	0.00148272	0.0752028	0.00914589
ENSG00000188001	0.000524267	0.0903754	0.00443093
ENSG00000114315	5.57311e-07	0.186599	5.63837e-05
ENSG00000114331	0.000138913	0.109605	0.00181092
ENSG00000161217	0.000462221	0.0922075	0.00406789
ENSG00000174004	9.19723e-07	0.179833	7.34402e-05
ENSG00000174007	0.000107313	0.113317	0.00151402
ENSG00000180370	1.4749e-05	0.14152	0.00043537
ENSG00000114503	8.38473e-05	0.116856	0.00128755
ENSG00000145016	2.6991e-05	0.132998	0.000615592
ENSG00000185621	0.000530545	0.0902021	0.00446582
ENSG00000272602	0.000147231	0.108768	0.00188204
ENSG00000163950	4.51421e-06	0.158036	0.000199383
ENSG00000125386	7.94916e-05	0.11762	0.00124793
ENSG00000087274	9.35297e-05	0.11529	0.00137529
ENSG00000197386	2.09831e-05	0.136556	0.000521945
ENSG00000145220	0.00129784	0.0771505	0.00839093
ENSG00000013288	1.18711e-06	0.176367	8.56818e-05
ENSG00000178988	3.71809e-05	0.128457	0.00077758
ENSG00000170871	0.000640962	0.087449	0.00511258
ENSG00000004468	0.000274696	0.0997593	0.0028391
ENSG00000137441	0.000149406	0.108557	0.00190163
ENSG00000109606	0.000319029	0.0975911	0.00315967
ENSG00000181826	0.000114362	0.112403	0.00157965
ENSG00000035928	1.68375e-07	0.202575	3.21461e-05
ENSG00000163682	0.000921269	0.0821576	0.00659133
ENSG00000078140	0.00028041	0.0994611	0.00288627
ENSG00000163281	0.00139206	0.0761257	0.00878814
ENSG00000145246	0.000570464	0.0891461	0.00471022
ENSG00000075539	0.000945358	0.0817808	0.00669671
ENSG00000184178	0.000134383	0.110083	0.00176743
ENSG00000171476	0.00127645	0.0773934	0.00829672
ENSG00000047315	3.04265e-05	0.131301	0.000673194
ENSG00000083896	0.000256335	0.100761	0.00270431
ENSG00000132463	0.000281666	0.0993964	0.00289246
ENSG00000080493	2.68502e-06	0.165205	0.000143277
ENSG00000132466	5.78968e-06	0.154585	0.000230749
ENSG00000198301	0.00059493	0.0885346	0.00484342
ENSG00000118816	6.93109e-05	0.119581	0.00115731
ENSG00000145284	5.14297e-06	0.156229	0.000219891
ENSG00000138674	6.5901e-05	0.120302	0.00111764
ENSG00000163312	0.000426096	0.0933904	0.00384722
ENSG00000172493	4.77394e-06	0.157261	0.000208521
ENSG00000145332	0.000332111	0.0970083	0.0032591
ENSG00000198189	0.000889434	0.082671	0.00640793
ENSG00000184305	0.000401242	0.0942636	0.0037251
ENSG00000163110	0.00142442	0.0757895	0.00891793
ENSG00000164038	0.0015777	0.0742945	0.0094801
ENSG00000164039	3.27351e-06	0.162476	0.000161988
ENSG00000138802	0.0016439	0.0736931	0.0097197
ENSG00000138660	1.58336e-06	0.172442	0.000104504
ENSG00000174607	1.178e-06	0.176472	8.56818e-05
ENSG00000150961	1.33266e-07	0.205665	2.76749e-05
ENSG00000172403	2.11871e-05	0.136419	0.000523574
ENSG00000196782	0.000993279	0.0810587	0.00694064
ENSG00000164163	7.81701e-05	0.11786	0.00124003
ENSG00000164164	4.24097e-05	0.126587	0.000849414
ENSG00000171566	8.96857e-06	0.148489	0.000315018
ENSG00000164114	0.00104268	0.0803498	0.00715489
ENSG00000164117	0.0010272	0.0805683	0.00708562
ENSG00000164120	3.43038e-06	0.16183	0.000165737
ENSG00000168564	0.000184325	0.105528	0.00217099
ENSG00000168310	0.000934771	0.0819452	0.00665069
ENSG00000164323	0.000214892	0.103312	0.00239741
ENSG00000164342	0.000447143	0.0926897	0.00398257
ENSG00000109536	0.000149988	0.108501	0.00190291
ENSG00000249915	0.000159629	0.107603	0.00198271
ENSG00000180104	0.00029139	0.0989046	0.00296068
ENSG00000113504	0.0011717	0.0786451	0.00780935
ENSG00000174358	2.12825e-06	0.168395	0.000129856
ENSG00000164151	0.000499016	0.0910936	0.00429277
ENSG00000112977	0.000135161	0.11	0.00177373
ENSG00000173545	0.000123975	0.111242	0.00166761
ENSG00000145555	4.74675e-05	0.124983	0.00090926
ENSG00000132356	3.31103e-05	0.130103	0.000716501
ENSG00000145592	0.000404515	0.0941456	0.00373775
ENSG00000112996	0.000676935	0.0866532	0.00531006
ENSG00000151883	0.000803076	0.0841615	0.00597111
ENSG00000145649	1.10432e-09	0.266681	1.30718e-06
ENSG00000039123	8.02815e-05	0.117479	0.00125203
ENSG00000155542	0.00126456	0.0775303	0.00824484
ENSG00000062194	1.50287e-06	0.173154	0.000101077
ENSG00000113595	5.28103e-06	0.155861	0.000221382
ENSG00000197860	0.00128371	0.0773106	0.00832423
ENSG00000112851	2.29016e-06	0.16739	0.000133499
ENSG00000134061	9.52821e-05	0.115023	0.00138898
ENSG00000134056	0.000610156	0.0881665	0.00493317
ENSG00000197822	7.51588e-05	0.118423	0.00121372
ENSG00000205571	0.000107741	0.11326	0.00151825
ENSG00000145736	0.000166688	0.106979	0.00203722
ENSG00000131711	6.7776e-06	0.152394	0.000259633
ENSG00000164331	1.01444e-05	0.146767	0.0003373
ENSG00000164338	0.000202952	0.104138	0.00233003
ENSG00000049860	8.29483e-06	0.149579	0.000296634
ENSG00000171643	0.00122702	0.0779708	0.00807802
ENSG00000113273	1.89441e-06	0.16999	0.000121101
ENSG00000113296	0.000549391	0.0896941	0.0045829
ENSG00000164300	7.01232e-05	0.119415	0.00116744
ENSG00000039319	0.00115861	0.0788093	0.0077413
ENSG00000186468	0.000167343	0.106922	0.0020421
ENSG00000081189	0.000463684	0.0921616	0.00407471
ENSG00000153140	0.000454527	0.0924516	0.00402436
ENSG00000113369	7.7779e-06	0.150477	0.000283394
ENSG00000153347	0.00146332	0.0753954	0.00908819
ENSG00000198677	8.6632e-05	0.116388	0.0013147
ENSG00000118985	0.00017703	0.106111	0.00211881
ENSG00000174132	0.000656143	0.0871079	0.005204
ENSG00000145730	0.000460047	0.0922761	0.00406104
ENSG00000145723	0.000274868	0.0997502	0.0028391
ENSG00000172795	2.67548e-06	0.165254	0.000143277
ENSG00000152503	0.000779393	0.0845982	0.00582797
ENSG00000145780	1.00079e-05	0.146957	0.000335625
ENSG00000145782	0.000500055	0.0910633	0.00429859
ENSG00000169570	0.000902387	0.08246	0.00648546
ENSG00000145779	0.000128359	0.110743	0.0017101
ENSG00000169567	0.000653931	0.0871571	0.00519154
ENSG00000081059	9.31025e-05	0.115355	0.00137242
ENSG00000113575	0.00158298	0.0742456	0.00949343
ENSG00000146021	9.44404e-05	0.115151	0.00138524
ENSG00000120709	0.000128434	0.110734	0.0017101
ENSG00000120738	0.00164673	0.0736679	0.00973158
ENSG00000113013	0.000199589	0.104379	0.00230491
ENSG00000113068	0.00158587	0.0742189	0.00949343
ENSG00000176087	7.68868e-05	0.118097	0.00122784
ENSG00000113141	0.000484325	0.0915282	0.00420922
ENSG00000113580	5.20144e-06	0.156072	0.000219891
ENSG00000176049	5.63589e-06	0.154959	0.000228466
ENSG00000145882	0.000355612	0.0960163	0.00340289
ENSG00000113712	4.31807e-05	0.12633	0.000856165
ENSG00000155846	0.000430307	0.0932475	0.00387048
ENSG00000182578	1.67383e-06	0.171683	0.000109465
ENSG00000019582	1.57167e-06	0.172543	0.000104504
ENSG00000198624	9.18077e-05	0.115556	0.00136867
ENSG00000123643	6.41116e-06	0.153167	0.000250458
ENSG00000164574	5.38219e-07	0.187068	5.63796e-05
ENSG00000155506	4.21387e-08	0.220724	1.27897e-05
ENSG00000170624	8.1151e-08	0.212184	1.92117e-05
ENSG00000055163	0.000417274	0.0936944	0.00379844
ENSG00000135074	5.76875e-07	0.186135	5.74103e-05
ENSG00000113272	0.0014658	0.0753706	0.00908891
ENSG00000113328	6.11583e-05	0.121369	0.00105993
ENSG00000181163	0.000989338	0.0811168	0.00692946
ENSG00000072803	0.0013401	0.0766819	0.0085652
ENSG00000072786	0.000122736	0.111387	0.00166038
ENSG00000214357	0.0014506	0.0755232	0.00903248
ENSG00000113732	0.00109155	0.0796806	0.00737481
ENSG00000164463	2.86519e-05	0.132153	0.000644778
ENSG00000113749	0.00147653	0.075264	0.00912197
ENSG00000051596	0.00114352	0.0790008	0.00766038
ENSG00000170085	0.000286335	0.0991582	0.0029269
ENSG00000146083	4.64495e-05	0.125292	0.000894021
ENSG00000169223	0.000679771	0.0865923	0.00531684
ENSG00000196923	0.000205562	0.103953	0.00233516
ENSG00000146094	5.24415e-05	0.123563	0.000963897
ENSG00000145912	0.000126107	0.110997	0.00169076
ENSG00000169131	0.000179715	0.105893	0.00213568
ENSG00000234284	0.00124577	0.0777491	0.00816696
ENSG00000177932	0.000206541	0.103884	0.00233955
ENSG00000161021	1.94901e-05	0.137597	0.000502623
ENSG00000197226	1.11136e-05	0.14549	0.000359432
ENSG00000113300	1.62253e-07	0.203065	3.14851e-05
ENSG00000131446	0.00015369	0.108149	0.00193329
ENSG00000204628	3.77405e-05	0.128245	0.000783531
ENSG00000137265	0.000861476	0.0831372	0.00627912
ENSG00000170542	0.000980281	0.0812511	0.00688216
ENSG00000198721	0.000194355	0.104763	0.00225768
ENSG00000124785	0.00124827	0.0777198	0.00816696
ENSG00000112799	8.97332e-07	0.180167	7.32533e-05
ENSG00000124782	4.17236e-05	0.126819	0.00084037
ENSG00000168566	8.27499e-05	0.117045	0.00127707
ENSG00000111846	0.000471896	0.0919063	0.00412238
ENSG00000095951	0.000106146	0.113474	0.00150114
ENSG00000112137	0.000216749	0.103187	0.00240231
ENSG00000145990	2.72876e-07	0.196163	4.00696e-05
ENSG00000180537	7.83109e-09	0.242277	4.87877e-06
ENSG00000124795	1.91685e-05	0.137832	0.000500878
ENSG00000111802	0.00146492	0.0753795	0.00908819
ENSG00000112304	0.000492187	0.091294	0.0042597
ENSG00000180573	0.00112456	0.0792452	0.00756334
ENSG00000146109	0.000810673	0.0840241	0.00600497
ENSG00000124613	0.000251548	0.101034	0.00267047
ENSG00000096654	5.48775e-05	0.122916	0.000987141
ENSG00000196812	0.00152136	0.0748265	0.00927378
ENSG00000198315	0.00040817	0.0940149	0.00375409
ENSG00000204713	0.000313744	0.0978333	0.0031182
ENSG00000066379	6.1116e-06	0.153833	0.000241039
ENSG00000204590	0.000355019	0.0960406	0.00339996
ENSG00000204560	0.000410051	0.0939481	0.00376261
ENSG00000146112	1.57536e-05	0.140594	0.000442935
ENSG00000137331	0.000923043	0.0821296	0.00659388
ENSG00000204475	0.000108392	0.113173	0.00152199
ENSG00000204472	0.000284809	0.0992356	0.00291887
ENSG00000204469	9.50737e-05	0.115055	0.00138896
ENSG00000213719	0.000296578	0.0986489	0.00300051
ENSG00000204310	7.50632e-05	0.118441	0.00121372
ENSG00000250264	4.94093e-11	0.303896	1.62866e-07
ENSG00000248993	1.75102e-07	0.202057	3.23857e-05
ENSG00000112473	0.00141703	0.0758656	0.00891672
ENSG00000231925	0.000220535	0.102937	0.0024244
ENSG00000204209	0.000146068	0.108882	0.00187404
ENSG00000030110	0.00053624	0.0900468	0.00449538
ENSG00000137309	0.00142065	0.0758283	0.00891672
ENSG00000196821	0.000360952	0.0958	0.00343732
ENSG00000112039	1.22557e-06	0.175934	8.6869e-05
ENSG00000096063	6.09714e-07	0.185389	5.96462e-05
ENSG00000096070	2.88024e-05	0.132078	0.000646933
ENSG00000112081	0.000350592	0.0962226	0.00336574
ENSG00000124772	0.000177432	0.106078	0.00211959
ENSG00000146192	0.001301	0.0771149	0.00840611
ENSG00000198937	0.00102021	0.080668	0.00704564
ENSG00000112139	1.84755e-07	0.201346	3.36453e-05
ENSG00000156639	7.61075e-06	0.150779	0.000278912
ENSG00000124496	2.11855e-05	0.13642	0.000523574
ENSG00000112624	8.63109e-07	0.180693	7.32533e-05
ENSG00000112640	2.22143e-05	0.135751	0.000539939
ENSG00000124541	2.62245e-06	0.165529	0.000142841
ENSG00000112658	0.000159182	0.107643	0.00198132
ENSG00000124571	0.000728509	0.0855828	0.00556023
ENSG00000112759	5.74715e-05	0.122257	0.00102299
ENSG00000001561	0.00133839	0.0767006	0.0085589
ENSG00000112796	4.49095e-07	0.189501	5.10239e-05
ENSG00000146070	3.37036e-06	0.162074	0.000163504
ENSG00000112232	3.10912e-05	0.130995	0.000681348
ENSG00000082293	5.50363e-11	0.302634	1.62866e-07
ENSG00000119900	8.35508e-05	0.116907	0.00128646
ENSG00000135297	2.34584e-06	0.16706	0.000133499
ENSG00000156508	0.00138465	0.0762037	0.0087554
ENSG00000118418	5.40539e-06	0.155538	0.000223719
ENSG00000135318	8.51113e-06	0.14922	0.000303452
ENSG00000014123	0.00132151	0.0768862	0.00849965
ENSG00000130348	0.000443797	0.0927989	0.00396171
ENSG00000178409	0.00140056	0.0760366	0.00883241
ENSG00000164494	0.000865857	0.0830631	0.00630329
ENSG00000081087	0.000363952	0.0956799	0.00344924
ENSG00000080546	1.24202e-05	0.143932	0.000393097
ENSG00000123505	9.13441e-05	0.115629	0.0013652
ENSG00000196591	0.000515905	0.0906093	0.00440286
ENSG00000188820	2.29183e-05	0.135311	0.000550271
ENSG00000173626	0.0011379	0.0790728	0.00762705
ENSG00000153975	0.00129029	0.0772358	0.00835511
ENSG00000047932	0.00118043	0.0785366	0.00784985
ENSG00000025156	0.00142542	0.0757792	0.00891793
ENSG00000111897	3.19753e-08	0.224296	1.08946e-05
ENSG00000118518	0.000187951	0.105247	0.00220931
ENSG00000093144	0.00017096	0.106614	0.00206917
ENSG00000152894	3.09543e-05	0.131057	0.000681052
ENSG00000164483	1.88494e-12	0.341093	2.2312e-08
ENSG00000112303	1.15077e-06	0.17679	8.46069e-05
ENSG00000118513	0.000209228	0.103698	0.00235934
ENSG00000182747	0.00127907	0.0773635	0.0083043
ENSG00000027697	2.88791e-06	0.164202	0.000150839
ENSG00000051620	1.5501e-05	0.140821	0.000441151
ENSG00000146416	3.39364e-05	0.129753	0.000729043
ENSG00000118495	0.00156607	0.0744027	0.00943868
ENSG00000111961	0.00107544	0.0798978	0.00732026
ENSG00000131013	0.00132194	0.0768814	0.00849965
ENSG00000131023	1.45353e-05	0.141725	0.00043448
ENSG00000146476	0.000476917	0.0917524	0.00415704
ENSG00000049618	0.000639286	0.0874871	0.00510954
ENSG00000078269	1.36497e-06	0.174467	9.39372e-05
ENSG00000122335	5.53061e-06	0.15522	0.000226525
ENSG00000112096	6.07735e-05	0.121459	0.00105635
ENSG00000146457	8.2689e-05	0.117055	0.00127707
ENSG00000120438	0.000217447	0.103141	0.00240504
ENSG00000085511	0.00163267	0.0737934	0.00967265
ENSG00000071242	5.4957e-05	0.122895	0.000987141
ENSG00000213066	0.000812826	0.0839854	0.00601339
ENSG00000008018	1.71158e-05	0.139427	0.00047226
ENSG00000071994	4.81871e-05	0.124769	0.000917009
ENSG00000157778	0.000156165	0.107919	0.00195366
ENSG00000136295	1.03252e-05	0.14652	0.000341396
ENSG00000164916	0.00027237	0.0998825	0.00282563
ENSG00000075624	4.60785e-06	0.157751	0.000202012
ENSG00000011275	0.00123749	0.0778466	0.00812435
ENSG00000136240	0.000517368	0.0905681	0.00440766
ENSG00000164631	0.000674768	0.0867	0.0053061
ENSG00000106415	0.00128482	0.0772979	0.00832423
ENSG00000048052	4.27729e-05	0.126465	0.000851735
ENSG00000136243	0.000152426	0.108268	0.00192676
ENSG00000070882	0.000728556	0.0855819	0.00556023
ENSG00000122565	0.000660917	0.0870022	0.00523646
ENSG00000086300	0.000847325	0.0833789	0.00622195
ENSG00000136193	2.60872e-07	0.196763	3.96098e-05
ENSG00000122545	8.72854e-07	0.180541	7.32533e-05
ENSG00000136250	3.36081e-06	0.162113	0.000163504
ENSG00000164543	4.95212e-06	0.156753	0.000214719
ENSG00000105953	1.58914e-06	0.172392	0.000104504
ENSG00000146674	0.00157855	0.0742866	0.0094801
ENSG00000158683	0.000517759	0.0905571	0.00440766
ENSG00000183696	4.26164e-05	0.126518	0.000850857
ENSG00000185811	7.13742e-06	0.151674	0.000267457
ENSG00000106070	0.00150828	0.0749528	0.00924096
ENSG00000154978	0.000126471	0.110956	0.00169348
ENSG00000146731	0.00019374	0.104809	0.0022549
ENSG00000173041	0.000936519	0.0819179	0.006658
ENSG00000146757	3.14837e-05	0.130817	0.000687587
ENSG00000169902	1.10212e-06	0.177377	8.28102e-05
ENSG00000158321	0.000136545	0.109853	0.00178397
ENSG00000196313	0.00057102	0.0891319	0.00471022
ENSG00000106683	2.89265e-06	0.16418	0.000150839
ENSG00000263001	0.00168729	0.0733119	0.00991187
ENSG00000272391	4.55547e-05	0.125569	0.000881682
ENSG00000005486	0.000283402	0.0993074	0.00290696
ENSG00000106211	0.0011886	0.0784357	0.00787326
ENSG00000091073	1.65614e-05	0.13989	0.000459103
ENSG00000186088	0.000167888	0.106876	0.00204454
ENSG00000187257	0.00061772	0.0879871	0.00498089
ENSG00000135185	0.000330307	0.0970873	0.00325008
ENSG00000005471	3.35198e-07	0.193418	4.4086e-05
ENSG00000085563	2.26565e-06	0.167537	0.000133499
ENSG00000058091	0.000495268	0.0912033	0.00427669
ENSG00000001629	0.00132895	0.0768041	0.00852157
ENSG00000004766	0.000144858	0.109002	0.00186379
ENSG00000205356	0.0017067	0.0731445	0.00998627
ENSG00000196367	5.41734e-05	0.1231	0.000981003
ENSG00000160908	0.0016872	0.0733127	0.00991187
ENSG00000106290	0.00159068	0.0741746	0.00950474
ENSG00000166997	0.0011509	0.0789069	0.00770542
ENSG00000239521	0.000643494	0.0873915	0.00512932
ENSG00000087085	0.000142301	0.109258	0.00184492
ENSG00000257923	7.69796e-05	0.11808	0.00122784
ENSG00000105819	5.42396e-05	0.123083	0.000981003
ENSG00000105821	0.000724671	0.0856598	0.00554833
ENSG00000005483	0.000931377	0.0819983	0.0066334
ENSG00000105851	0.000878326	0.0828544	0.00635498
ENSG00000105856	2.01359e-05	0.137137	0.00051236
ENSG00000105879	0.000913663	0.0822787	0.00655457
ENSG00000198898	0.000725121	0.0856508	0.00554833
ENSG00000071243	9.2444e-07	0.179763	7.34402e-05
ENSG00000128609	6.66032e-05	0.120151	0.00112542
ENSG00000165055	2.20823e-05	0.135835	0.000537835
ENSG00000128607	0.000169922	0.106702	0.00206319
ENSG00000146842	0.000103188	0.113879	0.00146985
ENSG00000128585	0.00146669	0.0753618	0.00908964
ENSG00000221866	1.00089e-05	0.146955	0.000335625
ENSG00000080802	0.000182975	0.105634	0.0021594
ENSG00000105948	0.00042553	0.0934097	0.0038467
ENSG00000064393	8.41073e-07	0.181044	7.32043e-05
ENSG00000090266	0.000523263	0.0904033	0.00443093
ENSG00000157764	0.000575876	0.0890086	0.00473378
ENSG00000106028	0.000215064	0.1033	0.00239741
ENSG00000106144	3.34749e-05	0.129947	0.000721753
ENSG00000159784	1.72695e-06	0.171256	0.000112318
ENSG00000050327	0.00121481	0.078117	0.0080199
ENSG00000196511	5.90525e-06	0.15431	0.000233781
ENSG00000179144	8.02507e-07	0.181679	7.08901e-05
ENSG00000133574	7.21211e-05	0.119013	0.00118241
ENSG00000133561	1.29762e-05	0.143318	0.000405276
ENSG00000002726	0.000930241	0.0820161	0.00663329
ENSG00000055118	1.08028e-06	0.177649	8.23074e-05
ENSG00000178234	0.000790115	0.0843989	0.00590442
ENSG00000055609	0.000110127	0.112945	0.00154263
ENSG00000101849	0.000429855	0.0932628	0.00386935
ENSG00000123595	4.16883e-07	0.190499	4.87926e-05
ENSG00000181544	7.81921e-05	0.117856	0.00124003
ENSG00000086712	0.000220698	0.102926	0.0024244
ENSG00000188158	0.00153959	0.0746522	0.00933645
ENSG00000130741	0.000591496	0.0886189	0.00483637
ENSG00000157625	0.000769261	0.084789	0.00578143
ENSG00000165169	2.26057e-05	0.135504	0.000547206
ENSG00000156313	2.94736e-05	0.131752	0.000656928
ENSG00000165175	9.34516e-05	0.115302	0.00137529
ENSG00000180182	0.000490928	0.0913313	0.00425723
ENSG00000171657	0.000482587	0.0915805	0.00420028
ENSG00000183690	2.80919e-05	0.132432	0.000634588
ENSG00000251192	0.000201455	0.104245	0.00231967
ENSG00000102218	0.00159687	0.0741178	0.00952248
ENSG00000068354	0.000127261	0.110866	0.00170092
ENSG00000015285	0.000588965	0.0886814	0.00482463
ENSG00000102096	4.85979e-05	0.124648	0.000920405
ENSG00000068323	2.52007e-05	0.133969	0.000590695
ENSG00000102007	0.00151083	0.0749281	0.00925058
ENSG00000012211	8.79168e-06	0.148767	0.000311577
ENSG00000124313	1.07541e-05	0.14595	0.000351307
ENSG00000072506	0.000131651	0.110378	0.00173988
ENSG00000086758	6.82884e-06	0.152289	0.000260752
ENSG00000172943	0.00158973	0.0741834	0.00950384
ENSG00000169188	0.000722869	0.0856961	0.00554833
ENSG00000102349	0.000574465	0.0890444	0.00472546
ENSG00000165591	7.4651e-05	0.11852	0.00121095
ENSG00000147065	0.000531582	0.0901737	0.00446582
ENSG00000169083	0.00105064	0.0802386	0.00718871
ENSG00000079482	0.00125016	0.0776977	0.00817101
ENSG00000181191	0.000332582	0.0969877	0.0032591
ENSG00000089289	7.34858e-05	0.118745	0.00119979
ENSG00000184634	1.55784e-05	0.140751	0.000441151
ENSG00000196338	0.00156087	0.0744514	0.00942173
ENSG00000186810	0.00101879	0.0806883	0.00704555
ENSG00000131174	0.000343481	0.09652	0.00332172
ENSG00000078596	2.32474e-06	0.167184	0.000133499
ENSG00000165288	0.000108354	0.113178	0.00152199
ENSG00000126945	0.000148878	0.108608	0.00189789
ENSG00000198960	0.000723863	0.0856761	0.00554833
ENSG00000125962	2.80813e-06	0.164588	0.000149058
ENSG00000102409	0.00155636	0.0744937	0.00941248
ENSG00000180964	0.000119556	0.111764	0.00162823
ENSG00000133134	0.000674245	0.0867112	0.0053061
ENSG00000123562	0.00165019	0.0736372	0.00973769
ENSG00000166707	3.32198e-06	0.162273	0.000163163
ENSG00000133131	0.000131563	0.110388	0.00173988
ENSG00000147224	0.00153571	0.0746891	0.00932694
ENSG00000018610	0.000813446	0.0839743	0.00601422
ENSG00000101972	8.30672e-07	0.181212	7.28346e-05
ENSG00000183918	8.71128e-08	0.211255	2.02187e-05
ENSG00000122122	0.000310136	0.098001	0.00310057
ENSG00000156697	1.08376e-05	0.145842	0.00035243
ENSG00000085185	1.94672e-05	0.137614	0.000502623
ENSG00000102034	3.07008e-06	0.16336	0.000158288
ENSG00000134602	4.70683e-05	0.125103	0.000904461
ENSG00000102241	0.000463152	0.0921783	0.00407305
ENSG00000129682	9.16399e-06	0.148188	0.000317176
ENSG00000010404	8.9105e-05	0.115985	0.0013419
ENSG00000130821	0.00163062	0.0738118	0.00967017
ENSG00000101986	0.00126235	0.0775559	0.00823725
ENSG00000067840	0.00124423	0.0777672	0.00816407
ENSG00000172534	2.50097e-05	0.134076	0.000589721
ENSG00000169057	0.000233253	0.102126	0.0025284
ENSG00000160211	0.000111243	0.1128	0.00155464
ENSG00000275342	0.000206292	0.103902	0.00233897
ENSG00000147324	1.46087e-05	0.141654	0.000434482
ENSG00000154319	6.75481e-05	0.11995	0.00113736
ENSG00000129422	0.00059053	0.0886427	0.0048341
ENSG00000104763	7.22698e-07	0.183095	6.58045e-05
ENSG00000104613	4.47074e-05	0.125836	0.00087183
ENSG00000175445	0.00166336	0.0735209	0.0097956
ENSG00000147416	0.000505493	0.090906	0.00433275
ENSG00000008853	9.82052e-05	0.11459	0.00142283
ENSG00000173530	2.15451e-06	0.168227	0.000130784
ENSG00000134028	0.000174437	0.106324	0.00209632
ENSG00000120899	1.45219e-05	0.141738	0.00043448
ENSG00000133872	0.00038852	0.0947315	0.00363263
ENSG00000104671	0.0015017	0.0750167	0.0092168
ENSG00000197265	5.6662e-05	0.122459	0.00101241
ENSG00000104691	0.00125081	0.0776901	0.00817101
ENSG00000157168	0.000212604	0.103466	0.00238088
ENSG00000198042	0.00124866	0.0777153	0.00816696
ENSG00000183779	5.92421e-05	0.121824	0.00103889
ENSG00000156735	2.36202e-06	0.166966	0.000133777
ENSG00000085788	4.18054e-06	0.159098	0.000189953
ENSG00000147535	2.13546e-08	0.229494	9.02764e-06
ENSG00000165046	4.53668e-05	0.125628	0.000880338
ENSG00000077782	1.04624e-06	0.178084	8.09436e-05
ENSG00000029534	0.000133917	0.110133	0.0017654
ENSG00000168522	0.000336884	0.0968013	0.00328205
ENSG00000147485	5.00577e-05	0.124226	0.00093911
ENSG00000137574	1.04617e-05	0.146336	0.000343987
ENSG00000254087	1.91331e-05	0.137858	0.000500878
ENSG00000215114	0.000312688	0.0978822	0.00311032
ENSG00000198363	0.0017018	0.0731866	0.00997674
ENSG00000185697	4.16852e-06	0.159138	0.000189953
ENSG00000121022	0.000127314	0.11086	0.00170092
ENSG00000147604	2.27144e-05	0.135437	0.000547575
ENSG00000205189	0.000114715	0.112358	0.00158261
ENSG00000076641	0.00137622	0.076293	0.00873272
ENSG00000133740	7.55913e-05	0.11834	0.00121606
ENSG00000164823	0.000568098	0.0892066	0.00469593
ENSG00000155099	0.000594854	0.0885365	0.00484342
ENSG00000164941	1.35725e-06	0.174544	9.39372e-05
ENSG00000175895	5.31014e-08	0.21772	1.42855e-05
ENSG00000156469	8.65878e-05	0.116395	0.0013147
ENSG00000156482	8.93205e-06	0.148546	0.000314669
ENSG00000070756	3.26685e-06	0.162504	0.000161988
ENSG00000104490	0.000453721	0.0924774	0.00402436
ENSG00000048392	2.08262e-08	0.229816	9.02764e-06
ENSG00000155090	0.000329422	0.0971262	0.00324407
ENSG00000164934	0.000794583	0.0843166	0.00592285
ENSG00000154188	4.49513e-05	0.125759	0.000873708
ENSG00000120526	0.00150476	0.074987	0.00922417
ENSG00000170881	2.26785e-05	0.135459	0.000547575
ENSG00000170873	9.14667e-06	0.148214	0.000317176
ENSG00000173334	5.94074e-05	0.121784	0.00104025
ENSG00000165071	2.06789e-05	0.136762	0.000519695
ENSG00000129292	0.000824522	0.083777	0.00608471
ENSG00000042832	0.00162981	0.073819	0.00967017
ENSG00000008513	4.30111e-07	0.19008	4.94293e-05
ENSG00000167632	0.00154043	0.0746442	0.00933645
ENSG00000123908	0.000359629	0.0958533	0.00343024
ENSG00000104529	4.80912e-05	0.124797	0.000916675
ENSG00000179950	1.5193e-05	0.141103	0.000439014
ENSG00000178814	0.000279723	0.0994966	0.00288171
ENSG00000185122	0.000343246	0.0965299	0.00332172
ENSG00000147852	2.78415e-05	0.132559	0.000631096
ENSG00000080608	0.00019236	0.104912	0.00224331
ENSG00000106993	0.000685831	0.0864629	0.00535853
ENSG00000197646	0.000202424	0.104175	0.00232857
ENSG00000137038	3.77718e-06	0.160501	0.000178117
ENSG00000155158	0.00109859	0.0795866	0.00741818
ENSG00000164985	0.000539659	0.0899543	0.00452083
ENSG00000147874	3.91088e-05	0.127739	0.000802306
ENSG00000120156	0.000922048	0.0821453	0.00659133
ENSG00000147894	2.13279e-05	0.136326	0.000525954
ENSG00000197579	1.97488e-05	0.137411	0.000508188
ENSG00000165264	0.000126125	0.110995	0.00169076
ENSG00000137073	0.00037247	0.0953441	0.00351589
ENSG00000165006	0.0011369	0.0790858	0.00762568
ENSG00000159884	0.000939578	0.0818703	0.00667035
ENSG00000107185	0.00055235	0.0896159	0.00459786
ENSG00000137075	2.68255e-05	0.133085	0.000613537
ENSG00000196092	0.000311627	0.0979315	0.00310788
ENSG00000147912	0.000204344	0.104039	0.00233059
ENSG00000107372	0.000531077	0.0901875	0.00446582
ENSG00000156017	0.000702551	0.0861118	0.00544247
ENSG00000134996	0.000620261	0.0879273	0.00499244
ENSG00000148019	0.000968294	0.0814307	0.00680623
ENSG00000196781	2.37708e-06	0.166878	0.000133988
ENSG00000165115	3.08402e-06	0.163298	0.000158288
ENSG00000165119	6.93192e-05	0.119579	0.00115731
ENSG00000135049	0.000146883	0.108802	0.00187963
ENSG00000135070	0.000541016	0.0899177	0.004529
ENSG00000196305	0.00136412	0.0764221	0.00867548
ENSG00000197724	0.000206851	0.103863	0.00234082
ENSG00000165244	0.000521512	0.090452	0.00443093
ENSG00000136938	5.15682e-05	0.123803	0.000958262
ENSG00000106785	5.54358e-07	0.186671	5.63837e-05
ENSG00000106789	5.58888e-05	0.122655	0.00100236
ENSG00000119523	0.000696638	0.086235	0.00542105
ENSG00000023318	0.00152305	0.0748102	0.00927387
ENSG00000136891	0.000287606	0.099094	0.00293229
ENSG00000136897	9.15104e-05	0.115603	0.00136596
ENSG00000173258	0.00129306	0.0772044	0.00836851
ENSG00000136867	0.000332202	0.0970043	0.0032591
ENSG00000148218	0.000409503	0.0939675	0.00376261
ENSG00000157657	2.57288e-05	0.133675	0.000600693
ENSG00000157693	7.39211e-05	0.11866	0.00120524
ENSG00000181634	7.12756e-05	0.119181	0.00117824
ENSG00000148180	0.000700026	0.0861643	0.00543358
ENSG00000186130	0.00146823	0.0753465	0.00908964
ENSG00000165209	2.30158e-06	0.167321	0.000133499
ENSG00000119408	1.8889e-05	0.138039	0.000498616
ENSG00000148200	4.85534e-05	0.124661	0.000920405
ENSG00000136935	0.00100239	0.0809254	0.00698779
ENSG00000167081	0.000765851	0.0848538	0.00576608
ENSG00000136856	0.000374518	0.0952645	0.0035324
ENSG00000148356	0.000114933	0.112331	0.00158378
ENSG00000187024	3.25094e-06	0.162571	0.000161988
ENSG00000167094	0.00074182	0.0853188	0.00563241
ENSG00000167106	1.98355e-05	0.137349	0.000509311
ENSG00000148346	9.2431e-05	0.115459	0.00137106
ENSG00000148337	0.000117012	0.112074	0.00160868
ENSG00000119335	4.33702e-06	0.15859	0.000193726
ENSG00000160446	0.0013257	0.0768399	0.00850921
ENSG00000107021	0.000451531	0.0925477	0.00401259
ENSG00000136802	0.000332653	0.0969846	0.0032591
ENSG00000136827	0.00123671	0.0778558	0.00812375
ENSG00000187239	0.000385086	0.0948605	0.00360907
ENSG00000148358	0.00161245	0.0739757	0.00959127
ENSG00000130713	0.00101546	0.0807362	0.00703745
ENSG00000097007	0.000226576	0.102546	0.00247693
ENSG00000107263	2.33788e-06	0.167107	0.000133499
ENSG00000125482	0.000536051	0.0900519	0.00449538
ENSG00000165702	3.6254e-05	0.128815	0.000767689
ENSG00000148303	0.00158638	0.0742142	0.00949343
ENSG00000235106	0.000379919	0.0950566	0.00357197
ENSG00000186350	1.18277e-05	0.144618	0.000376356
ENSG00000165689	0.00119477	0.0783601	0.0079097
ENSG00000148396	4.22046e-06	0.158967	0.000189953
ENSG00000148400	0.000135143	0.110001	0.00177373
ENSG00000165716	4.11629e-09	0.25037	3.04528e-06
ENSG00000204003	2.6849e-05	0.133073	0.000613537
ENSG00000107223	0.00011222	0.112675	0.0015646
ENSG00000148362	0.000921481	0.0821543	0.00659133
ENSG00000198113	1.78286e-05	0.138853	0.000481891
ENSG00000177951	0.000228567	0.10242	0.00248608
ENSG00000177685	0.000190209	0.105074	0.002227
ENSG00000110665	0.000182452	0.105675	0.00215537
ENSG00000110628	2.58455e-05	0.133611	0.000602231
ENSG00000177105	0.000598927	0.0884371	0.00486916
ENSG00000244734	0.000251438	0.10104	0.00267047
ENSG00000166340	0.000161127	0.107468	0.0019888
ENSG00000158042	0.00101876	0.0806887	0.00704555
ENSG00000166387	8.9077e-07	0.180266	7.32533e-05
ENSG00000166478	0.000377785	0.0951384	0.00355472
ENSG00000166483	0.000868446	0.0830196	0.00631437
ENSG00000133805	6.95515e-07	0.183613	6.48253e-05
ENSG00000110321	0.000375945	0.0952093	0.00354022
ENSG00000133818	5.72997e-06	0.154729	0.000230061
ENSG00000129083	9.3838e-06	0.147857	0.000321589
ENSG00000166689	0.00041313	0.0938394	0.00377623
ENSG00000129158	7.53665e-05	0.118383	0.00121541
ENSG00000151116	0.000423659	0.0934738	0.00383985
ENSG00000185238	0.000502766	0.0909847	0.00431562
ENSG00000171714	9.129e-06	0.148241	0.000317176
ENSG00000049449	6.96975e-06	0.152005	0.000264426
ENSG00000149100	0.0002548	0.100848	0.00269051
ENSG00000176148	0.000139465	0.109548	0.00181412
ENSG00000166016	1.351e-05	0.142752	0.000412159
ENSG00000026508	8.6862e-07	0.180607	7.32533e-05
ENSG00000175274	0.00157643	0.0743063	0.0094801
ENSG00000181830	9.51631e-05	0.115041	0.00138896
ENSG00000110497	0.000215839	0.103248	0.00239895
ENSG00000175224	0.000556522	0.0895064	0.00461313
ENSG00000175220	0.000322577	0.0974307	0.00318461
ENSG00000134575	6.27435e-05	0.121004	0.0010795
ENSG00000110514	0.000215497	0.103271	0.00239741
ENSG00000165916	0.00134813	0.0765946	0.00859333
ENSG00000123444	0.000459079	0.0923067	0.00405834
ENSG00000134802	0.000895976	0.082564	0.00644721
ENSG00000156599	2.87744e-06	0.164252	0.000150839
ENSG00000166889	2.62261e-05	0.133405	0.000606324
ENSG00000110079	0.00113706	0.0790837	0.00762568
ENSG00000156738	0.00044055	0.0929056	0.00393569
ENSG00000183134	0.00140459	0.0759946	0.00885312
ENSG00000149532	0.000226621	0.102543	0.00247693
ENSG00000149499	0.00151142	0.0749224	0.00925058
ENSG00000089597	0.000856994	0.0832133	0.00626187
ENSG00000185085	0.000190897	0.105022	0.00223065
ENSG00000204922	0.00147367	0.0752924	0.00910903
ENSG00000168004	0.00105584	0.0801665	0.00720759
ENSG00000133317	0.000634118	0.0876054	0.00507852
ENSG00000176485	7.12014e-07	0.183296	6.58045e-05
ENSG00000133318	0.000149746	0.108524	0.00190291
ENSG00000072518	0.000602423	0.0883523	0.00488417
ENSG00000110011	0.000947835	0.0817426	0.00670928
ENSG00000173113	0.000131205	0.110427	0.00173916
ENSG00000110047	4.3434e-05	0.126247	0.000857731
ENSG00000149823	0.00138102	0.0762421	0.00874644
ENSG00000162298	0.000250073	0.101119	0.00265958
ENSG00000014216	8.71699e-05	0.116299	0.00131948
ENSG00000176973	0.000490852	0.0913335	0.00425723
ENSG00000173039	0.000773902	0.0847013	0.00580858
ENSG00000172757	8.81797e-06	0.148725	0.000311577
ENSG00000175376	0.000944052	0.081801	0.00669547
ENSG00000175334	9.47807e-05	0.115099	0.0013868
ENSG00000175294	0.000241457	0.101626	0.00259123
ENSG00000174744	5.15181e-06	0.156205	0.000219891
ENSG00000239306	0.00100883	0.0808318	0.00701639
ENSG00000173120	0.000364467	0.0956594	0.00345135
ENSG00000175463	0.001584	0.0742362	0.00949343
ENSG00000084207	0.00075859	0.0849928	0.00573033
ENSG00000171067	0.000814539	0.0839547	0.00601854
ENSG00000162337	8.88235e-05	0.11603	0.00133937
ENSG00000110075	0.000116119	0.112184	0.00159826
ENSG00000110090	8.06731e-05	0.117409	0.00125466
ENSG00000186635	0.00163485	0.0737739	0.00967586
ENSG00000137478	0.000555452	0.0895344	0.00460751
ENSG00000175591	1.84556e-05	0.138366	0.000494251
ENSG00000171631	0.000158895	0.107669	0.00198132
ENSG00000021300	0.000425548	0.0934091	0.0038467
ENSG00000175567	0.000264065	0.100331	0.00276247
ENSG00000168014	1.07666e-05	0.145934	0.000351307
ENSG00000214517	0.000925414	0.0820921	0.00660285
ENSG00000188997	2.53897e-06	0.165973	0.000140438
ENSG00000137501	4.45441e-08	0.220004	1.31817e-05
ENSG00000149196	0.000190687	0.105038	0.0022304
ENSG00000042429	0.00168608	0.0733224	0.00991187
ENSG00000168876	0.000731973	0.0855137	0.00557612
ENSG00000150316	0.00165106	0.0736295	0.00973769
ENSG00000077458	4.82344e-08	0.21897	1.35708e-05
ENSG00000149313	0.00012366	0.111279	0.00166715
ENSG00000152404	0.000948444	0.0817332	0.00670928
ENSG00000075239	0.00013586	0.109925	0.00178061
ENSG00000110777	5.34925e-05	0.12328	0.000972642
ENSG00000150776	0.000177961	0.106035	0.00212137
ENSG00000204370	0.000169943	0.1067	0.00206319
ENSG00000160584	2.34064e-05	0.135013	0.000558591
ENSG00000149577	1.28019e-07	0.206194	2.70601e-05
ENSG00000149591	1.03719e-05	0.146457	0.000341983
ENSG00000118058	2.27597e-05	0.135409	0.000547575
ENSG00000095139	0.00110331	0.079524	0.00744152
ENSG00000160683	0.000406134	0.0940876	0.00373826
ENSG00000196655	0.000234924	0.102023	0.00253954
ENSG00000149428	0.000156109	0.107924	0.00195366
ENSG00000110395	0.00027436	0.0997771	0.00283881
ENSG00000154127	8.70916e-09	0.240932	4.90906e-06
ENSG00000109943	2.30453e-05	0.135232	0.000551761
ENSG00000198331	8.0558e-05	0.117429	0.00125466
ENSG00000110060	0.000230877	0.102274	0.00250724
ENSG00000197798	0.000213323	0.103418	0.00238668
ENSG00000182934	0.000737459	0.0854048	0.00561009
ENSG00000150455	1.42125e-06	0.173916	9.61333e-05
ENSG00000151715	0.00135015	0.0765727	0.00860159
ENSG00000107929	1.00001e-05	0.146967	0.000335625
ENSG00000067082	0.000679517	0.0865977	0.00531684
ENSG00000134460	0.000806134	0.084106	0.00598633
ENSG00000170525	0.000605928	0.0882678	0.00490653
ENSG00000065675	5.67058e-05	0.122448	0.00101241
ENSG00000165629	9.01063e-06	0.148424	0.000315559
ENSG00000183049	8.38643e-05	0.116853	0.00128755
ENSG00000165630	0.000101952	0.114053	0.00145573
ENSG00000187522	0.00029436	0.0987577	0.00298317
ENSG00000148481	5.12885e-05	0.12388	0.000956067
ENSG00000165983	0.00100714	0.0808564	0.00701262
ENSG00000026025	0.00138345	0.0762164	0.00875246
ENSG00000148444	0.00025994	0.100559	0.00273504
ENSG00000165309	0.00103568	0.0804481	0.00712234
ENSG00000077420	2.4262e-06	0.166598	0.000135467
ENSG00000136758	2.17643e-05	0.13604	0.00053228
ENSG00000107897	0.000812433	0.0839925	0.00601339
ENSG00000099246	0.000312639	0.0978845	0.00311032
ENSG00000095787	0.000192584	0.104895	0.00224372
ENSG00000095739	7.03297e-06	0.151879	0.000265972
ENSG00000183621	0.000310601	0.0979793	0.0031026
ENSG00000165322	0.00107896	0.07985	0.00733585
ENSG00000150093	0.00108321	0.0797926	0.00733767
ENSG00000189180	9.76428e-05	0.114672	0.00141676
ENSG00000196693	0.00052306	0.0904089	0.00443093
ENSG00000198915	0.00096822	0.0814318	0.00680623
ENSG00000165512	5.81183e-08	0.216544	1.49554e-05
ENSG00000128805	4.59751e-07	0.189186	5.10239e-05
ENSG00000227345	1.18398e-08	0.237033	5.73145e-06
ENSG00000138311	0.000248381	0.101217	0.00264634
ENSG00000096717	4.17452e-05	0.126811	0.00084037
ENSG00000107625	0.000152185	0.108291	0.00192665
ENSG00000156502	0.000567078	0.0892328	0.00469078
ENSG00000156515	4.26255e-05	0.126515	0.000850857
ENSG00000079332	0.000415199	0.0937668	0.00378637
ENSG00000148730	0.000165285	0.107101	0.00202534
ENSG00000172586	0.00117793	0.0785676	0.00784204
ENSG00000151208	9.28587e-05	0.115393	0.00137135
ENSG00000108175	5.36645e-06	0.155639	0.000223671
ENSG00000122359	0.000695147	0.0862662	0.00541619
ENSG00000108219	5.60346e-06	0.155039	0.000227932
ENSG00000107864	0.000179262	0.10593	0.00213259
ENSG00000176273	7.45391e-05	0.118541	0.00121095
ENSG00000077147	0.000672311	0.0867531	0.00529484
ENSG00000213390	0.000260301	0.100539	0.0027364
ENSG00000107521	0.000227719	0.102474	0.00248351
ENSG00000198018	2.46147e-05	0.134301	0.000581565
ENSG00000119929	7.96995e-05	0.117583	0.00124838
ENSG00000107554	6.18029e-05	0.12122	0.00106953
ENSG00000107566	0.000476895	0.0917531	0.00415704
ENSG00000213341	0.000405948	0.0940942	0.00373826
ENSG00000166135	0.000246077	0.101352	0.00263127
ENSG00000107862	7.34724e-05	0.118747	0.00119979
ENSG00000107882	0.000939035	0.0818788	0.00667035
ENSG00000166272	0.000410769	0.0939227	0.00376432
ENSG00000148841	0.000254064	0.10089	0.00268754
ENSG00000108039	0.000107021	0.113356	0.00151171
ENSG00000138166	0.000553866	0.089576	0.00460673
ENSG00000150593	0.000346084	0.0964104	0.00333871
ENSG00000165813	9.27084e-05	0.115416	0.00137135
ENSG00000151923	5.01409e-05	0.124203	0.00093911
ENSG00000107651	0.000228719	0.10241	0.00248608
ENSG00000107679	7.41194e-05	0.118622	0.00120681
ENSG00000151651	0.00107148	0.0799517	0.00729753
ENSG00000060237	0.000300329	0.0984668	0.00302295
ENSG00000006831	0.000423019	0.0934958	0.00383985
ENSG00000067182	0.000801305	0.0841937	0.00596169
ENSG00000111653	0.000595352	0.0885243	0.00484342
ENSG00000126746	0.000483059	0.0915663	0.0042013
ENSG00000010610	0.000413035	0.0938428	0.00377623
ENSG00000111679	1.44785e-05	0.14178	0.00043448
ENSG00000111684	2.42905e-05	0.134489	0.000575268
ENSG00000139178	4.42893e-06	0.1583	0.000196974
ENSG00000065970	0.00123423	0.0778852	0.00811343
ENSG00000139187	9.95177e-08	0.209508	2.26537e-05
ENSG00000110848	6.45992e-07	0.18461	6.20125e-05
ENSG00000150045	1.877e-09	0.260145	1.85151e-06
ENSG00000172322	6.35018e-05	0.120832	0.00108883
ENSG00000213809	2.81166e-08	0.225955	1.08105e-05
ENSG00000205810	1.56651e-05	0.140673	0.000441975
ENSG00000255641	1.38953e-05	0.142358	0.000418521
ENSG00000180574	0.000530497	0.0902035	0.00446582
ENSG00000139083	4.20448e-07	0.190385	4.87926e-05
ENSG00000213782	0.00156875	0.0743777	0.00945005
ENSG00000121316	6.86071e-05	0.119727	0.00115192
ENSG00000084463	0.00153093	0.0747347	0.00931704
ENSG00000004700	5.6821e-06	0.154845	0.000229553
ENSG00000111716	0.000570802	0.0891375	0.00471022
ENSG00000134532	3.08362e-08	0.224764	1.08946e-05
ENSG00000123095	9.11973e-06	0.148256	0.000317176
ENSG00000123096	3.26114e-06	0.162528	0.000161988
ENSG00000061794	0.00035996	0.09584	0.00343063
ENSG00000133687	2.02927e-07	0.200102	3.54514e-05
ENSG00000139132	0.000285593	0.0991958	0.00292183
ENSG00000139173	0.00142696	0.0757635	0.00891813
ENSG00000189079	1.92198e-05	0.137794	0.000501111
ENSG00000139211	0.00131018	0.077012	0.00844172
ENSG00000111424	0.000720119	0.0857517	0.0055459
ENSG00000139620	9.22917e-05	0.115481	0.00137071
ENSG00000174243	0.000240385	0.101691	0.00258676
ENSG00000139537	2.06652e-07	0.19986	3.54514e-05
ENSG00000134287	5.82635e-05	0.122062	0.00103186
ENSG00000161813	0.000945296	0.0817817	0.00669671
ENSG00000135457	0.00134601	0.0766175	0.00858909
ENSG00000184271	5.40479e-06	0.15554	0.000223719
ENSG00000135503	3.07311e-05	0.13116	0.000677401
ENSG00000167768	1.05484e-06	0.177973	8.10785e-05
ENSG00000111057	0.000338225	0.0967437	0.0032897
ENSG00000063046	1.50633e-05	0.141224	0.000439014
ENSG00000185591	0.00132506	0.0768469	0.00850921
ENSG00000170653	2.84716e-07	0.195597	4.06046e-05
ENSG00000094916	1.26435e-05	0.143683	0.000398034
ENSG00000135426	0.000670185	0.0867993	0.00528668
ENSG00000111540	5.75299e-06	0.154673	0.000230061
ENSG00000139531	0.000342231	0.0965729	0.00332172
ENSG00000123411	0.00144419	0.075588	0.00900202
ENSG00000139641	0.000160537	0.107521	0.00198359
ENSG00000139613	0.000105728	0.11353	0.00149701
ENSG00000062485	1.10535e-06	0.177338	8.28102e-05
ENSG00000076108	1.11447e-05	0.145451	0.000359453
ENSG00000179912	2.68712e-06	0.165194	0.000143277
ENSG00000175197	6.90535e-06	0.152134	0.000262825
ENSG00000166987	0.00145259	0.0755031	0.00904012
ENSG00000123427	1.27877e-05	0.143523	0.000400444
ENSG00000123297	0.000874772	0.0829136	0.00633701
ENSG00000177990	0.00153333	0.0747119	0.00931818
ENSG00000127311	0.000749944	0.08516	0.00567367
ENSG00000111581	1.3456e-05	0.142809	0.000412159
ENSG00000111596	0.000991905	0.0810789	0.00693778
ENSG00000127329	1.63296e-05	0.140089	0.000454807
ENSG00000139278	1.78312e-05	0.13885	0.000481891
ENSG00000111615	0.00118624	0.0784649	0.00786236
ENSG00000091039	0.000727881	0.0855954	0.00556023
ENSG00000177425	0.000209958	0.103647	0.00236243
ENSG00000133773	5.83183e-05	0.122048	0.00103186
ENSG00000127720	2.36466e-07	0.19807	3.83431e-05
ENSG00000133641	4.48001e-05	0.125807	0.000872202
ENSG00000102189	7.97339e-05	0.117577	0.00124838
ENSG00000173598	3.77104e-07	0.191843	4.69872e-05
ENSG00000111142	3.77964e-05	0.128224	0.000783531
ENSG00000084110	3.55462e-07	0.192633	4.5243e-05
ENSG00000111144	2.74194e-07	0.196099	4.00696e-05
ENSG00000139350	2.97882e-09	0.25441	2.51859e-06
ENSG00000166130	0.00142809	0.0757519	0.00892047
ENSG00000111647	8.8647e-10	0.269373	1.30718e-06
ENSG00000075089	9.76662e-05	0.114669	0.00141676
ENSG00000139354	0.000236397	0.101933	0.00254848
ENSG00000120860	0.000516797	0.0905842	0.0044073
ENSG00000120837	0.000166771	0.106972	0.00203722
ENSG00000235162	0.000196473	0.104606	0.00227559
ENSG00000110876	0.000316391	0.0977115	0.00314187
ENSG00000084112	1.43099e-07	0.204725	2.8231e-05
ENSG00000135093	0.000194675	0.104739	0.00225919
ENSG00000076555	1.31608e-05	0.14312	0.000408883
ENSG00000110906	0.000252428	0.100983	0.00267502
ENSG00000151148	1.42411e-07	0.204789	2.8231e-05
ENSG00000139433	0.00143278	0.0757039	0.00894506
ENSG00000111229	0.000670381	0.086795	0.00528668
ENSG00000204856	0.00162276	0.0738825	0.0096332
ENSG00000204852	3.28437e-06	0.16243	0.000161988
ENSG00000186298	9.96833e-05	0.114376	0.00143372
ENSG00000111252	0.000192039	0.104936	0.00224178
ENSG00000198270	0.000697067	0.086226	0.00542105
ENSG00000089009	8.24408e-05	0.117099	0.00127562
ENSG00000135144	9.64821e-05	0.114844	0.00140302
ENSG00000139405	0.000120349	0.111669	0.00163555
ENSG00000186815	0.00129795	0.0771493	0.00839093
ENSG00000089060	2.64275e-06	0.165423	0.000142841
ENSG00000151176	3.17965e-05	0.130677	0.000690597
ENSG00000123066	3.82886e-06	0.160313	0.000179139
ENSG00000135116	0.00125929	0.0775913	0.00822188
ENSG00000135108	0.000882544	0.0827845	0.0063777
ENSG00000176834	1.36037e-07	0.205393	2.77634e-05
ENSG00000089159	0.000155928	0.107941	0.00195366
ENSG00000110871	5.43448e-07	0.186938	5.63837e-05
ENSG00000122971	0.000418773	0.0936423	0.00380723
ENSG00000135124	0.000793923	0.0843287	0.00592165
ENSG00000110931	0.00142516	0.075782	0.00891793
ENSG00000089053	0.000309111	0.098049	0.00309294
ENSG00000139718	0.000726362	0.0856259	0.00555423
ENSG00000175727	0.00031724	0.0976726	0.00314767
ENSG00000033030	0.00150453	0.0749892	0.00922417
ENSG00000111011	0.00121633	0.0780988	0.00802098
ENSG00000184445	0.000828953	0.0836988	0.00610599
ENSG00000183955	6.02721e-08	0.21607	1.51796e-05
ENSG00000150991	0.000858676	0.0831847	0.00627029
ENSG00000184992	0.00165729	0.0735744	0.00976473
ENSG00000139370	3.22136e-08	0.2242	1.08946e-05
ENSG00000151948	0.00146435	0.0753852	0.00908819
ENSG00000132341	0.000827324	0.0837275	0.00610158
ENSG00000183495	0.000247834	0.101249	0.00264289
ENSG00000112787	9.28759e-05	0.11539	0.00137135
ENSG00000176915	0.000547018	0.0897571	0.00456955
ENSG00000196458	0.000431086	0.0932212	0.0038716
ENSG00000090612	0.000113732	0.112482	0.0015764
ENSG00000121390	7.79517e-08	0.21271	1.88309e-05
ENSG00000165487	0.000291774	0.0988855	0.00296204
ENSG00000102699	0.00098084	0.0812427	0.00688216
ENSG00000122033	0.000621885	0.0878892	0.00500085
ENSG00000139514	5.73482e-05	0.122288	0.00102234
ENSG00000189403	6.63676e-06	0.152686	0.000257191
ENSG00000120686	0.000365611	0.0956139	0.00345666
ENSG00000102743	0.000716954	0.0858159	0.00553372
ENSG00000023516	2.70555e-05	0.132964	0.000615876
ENSG00000188342	0.00160116	0.0740785	0.00954326
ENSG00000102445	4.09696e-06	0.159377	0.000188042
ENSG00000136156	9.40016e-06	0.147832	0.000321589
ENSG00000139687	0.000791748	0.0843687	0.00591288
ENSG00000139679	0.000143357	0.109152	0.00185071
ENSG00000136161	0.000853286	0.0832766	0.00625021
ENSG00000152207	0.000427126	0.0933553	0.00385064
ENSG00000136144	0.000986752	0.081155	0.00691544
ENSG00000123191	0.000399531	0.0943256	0.00371944
ENSG00000136108	0.00118004	0.0785414	0.00784985
ENSG00000184226	0.000210472	0.103612	0.00236596
ENSG00000276644	1.1222e-05	0.145354	0.000360963
ENSG00000139737	8.54612e-05	0.116583	0.00130194
ENSG00000136158	2.11577e-05	0.136439	0.000523574
ENSG00000125304	7.4659e-06	0.151047	0.000275308
ENSG00000041515	6.4962e-07	0.184534	6.20125e-05
ENSG00000134905	0.000706868	0.0860225	0.00546875
ENSG00000198824	9.69916e-06	0.147395	0.000328966
ENSG00000100814	0.000640833	0.0874519	0.00511258
ENSG00000092094	6.21827e-05	0.121132	0.00107219
ENSG00000169413	4.06099e-06	0.159499	0.000188042
ENSG00000165792	3.69131e-05	0.12856	0.000776092
ENSG00000092199	1.38927e-05	0.14236	0.000418521
ENSG00000197324	1.74408e-05	0.139162	0.000478994
ENSG00000100462	2.1833e-05	0.135996	0.000532861
ENSG00000092036	0.000245818	0.101367	0.00263127
ENSG00000100804	0.00148748	0.0751559	0.00916094
ENSG00000092068	0.00039969	0.0943199	0.00371944
ENSG00000129460	2.75797e-05	0.132693	0.000626604
ENSG00000157326	0.00160485	0.0740448	0.00955564
ENSG00000100938	0.000347033	0.0963707	0.00334312
ENSG00000129465	0.000577431	0.0889694	0.00474327
ENSG00000100450	8.87007e-07	0.180323	7.32533e-05
ENSG00000100453	4.28134e-05	0.126452	0.000851735
ENSG00000100852	4.91429e-05	0.124489	0.000927758
ENSG00000151320	4.88184e-05	0.124584	0.000923105
ENSG00000129518	0.000245998	0.101357	0.00263127
ENSG00000100883	0.000868092	0.0830255	0.00631437
ENSG00000151327	0.000118781	0.111858	0.00162448
ENSG00000100934	0.00086397	0.083095	0.00629343
ENSG00000092208	0.00103232	0.0804956	0.00710851
ENSG00000165355	6.48282e-05	0.120537	0.00110546
ENSG00000165516	2.17372e-05	0.136058	0.00053228
ENSG00000100490	0.00086035	0.0831563	0.00627865
ENSG00000087302	0.000997247	0.0810005	0.00696426
ENSG00000100519	0.00127707	0.0773864	0.00829672
ENSG00000100592	0.000922129	0.082144	0.00659133
ENSG00000100612	0.000252133	0.101	0.00267428
ENSG00000027075	0.000730845	0.0855361	0.00557411
ENSG00000154001	0.00137755	0.0762788	0.00873385
ENSG00000140006	0.000777193	0.0846394	0.00582255
ENSG00000134001	0.000211065	0.103571	0.00237038
ENSG00000198133	0.000425714	0.0934035	0.0038467
ENSG00000072042	0.00014281	0.109207	0.0018495
ENSG00000072110	0.00117097	0.0786542	0.00780891
ENSG00000139990	0.000400879	0.0942767	0.00372465
ENSG00000100647	0.000108231	0.113194	0.00152199
ENSG00000006432	0.000669973	0.0868039	0.00528668
ENSG00000165861	0.0015651	0.0744118	0.00943763
ENSG00000177465	2.8514e-05	0.132221	0.000642895
ENSG00000156030	8.51352e-05	0.116638	0.00130194
ENSG00000165898	0.00101901	0.0806852	0.00704555
ENSG00000119718	0.000343261	0.0965293	0.00332172
ENSG00000119684	3.0823e-06	0.163305	0.000158288
ENSG00000100580	4.33535e-05	0.126274	0.000857731
ENSG00000119705	0.000345258	0.0964451	0.00333345
ENSG00000165914	0.000445366	0.0927476	0.00397272
ENSG00000133943	2.26997e-06	0.167511	0.000133499
ENSG00000119714	2.24596e-06	0.167657	0.000133499
ENSG00000100796	0.00138841	0.0761641	0.00876977
ENSG00000133962	2.28701e-06	0.167409	0.000133499
ENSG00000165929	8.02175e-06	0.150046	0.000289253
ENSG00000100599	8.90927e-07	0.180264	7.32533e-05
ENSG00000100600	4.61228e-07	0.189143	5.10239e-05
ENSG00000165943	0.000136327	0.109876	0.0017831
ENSG00000011114	0.000128026	0.11078	0.0017085
ENSG00000100628	0.00145617	0.0754671	0.00905291
ENSG00000197249	0.000101587	0.114104	0.00145403
ENSG00000100697	4.08541e-06	0.159417	0.000188042
ENSG00000100721	1.38922e-05	0.142361	0.000418521
ENSG00000078304	3.39978e-05	0.129728	0.000729043
ENSG00000156411	0.00136542	0.0764083	0.00867548
ENSG00000169857	0.0010835	0.0797888	0.00733767
ENSG00000134152	3.98534e-07	0.191102	4.81373e-05
ENSG00000140199	2.09889e-05	0.136552	0.000521945
ENSG00000182117	0.00155682	0.0744894	0.00941248
ENSG00000104081	0.000266716	0.100186	0.0027816
ENSG00000137841	8.50982e-05	0.116644	0.00130194
ENSG00000166133	0.00115367	0.0788718	0.00771523
ENSG00000187446	0.000340452	0.0966485	0.00330865
ENSG00000174197	0.000464625	0.0921321	0.00407692
ENSG00000166887	0.000808332	0.0840663	0.00599889
ENSG00000167004	0.000227852	0.102465	0.00248351
ENSG00000166710	0.000717603	0.0858028	0.00553372
ENSG00000104154	6.67976e-06	0.152597	0.000257358
ENSG00000166147	7.1615e-05	0.119114	0.00117824
ENSG00000255302	1.81771e-05	0.13858	0.000489006
ENSG00000138593	0.00169106	0.0732792	0.00992908
ENSG00000092439	4.92985e-08	0.218686	1.35708e-05
ENSG00000104093	0.000337605	0.0967703	0.00328637
ENSG00000069956	0.00076749	0.0848226	0.00577178
ENSG00000069943	0.000159034	0.107657	0.00198132
ENSG00000137845	3.56848e-05	0.12904	0.000758349
ENSG00000128923	0.000981664	0.0812305	0.00688386
ENSG00000157483	0.000612335	0.0881146	0.00494421
ENSG00000157470	0.000320683	0.0975161	0.0031712
ENSG00000140307	0.000721462	0.0857245	0.00554833
ENSG00000140299	0.00152207	0.0748197	0.00927378
ENSG00000069667	0.00042688	0.0933637	0.00385064
ENSG00000166128	0.00165063	0.0736333	0.00973769
ENSG00000028528	0.00142083	0.0758264	0.00891672
ENSG00000169118	0.000239409	0.101749	0.00257861
ENSG00000180357	0.000667204	0.0868642	0.00527568
ENSG00000174444	5.17505e-05	0.123752	0.00095864
ENSG00000137764	3.15578e-05	0.130784	0.000687936
ENSG00000033800	0.000517957	0.0905516	0.00440766
ENSG00000166233	0.00149828	0.0750501	0.00920829
ENSG00000140464	0.000492293	0.0912909	0.0042597
ENSG00000138623	5.92085e-07	0.185784	5.84043e-05
ENSG00000179361	0.00123446	0.0778824	0.00811343
ENSG00000179151	1.99156e-05	0.137292	0.000510262
ENSG00000103653	0.000150822	0.108421	0.00191143
ENSG00000140497	0.000438124	0.0929859	0.00391697
ENSG00000167173	8.03956e-06	0.150015	0.000289253
ENSG00000169375	3.74319e-05	0.128361	0.000780073
ENSG00000140395	0.000204523	0.104026	0.00233059
ENSG00000182774	0.00133509	0.0767367	0.00854703
ENSG00000156232	0.000650873	0.0872254	0.00517768
ENSG00000169612	0.000606563	0.0882526	0.00490764
ENSG00000166716	1.8155e-05	0.138597	0.000489006
ENSG00000185033	2.27211e-06	0.167498	0.000133499
ENSG00000140577	8.46393e-05	0.116721	0.00129777
ENSG00000140564	3.83423e-05	0.12802	0.000792072
ENSG00000184508	0.000112034	0.112698	0.00156385
ENSG00000176463	0.00014613	0.108876	0.00187404
ENSG00000140443	1.46828e-05	0.141583	0.000434501
ENSG00000168904	0.000454555	0.0924507	0.00402436
ENSG00000068305	0.000306998	0.0981484	0.0030744
ENSG00000140471	0.00118213	0.0785155	0.00785678
ENSG00000183475	0.000262789	0.100401	0.00275521
ENSG00000154237	5.31985e-05	0.123359	0.000968786
ENSG00000184277	0.00110848	0.0794556	0.00747215
ENSG00000167930	0.000591697	0.088614	0.00483637
ENSG00000007541	8.52766e-05	0.116614	0.00130194
ENSG00000161999	0.00112354	0.0792584	0.00756077
ENSG00000127585	0.00113603	0.0790969	0.00762568
ENSG00000103260	0.000633005	0.087631	0.00507648
ENSG00000103254	0.000500592	0.0910477	0.00430008
ENSG00000103253	2.09764e-05	0.13656	0.000521945
ENSG00000007516	0.000402465	0.0942194	0.003733
ENSG00000261732	0.000911495	0.0823133	0.00654563
ENSG00000103197	0.00139657	0.0760783	0.00881197
ENSG00000131653	0.00108132	0.0798181	0.00733767
ENSG00000140992	1.16463e-05	0.144834	0.000371583
ENSG00000167978	4.87536e-07	0.188398	5.29447e-05
ENSG00000103355	0.000303261	0.098326	0.00304731
ENSG00000085644	0.000234827	0.102029	0.00253954
ENSG00000140987	0.000703761	0.0860867	0.00544828
ENSG00000005339	9.43011e-05	0.115172	0.00138492
ENSG00000103274	0.000119381	0.111785	0.00162801
ENSG00000179583	0.000155003	0.108027	0.00194774
ENSG00000103381	9.10323e-07	0.179972	7.34402e-05
ENSG00000186260	0.000176676	0.10614	0.00211672
ENSG00000166783	0.000962515	0.0815181	0.00678576
ENSG00000103222	3.09584e-07	0.19448	4.24619e-05
ENSG00000103489	5.02346e-05	0.124176	0.000939379
ENSG00000188215	0.000170797	0.106628	0.00206917
ENSG00000140749	1.8798e-07	0.201117	3.37138e-05
ENSG00000140740	1.21952e-06	0.176001	8.6869e-05
ENSG00000058600	0.000856659	0.083219	0.00626187
ENSG00000103404	0.00087359	0.0829334	0.00633232
ENSG00000103365	0.000619069	0.0879553	0.00498837
ENSG00000103353	0.00163996	0.0737282	0.00970123
ENSG00000166847	4.57583e-07	0.18925	5.10239e-05
ENSG00000122257	0.000465602	0.0921016	0.00408247
ENSG00000140750	5.1961e-05	0.123695	0.000959535
ENSG00000168488	0.000620417	0.0879236	0.00499244
ENSG00000177455	0.000162563	0.10734	0.0019982
ENSG00000169217	0.00127963	0.077357	0.0083043
ENSG00000169221	4.09088e-05	0.127099	0.000833455
ENSG00000169951	0.00029008	0.0989699	0.0029499
ENSG00000169896	1.47889e-05	0.141482	0.000435465
ENSG00000156886	0.000434943	0.0930918	0.00389147
ENSG00000185947	0.000130054	0.110554	0.00172778
ENSG00000069345	8.70483e-05	0.116319	0.00131932
ENSG00000166164	0.00118629	0.0784642	0.00786236
ENSG00000167208	8.78727e-05	0.116184	0.00132842
ENSG00000103479	3.53543e-09	0.252273	2.78993e-06
ENSG00000088682	0.000402723	0.0942101	0.003733
ENSG00000159618	0.000331075	0.0970536	0.00325492
ENSG00000182885	0.000551205	0.0896461	0.00459156
ENSG00000103005	0.00104149	0.0803664	0.00715087
ENSG00000070770	0.000183415	0.105599	0.00216244
ENSG00000103037	0.000198087	0.104488	0.00229204
ENSG00000089505	0.000204569	0.104023	0.00233059
ENSG00000140932	8.21663e-05	0.117146	0.00127304
ENSG00000159593	8.53792e-05	0.116597	0.00130194
ENSG00000135723	0.00158954	0.0741851	0.00950384
ENSG00000124067	5.18483e-05	0.123725	0.000958951
ENSG00000103056	0.00134392	0.0766403	0.00858501
ENSG00000132603	5.41264e-05	0.123112	0.000981003
ENSG00000102908	1.30878e-05	0.143198	0.000407685
ENSG00000198373	0.00159294	0.0741539	0.00951137
ENSG00000157322	0.000242974	0.101536	0.00260514
ENSG00000090857	0.000264138	0.100327	0.00276247
ENSG00000157350	1.00696e-05	0.146871	0.000336705
ENSG00000103051	0.000410873	0.093919	0.00376432
ENSG00000103043	0.00141802	0.0758554	0.00891672
ENSG00000224470	1.52433e-05	0.141057	0.000439014
ENSG00000103035	0.000202677	0.104157	0.00232921
ENSG00000103111	0.000523805	0.0903882	0.00443093
ENSG00000153815	0.000270978	0.0999567	0.00281902
ENSG00000103187	1.26407e-05	0.143686	0.000398034
ENSG00000135709	0.000748361	0.0851908	0.00566753
ENSG00000131149	7.86371e-06	0.150324	0.00028553
ENSG00000103257	1.35854e-05	0.142674	0.000412335
ENSG00000172530	6.21828e-05	0.121132	0.00107219
ENSG00000167522	6.81015e-05	0.119833	0.00114505
ENSG00000141002	0.000164531	0.107167	0.0020182
ENSG00000183688	9.05492e-05	0.115754	0.00135675
ENSG00000141252	0.000560236	0.0894095	0.00463742
ENSG00000167699	0.000289749	0.0989865	0.00294907
ENSG00000197879	0.00164812	0.0736556	0.00973493
ENSG00000174231	0.000203551	0.104095	0.00233059
ENSG00000132383	0.00171071	0.0731102	0.00999983
ENSG00000177374	3.11761e-06	0.163148	0.000158383
ENSG00000070444	0.000578667	0.0889382	0.00475012
ENSG00000132361	0.00152226	0.0748179	0.00927378
ENSG00000108405	0.000334198	0.0969175	0.00326125
ENSG00000074370	0.000174443	0.106323	0.00209632
ENSG00000074755	0.00132631	0.0768332	0.00850921
ENSG00000161905	3.689e-05	0.128569	0.000776092
ENSG00000141480	0.00136323	0.0764317	0.00867548
ENSG00000161921	0.000652749	0.0871835	0.00518911
ENSG00000142507	0.00142185	0.0758159	0.00891672
ENSG00000108518	0.000143373	0.10915	0.00185071
ENSG00000108509	0.000299172	0.0985227	0.00301387
ENSG00000129250	0.000424724	0.0934373	0.00384656
ENSG00000161929	1.41845e-06	0.173943	9.61333e-05
ENSG00000072778	0.00151226	0.0749143	0.00925094
ENSG00000040633	6.97982e-05	0.119481	0.00116366
ENSG00000175826	3.22595e-07	0.19393	4.29052e-05
ENSG00000174282	9.46301e-05	0.115122	0.00138631
ENSG00000181222	6.46756e-05	0.120571	0.00110471
ENSG00000141510	4.20348e-05	0.126713	0.000844764
ENSG00000132510	0.000211431	0.103546	0.00237223
ENSG00000170043	0.00087242	0.0829529	0.0063316
ENSG00000125434	0.00133213	0.0767691	0.00853734
ENSG00000161970	0.00100116	0.0809433	0.00698332
ENSG00000276231	8.07681e-05	0.117392	0.00125466
ENSG00000154957	0.000495737	0.0911895	0.004277
ENSG00000065559	5.49355e-09	0.246748	3.62516e-06
ENSG00000187607	1.32966e-05	0.142976	0.000409875
ENSG00000141027	4.34771e-05	0.126233	0.000857731
ENSG00000240505	0.000148496	0.108645	0.00189617
ENSG00000133030	0.000258067	0.100664	0.00272016
ENSG00000072310	0.000873219	0.0829396	0.00633232
ENSG00000175662	0.000423591	0.0934761	0.00383985
ENSG00000141034	1.35431e-06	0.174573	9.39372e-05
ENSG00000091542	0.00111961	0.0793097	0.00754284
ENSG00000176994	1.134e-06	0.17699	8.38947e-05
ENSG00000176974	6.49061e-05	0.12052	0.00110546
ENSG00000171928	2.60963e-05	0.133475	0.000605691
ENSG00000072134	0.00043176	0.0931985	0.00387471
ENSG00000072210	0.000671677	0.0867669	0.00529337
ENSG00000274180	0.000297714	0.0985935	0.00300686
ENSG00000034152	6.59044e-05	0.120302	0.00111764
ENSG00000141068	7.41566e-06	0.151141	0.00027431
ENSG00000168961	0.000676826	0.0866556	0.00531006
ENSG00000087111	0.000870095	0.0829919	0.00632248
ENSG00000109111	0.000264391	0.100313	0.00276247
ENSG00000198242	4.5585e-05	0.125559	0.000881682
ENSG00000132591	0.00142687	0.0757644	0.00891813
ENSG00000132589	9.2262e-06	0.148093	0.000318398
ENSG00000109118	2.64139e-06	0.16543	0.000142841
ENSG00000108256	0.00158444	0.0742321	0.00949343
ENSG00000108262	0.0005475	0.0897443	0.00457035
ENSG00000185862	2.50831e-05	0.134035	0.000590277
ENSG00000126860	1.53779e-06	0.172841	0.000102841
ENSG00000108651	1.09568e-08	0.238019	5.63896e-06
ENSG00000092871	5.1234e-06	0.156281	0.000219891
ENSG00000006125	1.94339e-06	0.16964	0.000123016
ENSG00000270647	0.000113689	0.112488	0.0015764
ENSG00000271503	5.49117e-08	0.217283	1.44442e-05
ENSG00000275302	8.97728e-05	0.115878	0.00135024
ENSG00000125691	0.000181734	0.105732	0.00215119
ENSG00000108298	0.000883657	0.0827661	0.00638185
ENSG00000167258	5.74646e-06	0.154689	0.000230061
ENSG00000141736	1.34218e-05	0.142844	0.000412159
ENSG00000008838	0.000509364	0.090795	0.00435961
ENSG00000108349	0.000188363	0.105215	0.00221196
ENSG00000171475	8.01612e-06	0.150056	0.000289253
ENSG00000131759	0.000498501	0.0911086	0.00429146
ENSG00000168610	0.000633786	0.087613	0.00507852
ENSG00000198863	0.000221928	0.102846	0.00243463
ENSG00000184988	0.000504057	0.0909474	0.00432357
ENSG00000091947	0.000298602	0.0985504	0.00301201
ENSG00000161654	0.0012282	0.0779568	0.00808124
ENSG00000168591	0.000639237	0.0874882	0.00510954
ENSG00000004939	3.34104e-05	0.129975	0.000721676
ENSG00000186566	1.58068e-05	0.140546	0.000443378
ENSG00000180329	3.7636e-05	0.128284	0.000782948
ENSG00000184922	0.000278888	0.09954	0.00287811
ENSG00000225190	3.90146e-05	0.127773	0.000801763
ENSG00000108424	0.000670116	0.0868008	0.00528668
ENSG00000198933	0.00138584	0.0761911	0.00875827
ENSG00000167182	5.28886e-05	0.123442	0.000964626
ENSG00000082641	0.000118848	0.11185	0.00162448
ENSG00000159202	5.91766e-05	0.12184	0.00103889
ENSG00000198740	9.87847e-05	0.114505	0.00142426
ENSG00000167085	0.000173195	0.106427	0.00208982
ENSG00000136444	0.000445964	0.0927281	0.00397506
ENSG00000154945	0.0001563	0.107907	0.00195366
ENSG00000008294	3.64895e-05	0.128724	0.000771296
ENSG00000180891	8.64997e-05	0.11641	0.0013147
ENSG00000068489	2.15459e-05	0.136182	0.000529127
ENSG00000062716	7.78095e-06	0.150471	0.000283394
ENSG00000062725	1.89384e-05	0.138002	0.000498616
ENSG00000136485	1.10542e-05	0.145565	0.000358488
ENSG00000108604	7.99032e-05	0.117546	0.00124838
ENSG00000007312	0.000850743	0.0833201	0.00623545
ENSG00000108854	0.000949186	0.0817218	0.00670928
ENSG00000108370	2.63695e-06	0.165453	0.000142841
ENSG00000130935	0.000530639	0.0901996	0.00446582
ENSG00000171634	0.000666244	0.0868852	0.00527161
ENSG00000182481	9.89869e-05	0.114476	0.00142544
ENSG00000133195	0.000897899	0.0825327	0.00645712
ENSG00000141219	0.000100341	0.114281	0.0014408
ENSG00000179604	0.000939947	0.0818646	0.00667035
ENSG00000172809	0.000186446	0.105363	0.0021938
ENSG00000109065	0.000732051	0.0855121	0.00557612
ENSG00000125449	5.88968e-05	0.121907	0.00103744
ENSG00000177728	0.000240829	0.101664	0.00258919
ENSG00000161526	4.45289e-05	0.125893	0.000869784
ENSG00000132478	0.00132549	0.0768422	0.00850921
ENSG00000132471	7.61036e-05	0.118244	0.0012223
ENSG00000161533	4.93364e-07	0.188238	5.30905e-05
ENSG00000167881	0.000117551	0.112007	0.00161234
ENSG00000141576	0.000137262	0.109778	0.00179136
ENSG00000175931	2.08722e-05	0.136631	0.000521945
ENSG00000129667	0.000405672	0.0941041	0.00373826
ENSG00000070526	5.20831e-05	0.123661	0.000960292
ENSG00000181038	0.000664937	0.0869139	0.00526479
ENSG00000035862	1.52376e-05	0.141062	0.000439014
ENSG00000178404	0.000381246	0.0950059	0.00357894
ENSG00000167280	0.000449255	0.0926212	0.00399642
ENSG00000171298	1.20435e-06	0.176171	8.63991e-05
ENSG00000141543	0.000233976	0.102082	0.00253392
ENSG00000141564	0.0010299	0.0805298	0.00709601
ENSG00000224877	0.000365047	0.0956363	0.00345408
ENSG00000182446	0.00053613	0.0900497	0.00449538
ENSG00000197063	7.70424e-05	0.118068	0.00122784
ENSG00000169710	0.000723988	0.0856736	0.00554833
ENSG00000141551	6.66483e-05	0.120141	0.00112542
ENSG00000178927	6.35618e-05	0.120819	0.00108883
ENSG00000141562	1.13069e-06	0.177029	8.38947e-05
ENSG00000141568	3.01413e-05	0.131435	0.000669386
ENSG00000177426	4.61406e-05	0.125387	0.000889521
ENSG00000206418	7.16262e-06	0.151625	0.000267457
ENSG00000128791	0.00156306	0.0744308	0.00943017
ENSG00000154845	2.06387e-07	0.199877	3.54514e-05
ENSG00000141385	0.000464333	0.0921413	0.00407692
ENSG00000134278	0.00137865	0.0762672	0.0087361
ENSG00000141446	0.00149804	0.0750524	0.00920829
ENSG00000153339	0.00041225	0.0938704	0.00377402
ENSG00000197705	1.53773e-05	0.140934	0.000440835
ENSG00000172466	7.70708e-05	0.118063	0.00122784
ENSG00000186496	0.000168325	0.106838	0.00204775
ENSG00000078142	0.000148952	0.108601	0.00189789
ENSG00000152217	0.00137293	0.076328	0.00871854
ENSG00000152223	0.00138315	0.0762195	0.00875246
ENSG00000152234	0.000217462	0.10314	0.00240504
ENSG00000167220	0.00161908	0.0739157	0.00962101
ENSG00000141627	0.00126889	0.0774803	0.00826174
ENSG00000176624	6.39537e-05	0.120731	0.00109396
ENSG00000134440	1.35619e-05	0.142699	0.000412335
ENSG00000172175	9.22014e-05	0.115495	0.00137071
ENSG00000074695	0.00108342	0.0797897	0.00733767
ENSG00000150637	0.000264415	0.100312	0.00276247
ENSG00000131196	2.30736e-05	0.135215	0.000551761
ENSG00000101544	0.00016777	0.106886	0.00204454
ENSG00000088832	3.43418e-05	0.129585	0.000735088
ENSG00000089012	0.00103613	0.0804418	0.00712234
ENSG00000198053	3.9322e-07	0.191282	4.80141e-05
ENSG00000101361	2.07787e-06	0.168724	0.000129204
ENSG00000101365	0.000235527	0.101986	0.00254142
ENSG00000125901	0.000964559	0.0814872	0.00679492
ENSG00000088888	0.00108792	0.0797292	0.00735869
ENSG00000101236	2.65697e-07	0.196519	3.98108e-05
ENSG00000171867	2.7884e-05	0.132537	0.000631096
ENSG00000101290	0.000404463	0.0941474	0.00373775
ENSG00000088766	0.000156805	0.10786	0.00195791
ENSG00000132623	5.48139e-07	0.186823	5.63837e-05
ENSG00000149346	1.65081e-05	0.139936	0.000458701
ENSG00000101384	9.84649e-05	0.114552	0.00142299
ENSG00000125864	0.0015848	0.0742288	0.00949343
ENSG00000149474	0.000375199	0.0952381	0.00353601
ENSG00000101310	0.00101382	0.0807598	0.00703431
ENSG00000232388	3.69762e-07	0.192106	4.65624e-05
ENSG00000125821	0.000170777	0.106629	0.00206917
ENSG00000101343	2.78753e-07	0.195879	4.0239e-05
ENSG00000088970	2.62865e-08	0.226823	1.07294e-05
ENSG00000100997	0.00108008	0.0798348	0.00733767
ENSG00000126003	1.95995e-06	0.169524	0.000123404
ENSG00000101346	0.000414526	0.0937904	0.00378315
ENSG00000171456	7.99416e-05	0.117539	0.00124838
ENSG00000078699	0.00151483	0.0748894	0.00925709
ENSG00000101412	0.00170476	0.0731611	0.00997987
ENSG00000131061	0.00149545	0.0750778	0.00920042
ENSG00000101421	0.000559512	0.0894284	0.00463467
ENSG00000125977	5.19126e-06	0.156099	0.000219891
ENSG00000198646	1.14476e-05	0.145075	0.000367224
ENSG00000131051	0.000204258	0.104045	0.00233059
ENSG00000080845	1.72258e-05	0.139337	0.000474191
ENSG00000101347	8.35759e-05	0.116903	0.00128646
ENSG00000101445	1.01284e-05	0.146789	0.0003373
ENSG00000132823	2.42996e-05	0.134484	0.000575268
ENSG00000204070	0.000113651	0.112492	0.0015764
ENSG00000124155	0.00130331	0.077089	0.00841181
ENSG00000168612	3.49315e-07	0.192867	4.5243e-05
ENSG00000100982	1.49364e-05	0.141343	0.000438715
ENSG00000124160	0.000886164	0.0827248	0.00638826
ENSG00000196562	0.000417485	0.0936871	0.00379844
ENSG00000124207	2.5395e-05	0.13386	0.000594073
ENSG00000124214	0.000209285	0.103694	0.00235934
ENSG00000240849	9.84e-05	0.114561	0.00142299
ENSG00000196396	0.000409858	0.093955	0.00376261
ENSG00000000419	0.000130259	0.110531	0.00172856
ENSG00000026559	3.09853e-07	0.194468	4.24619e-05
ENSG00000101166	0.000594056	0.088556	0.00484342
ENSG00000130699	7.68668e-05	0.118101	0.00122784
ENSG00000101182	0.00147773	0.0752521	0.0091246
ENSG00000101188	0.00105987	0.0801108	0.00722678
ENSG00000101189	0.000270534	0.0999804	0.00281893
ENSG00000125534	0.000177632	0.106062	0.00211959
ENSG00000197114	0.0010505	0.0802406	0.00718871
ENSG00000171700	0.000102703	0.113947	0.00146469
ENSG00000125510	0.000413665	0.0938206	0.00377821
ENSG00000197540	0.00060601	0.0882658	0.00490653
ENSG00000175221	9.19707e-05	0.115531	0.00136938
ENSG00000099817	0.000209667	0.103667	0.00236139
ENSG00000167468	0.000766245	0.0848463	0.00576608
ENSG00000167470	1.58499e-05	0.140508	0.000443536
ENSG00000079313	0.000990057	0.0811061	0.0069304
ENSG00000172081	2.87964e-06	0.164242	0.000150839
ENSG00000104886	0.00155891	0.0744698	0.00941468
ENSG00000161091	0.000795767	0.0842949	0.00592794
ENSG00000186111	0.000391881	0.0946065	0.00366116
ENSG00000007264	8.4867e-11	0.297546	2.00914e-07
ENSG00000178951	0.000385621	0.0948403	0.00361123
ENSG00000171236	4.00123e-05	0.127414	0.000819422
ENSG00000142002	0.0001605	0.107524	0.00198359
ENSG00000105426	1.76203e-05	0.139018	0.000480579
ENSG00000130382	0.00122494	0.0779956	0.00807326
ENSG00000088247	0.000349841	0.0962538	0.00336126
ENSG00000174837	0.00082385	0.0837889	0.00608354
ENSG00000130544	5.14363e-05	0.123839	0.000957313
ENSG00000032444	1.5048e-05	0.141238	0.000439014
ENSG00000229833	2.01706e-05	0.137113	0.00051236
ENSG00000174788	3.20222e-06	0.162779	0.000161297
ENSG00000076944	1.50348e-05	0.14125	0.000439014
ENSG00000183019	0.000352342	0.0961504	0.00337706
ENSG00000174652	0.000101516	0.114114	0.00145403
ENSG00000127452	0.00170432	0.0731649	0.00997987
ENSG00000130811	1.85394e-06	0.170285	0.000119267
ENSG00000105401	3.71613e-05	0.128464	0.00077758
ENSG00000065989	0.00101701	0.0807138	0.0070441
ENSG00000180739	5.30672e-07	0.187258	5.60854e-05
ENSG00000129355	0.000610551	0.0881571	0.00493317
ENSG00000129353	3.70349e-05	0.128513	0.000777274
ENSG00000127616	0.000235152	0.102009	0.00253969
ENSG00000105514	7.1668e-05	0.119103	0.00117824
ENSG00000180855	0.00157846	0.0742874	0.0094801
ENSG00000269693	0.00124678	0.0777373	0.00816696
ENSG00000105576	2.01687e-05	0.137114	0.00051236
ENSG00000198356	0.00116607	0.0787155	0.00778497
ENSG00000104915	0.00122662	0.0779756	0.00807802
ENSG00000132005	0.000432404	0.0931769	0.00387755
ENSG00000104998	2.63284e-05	0.13335	0.000607288
ENSG00000187912	0.000743303	0.0852897	0.00564005
ENSG00000127507	4.75559e-05	0.124957	0.00090926
ENSG00000141867	1.54416e-05	0.140875	0.000441151
ENSG00000011451	0.00052415	0.0903786	0.00443093
ENSG00000167461	0.000471282	0.0919253	0.00412006
ENSG00000072958	5.28181e-05	0.123461	0.000964626
ENSG00000085872	0.000964963	0.0814811	0.00679492
ENSG00000127526	0.000144168	0.109071	0.00185693
ENSG00000127511	0.000195542	0.104675	0.00226702
ENSG00000099331	3.48728e-06	0.161603	0.0001678
ENSG00000160117	8.79771e-07	0.180434	7.32533e-05
ENSG00000130311	0.000529845	0.0902213	0.00446582
ENSG00000167483	2.10664e-06	0.168535	0.000129204
ENSG00000105639	5.17488e-05	0.123753	0.00095864
ENSG00000105676	0.000400569	0.094288	0.00372465
ENSG00000064490	0.000466753	0.0920657	0.00408583
ENSG00000129933	0.00115213	0.0788913	0.0077093
ENSG00000167491	9.32781e-06	0.14794	0.000320969
ENSG00000186010	0.000828951	0.0836988	0.00610599
ENSG00000089639	0.00017259	0.106477	0.00208464
ENSG00000105726	0.000224351	0.102689	0.00245893
ENSG00000237440	3.0351e-05	0.131336	0.000672781
ENSG00000188171	0.000949399	0.0817185	0.00670928
ENSG00000196268	0.00101978	0.0806741	0.00704564
ENSG00000229676	0.000449374	0.0926173	0.00399642
ENSG00000167232	3.09102e-06	0.163266	0.000158288
ENSG00000213967	0.00118393	0.0784933	0.00786236
ENSG00000169021	0.000640722	0.0874544	0.00511258
ENSG00000166289	0.00150056	0.0750279	0.0092168
ENSG00000105176	6.70621e-05	0.120053	0.00113079
ENSG00000121297	0.000260763	0.100513	0.00273882
ENSG00000178904	0.000281744	0.0993924	0.00289246
ENSG00000105185	0.000208324	0.10376	0.00235299
ENSG00000105220	4.55515e-06	0.157911	0.000200443
ENSG00000126261	9.56473e-06	0.14759	0.000326276
ENSG00000197841	3.06994e-05	0.131175	0.000677401
ENSG00000126254	0.00100311	0.0809149	0.00698868
ENSG00000011590	3.39326e-05	0.129755	0.000729043
ENSG00000272333	0.000261698	0.100461	0.00274621
ENSG00000167635	0.000110253	0.112929	0.00154263
ENSG00000189042	0.000601528	0.088374	0.00488025
ENSG00000197863	1.89556e-05	0.137989	0.000498616
ENSG00000185869	2.0627e-05	0.136797	0.000519695
ENSG00000198453	1.90291e-06	0.169929	0.000121101
ENSG00000197050	6.19334e-07	0.185178	6.00906e-05
ENSG00000171827	4.28029e-06	0.158772	0.000191916
ENSG00000171817	0.000108559	0.113151	0.00152253
ENSG00000196381	0.000405612	0.0941062	0.00373826
ENSG00000105738	0.000220238	0.102957	0.0024244
ENSG00000171777	4.14962e-05	0.126896	0.000839641
ENSG00000104814	0.000525284	0.0903472	0.00443494
ENSG00000178982	0.00124881	0.0777134	0.00816696
ENSG00000182472	0.000798338	0.0842478	0.00594335
ENSG00000128011	0.000594987	0.0885332	0.00484342
ENSG00000179134	0.000287143	0.0991174	0.0029301
ENSG00000128016	0.000141694	0.10932	0.00183935
ENSG00000196235	0.00108357	0.0797877	0.00733767
ENSG00000013275	0.00153747	0.0746724	0.00933285
ENSG00000105223	0.00167028	0.0734602	0.00983146
ENSG00000167565	0.00148251	0.0752049	0.00914589
ENSG00000188493	0.00014986	0.108513	0.00190291
ENSG00000105323	4.35836e-05	0.126198	0.000858402
ENSG00000142039	0.000544202	0.0898322	0.00454924
ENSG00000142046	8.8168e-05	0.116136	0.00133118
ENSG00000105341	0.000227263	0.102503	0.00248166
ENSG00000105369	0.000325884	0.0972828	0.00321189
ENSG00000028277	1.51269e-05	0.141165	0.000439014
ENSG00000079432	0.00020044	0.104318	0.00231092
ENSG00000105771	0.000709895	0.0859602	0.00548859
ENSG00000104783	0.000363186	0.0957105	0.0034475
ENSG00000176222	0.000220598	0.102933	0.0024244
ENSG00000204920	2.78966e-09	0.255227	2.51859e-06
ENSG00000159882	2.07742e-06	0.168727	0.000129204
ENSG00000159885	0.000956907	0.0816035	0.0067583
ENSG00000131115	5.91153e-05	0.121854	0.00103889
ENSG00000159917	0.000762662	0.0849147	0.00575375
ENSG00000278318	0.000145295	0.108959	0.00186738
ENSG00000167384	7.19129e-07	0.183162	6.58045e-05
ENSG00000069399	0.000135986	0.109912	0.00178061
ENSG00000104853	2.63703e-05	0.133327	0.000607288
ENSG00000189114	0.00155695	0.0744882	0.00941248
ENSG00000104892	0.000911865	0.0823074	0.00654563
ENSG00000177051	0.000216301	0.103217	0.00240183
ENSG00000125755	0.000211706	0.103528	0.00237307
ENSG00000105281	5.95637e-05	0.121747	0.00104144
ENSG00000130749	9.01241e-05	0.115822	0.00135381
ENSG00000142230	0.000246535	0.101325	0.00263379
ENSG00000105327	0.000271934	0.0999057	0.00282358
ENSG00000197405	0.00120584	0.0782254	0.00796956
ENSG00000183207	1.94062e-05	0.137658	0.000502623
ENSG00000142534	0.00148622	0.0751683	0.00916094
ENSG00000126461	0.00162165	0.0738925	0.00963144
ENSG00000126457	0.000333835	0.0969332	0.0032604
ENSG00000105053	0.00117773	0.0785701	0.00784204
ENSG00000168995	2.40179e-06	0.166736	0.00013474
ENSG00000105366	6.11273e-05	0.121377	0.00105993
ENSG00000105492	5.2516e-10	0.27575	1.03605e-06
ENSG00000268500	0.00120468	0.0782394	0.00796638
ENSG00000254415	0.000286652	0.0991422	0.00292761
ENSG00000171051	3.10237e-06	0.163216	0.000158288
ENSG00000256683	2.66651e-05	0.13317	0.000611695
ENSG00000256087	6.05015e-05	0.121523	0.00105317
ENSG00000105568	0.000923996	0.0821145	0.00659671
ENSG00000196214	0.000572532	0.0890934	0.00471611
ENSG00000198464	0.000381266	0.0950052	0.00357894
ENSG00000189190	2.46665e-06	0.16637	0.000137078
ENSG00000198538	1.60467e-05	0.140335	0.000447983
ENSG00000170949	0.00101533	0.080738	0.00703745
ENSG00000197497	1.27257e-05	0.143592	0.000399561
ENSG00000203326	0.000434223	0.0931159	0.00388837
ENSG00000142408	0.00127065	0.0774601	0.00826863
ENSG00000105618	0.00165391	0.0736043	0.00974965
ENSG00000170889	0.000497705	0.0911319	0.00428956
ENSG00000104972	0.000461459	0.0922315	0.00406723
ENSG00000167633	0.000860887	0.0831471	0.0062787
ENSG00000189430	5.97829e-05	0.121694	0.00104373
ENSG00000105063	4.09858e-06	0.159372	0.000188042
ENSG00000261221	0.000246782	0.101311	0.00263405
ENSG00000063245	6.29122e-05	0.120965	0.00108083
ENSG00000131845	0.00102872	0.0805466	0.00709201
ENSG00000197128	3.73932e-05	0.128376	0.000780073
ENSG00000213762	0.00121571	0.0781061	0.00802098
ENSG00000121417	5.62405e-05	0.122566	0.00100714
ENSG00000204519	0.000574408	0.0890458	0.00472546
ENSG00000083814	0.00155859	0.0744728	0.00941468
ENSG00000173480	0.000180082	0.105864	0.00213591
ENSG00000196724	8.75265e-06	0.148829	0.000311127
ENSG00000181894	0.000215115	0.103297	0.00239741
ENSG00000278129	0.000550954	0.0896527	0.00459156
ENSG00000165246	0.00136413	0.076422	0.00867548
ENSG00000177663	1.93254e-05	0.137717	0.000502623
ENSG00000069998	0.000220791	0.10292	0.0024244
ENSG00000131100	7.14232e-05	0.119152	0.00117824
ENSG00000099917	0.000721621	0.0857213	0.00554833
ENSG00000241973	0.000177464	0.106075	0.00211959
ENSG00000100034	4.14761e-05	0.126903	0.000839641
ENSG00000100028	9.29137e-05	0.115384	0.00137135
ENSG00000100077	0.000122118	0.11146	0.0016539
ENSG00000100109	1.89172e-05	0.138018	0.000498616
ENSG00000128294	1.76156e-05	0.139022	0.000480579
ENSG00000180957	0.000176421	0.10616	0.0021158
ENSG00000100280	0.000884956	0.0827447	0.00638733
ENSG00000100296	0.00015252	0.108259	0.00192676
ENSG00000186575	0.00137664	0.0762886	0.00873272
ENSG00000100330	0.000159924	0.107576	0.00198359
ENSG00000099985	0.000113276	0.11254	0.0015764
ENSG00000099995	1.87129e-05	0.138171	0.000498616
ENSG00000100029	0.000717544	0.085804	0.00553372
ENSG00000133422	0.00144554	0.0755742	0.00900574
ENSG00000138942	0.00142221	0.0758122	0.00891672
ENSG00000182541	0.0002005	0.104313	0.00231092
ENSG00000185721	0.00105952	0.0801156	0.00722678
ENSG00000100220	0.000871883	0.0829619	0.00633158
ENSG00000133424	1.24297e-06	0.175742	8.75776e-05
ENSG00000100345	0.00160703	0.074025	0.0095638
ENSG00000100353	4.16388e-05	0.126848	0.00084037
ENSG00000100368	0.00020508	0.103987	0.00233417
ENSG00000128311	0.000676719	0.0866579	0.00531006
ENSG00000100385	7.46807e-05	0.118514	0.00121095
ENSG00000128340	0.000678985	0.0866092	0.00531684
ENSG00000100079	0.000161873	0.107402	0.00199385
ENSG00000100226	0.000164096	0.107205	0.00201494
ENSG00000244509	0.00012875	0.110699	0.00171237
ENSG00000239713	4.1679e-08	0.220866	1.27897e-05
ENSG00000100316	0.00157586	0.0743116	0.0094801
ENSG00000128268	5.46303e-06	0.155391	0.000224534
ENSG00000100335	5.21927e-05	0.123631	0.000960816
ENSG00000100354	0.000753528	0.0850904	0.00569573
ENSG00000196588	3.55255e-06	0.161347	0.000170249
ENSG00000196236	0.000522929	0.0904126	0.00443093
ENSG00000100393	1.18648e-06	0.176375	8.56818e-05
ENSG00000183864	1.46683e-05	0.141597	0.000434501
ENSG00000100410	0.000228074	0.102451	0.00248363
ENSG00000100412	2.42812e-05	0.134494	0.000575268
ENSG00000100418	0.000241441	0.101627	0.00259123
ENSG00000196419	6.9121e-05	0.11962	0.00115726
ENSG00000100147	7.0583e-05	0.119321	0.00117344
ENSG00000198911	6.65989e-07	0.184198	6.30665e-05
ENSG00000159958	0.00104624	0.0802999	0.00717104
ENSG00000100243	0.000117256	0.112044	0.00161016
ENSG00000242247	0.000624717	0.087823	0.00502022
[truncated: 27 more rows]
