# Supplementary material for: Genome-wide DNA methylation and gene expression patterns reflect genetic ancestry and environmental differences across the Indonesian archipelago
Source: PLoS Genet. 2020 May 26;16(5):e1008749. doi: 10.1371/journal.pgen.1008749 (PMC7274483; doi:10.1371/journal.pgen.1008749)
Supplement: S6 Table — (XLSX) [file pgen.1008749.s006.xlsx]

## Sheet: Supplementary Table 6
Supplementary Table 6: List of probes with methylation levels significantly associated to individual samples' Papuan ancestry proportions
Probe ID	p_value	r2	adj_p_value
cg15998406	3.97161e-05	0.12752	0.00778763
cg19586199	2.37538e-07	0.19801	0.000191567
cg09572067	1.289e-07	0.206104	0.000128902
cg03679755	3.85714e-06	0.160211	0.00159389
cg25417842	3.72671e-06	0.160686	0.00155283
cg13236475	2.24686e-10	0.285981	1.24828e-06
cg20697066	1.35149e-05	0.142747	0.00404772
cg19706320	4.60801e-05	0.125406	0.00865411
cg10534455	3.63311e-05	0.128785	0.00732071
cg05472468	3.54081e-05	0.129151	0.00726141
cg18873965	4.02114e-05	0.127344	0.00784822
cg24800175	1.10684e-07	0.20811	0.000117752
cg25778892	1.98235e-05	0.137358	0.00508516
cg17420885	2.0166e-07	0.200185	0.000175001
cg04245305	2.00347e-05	0.137208	0.005111
cg12112870	7.27658e-08	0.213611	8.43049e-05
cg04807108	1.83347e-07	0.201447	0.000163706
cg18631743	4.85505e-05	0.124662	0.00895784
cg14509967	1.01979e-07	0.209187	0.000110849
cg26774660	4.73961e-05	0.125005	0.00884273
cg04591650	5.92142e-07	0.185783	0.000384516
cg02656947	1.46818e-06	0.173473	0.000772742
cg16398051	4.06234e-05	0.127199	0.00787292
cg05967295	1.80952e-05	0.138643	0.00494414
cg05835514	9.44553e-07	0.179471	0.0005306
cg06855983	7.04682e-07	0.183436	0.000451728
cg26786504	9.37896e-06	0.147864	0.00308525
cg09701743	2.12973e-06	0.168386	0.00105434
cg25788250	6.14274e-10	0.273846	3.07143e-06
cg11553068	3.59048e-05	0.128953	0.00729787
cg00579921	9.67499e-11	0.296	6.91085e-07
cg25550677	8.54202e-06	0.149169	0.00295678
cg27103616	3.61489e-06	0.161107	0.00152877
cg24130739	2.89369e-06	0.164175	0.00129185
cg21468244	7.67072e-06	0.15067	0.00279959
cg12747467	2.40174e-05	0.134649	0.00555969
cg13692836	7.97595e-07	0.181762	0.000486348
cg26615224	7.81253e-07	0.182042	0.000486348
cg26162331	3.35485e-06	0.162137	0.00143372
cg01287088	9.19321e-06	0.148143	0.00304417
cg13462935	7.23284e-06	0.151489	0.00267888
cg09451427	8.58433e-06	0.1491	0.00295678
cg17082366	4.20448e-08	0.220753	5.95309e-05
cg09643587	3.31242e-05	0.130097	0.00699753
cg24280607	3.11222e-08	0.224645	4.92791e-05
cg15990629	4.14941e-05	0.126897	0.00794922
cg13693136	3.07697e-07	0.194562	0.000228692
cg27363788	1.97306e-08	0.230509	3.28849e-05
cg22040889	3.63839e-06	0.161018	0.00152877
cg19618279	9.46251e-07	0.179447	0.0005306
cg25680245	2.17121e-05	0.136074	0.005266
cg26354221	2.27951e-05	0.135387	0.0053763
cg18559579	1.21398e-08	0.236714	2.33463e-05
cg04365973	7.74468e-07	0.18216	0.000486348
cg23460285	4.19371e-05	0.126746	0.00800342
cg07889003	8.24087e-12	0.324534	2.06026e-07
cg07817883	1.24272e-05	0.143924	0.00381211
cg13652281	9.00652e-07	0.180117	0.000517627
cg14316944	2.53021e-06	0.166021	0.00117322
cg17931529	2.13497e-07	0.199428	0.000175001
cg04815577	3.22974e-06	0.162661	0.00140426
cg10842775	8.49226e-07	0.180913	0.000499555
cg20744163	4.88429e-05	0.124576	0.00897866
cg23664926	1.85076e-05	0.138326	0.00497527
cg18879160	3.90283e-05	0.127768	0.00771327
cg02679291	3.02649e-06	0.163557	0.00133918
cg23963802	2.04961e-07	0.199969	0.000175001
cg10897909	1.65571e-05	0.139894	0.00464607
cg26657404	2.55758e-06	0.165873	0.00117322
cg02118776	2.38584e-05	0.134743	0.00554859
cg07770370	2.26129e-05	0.1355	0.00535861
cg26751406	1.35752e-08	0.235291	2.51398e-05
cg18396041	3.29113e-05	0.130188	0.00699753
cg03440221	5.47147e-05	0.122958	0.0098057
cg03318937	3.31676e-05	0.130078	0.00699753
cg22272544	2.34246e-05	0.135002	0.00547314
cg16817413	1.41875e-05	0.142065	0.00419757
cg05315334	4.35741e-05	0.126201	0.00825283
cg21117965	6.42364e-06	0.15314	0.00245182
cg16006242	4.23574e-07	0.190286	0.000294155
cg00364287	1.4386e-05	0.14187	0.00423125
cg05314124	1.94065e-05	0.137658	0.00506609
cg09615056	2.0475e-05	0.136902	0.00511985
cg12248480	1.96586e-05	0.137476	0.00508516
cg01567173	5.46966e-06	0.155374	0.00212915
cg03367558	1.00401e-08	0.239128	2.00806e-05
cg05957603	1.27223e-07	0.206277	0.000128902
cg07984212	2.52259e-05	0.133955	0.00573328
cg07503630	2.77636e-06	0.164744	0.00125064
cg03984347	8.80363e-06	0.148748	0.00299449
cg26036029	1.36233e-09	0.2641	5.17789e-06
cg01681367	4.12216e-05	0.126991	0.00792738
cg08195983	1.46725e-05	0.141593	0.00424068
cg26512469	5.9547e-08	0.216228	7.20125e-05
cg06871736	5.19619e-08	0.218002	6.66192e-05
cg09544892	8.11308e-06	0.149888	0.00293958
cg11887376	1.78453e-05	0.138839	0.00490265
cg18810737	9.44845e-06	0.147761	0.00308779
cg02385593	1.17285e-07	0.207348	0.000122175
cg18267049	1.88843e-06	0.170033	0.000953769
cg23699809	5.25047e-05	0.123546	0.0095119
cg22593669	3.37572e-08	0.223595	5.11483e-05
cg13138832	5.51823e-07	0.186732	0.000363049
cg09956782	2.11949e-07	0.199524	0.000175001
cg02781074	5.39181e-05	0.123167	0.00969769
cg12712429	4.04011e-07	0.19092	0.00028452
cg25677261	7.41869e-08	0.213358	8.43049e-05
cg27417294	1.11753e-06	0.177189	0.000614042
cg02270010	1.28056e-05	0.143504	0.00389627
cg19759883	5.33618e-05	0.123315	0.00963229
cg13904806	5.18596e-08	0.218028	6.66192e-05
cg24530234	8.55764e-06	0.149144	0.00295678
cg25135457	1.98317e-05	0.137352	0.00508516
cg26769927	1.53289e-06	0.172884	0.000790166
cg25487775	4.75747e-05	0.124951	0.00884306
cg01314252	2.50229e-05	0.134069	0.00571312
cg05898618	1.22697e-05	0.144103	0.00378777
cg24984195	8.44833e-06	0.149323	0.00295678
cg17652174	7.9521e-07	0.181802	0.000486348
cg08130307	8.57604e-09	0.241127	1.78671e-05
cg24728468	1.9423e-05	0.137646	0.00506609
cg25487804	1.83581e-05	0.13844	0.00497527
cg16512390	2.17613e-05	0.136042	0.005266
cg09062138	1.01831e-05	0.146714	0.00326387
cg07067744	3.45563e-05	0.129496	0.00716914
cg17184161	3.28333e-05	0.130222	0.00699753
cg01061590	2.22563e-05	0.135724	0.00530033
cg20821566	4.5425e-07	0.189348	0.000311137
cg02792829	1.87855e-09	0.260135	6.26195e-06
cg22171016	1.04264e-09	0.267386	4.73935e-06
cg12442246	3.71432e-05	0.128471	0.00742879
cg20225999	1.91143e-05	0.137871	0.00506609
cg23287229	3.38847e-05	0.129775	0.00705945
cg21268422	6.70544e-09	0.244237	1.67639e-05
cg04466022	7.35174e-06	0.151262	0.0027029
cg06144471	3.4698e-05	0.129438	0.00716914
cg18256949	9.07714e-06	0.148321	0.00304417
cg17077180	3.18418e-05	0.130657	0.00683315
cg24368203	2.17905e-06	0.168072	0.00106818
cg21773665	8.09108e-07	0.181568	0.000487424
cg20248421	1.07556e-05	0.145948	0.00342541
cg05875700	7.83922e-09	0.242264	1.78168e-05
cg20457894	3.11014e-07	0.194419	0.000228692
cg02823132	9.18735e-06	0.148152	0.00304417
cg24487639	2.02371e-05	0.137067	0.00511552
cg06930309	8.95267e-07	0.180198	0.000517627
cg09281891	8.01986e-11	0.298213	6.68335e-07
cg27045062	1.49656e-05	0.141315	0.00430054
cg08468599	2.38455e-06	0.166835	0.00112481
cg16823042	2.22609e-05	0.135721	0.00530033
cg17214616	3.67165e-07	0.1922	0.000262266
cg14925764	3.85229e-05	0.127953	0.00766014
cg13423887	2.72543e-06	0.164999	0.00123886
cg15928730	2.31102e-05	0.135193	0.00542504
cg27306467	8.3672e-07	0.181114	0.000498057
cg08174792	4.261e-05	0.12652	0.00810093
cg16019612	2.15633e-05	0.136171	0.005266
cg14384940	8.30203e-08	0.211885	9.22466e-05
cg15633375	9.55061e-07	0.179321	0.0005306
cg18968090	2.84568e-05	0.132249	0.00624065
cg04500185	3.35781e-05	0.129904	0.00705435
cg23885809	3.64564e-05	0.128736	0.00732071
cg02720013	5.20211e-06	0.15607	0.00204812
cg07961278	2.06471e-05	0.136784	0.00513264
cg27291765	2.20336e-06	0.16792	0.00106961
cg14700524	2.6123e-05	0.13346	0.0058573
cg02742918	8.24318e-09	0.241628	1.78671e-05
cg25344322	2.56987e-07	0.196962	0.000199329
cg01517680	4.98053e-05	0.124298	0.00912203
cg19907915	5.21168e-05	0.123652	0.00947597
cg18563571	2.66069e-05	0.133201	0.00592016
cg15039603	1.45886e-05	0.141674	0.00424068
cg16013006	5.51886e-05	0.122835	0.00985531
cg24638099	4.22697e-16	0.428212	2.11353e-11
cg08480068	4.28614e-08	0.220503	5.95309e-05
cg26775087	2.02571e-05	0.137053	0.00511552
cg13797950	2.10926e-07	0.199589	0.000175001
cg20903339	1.52868e-05	0.141017	0.00436776
cg24127965	1.46372e-06	0.173514	0.000772742
cg00164335	1.61986e-07	0.203087	0.00014999
cg19536407	2.66719e-05	0.133166	0.00592016
cg03415695	3.96399e-05	0.127547	0.00778763
cg08072862	1.86082e-08	0.23126	3.20838e-05
cg06766960	3.16179e-09	0.253667	9.29957e-06
cg13204538	2.18008e-05	0.136016	0.005266
cg25058019	6.08952e-06	0.153883	0.00234217
cg12641240	1.44978e-09	0.263334	5.17789e-06
cg22859135	8.41036e-06	0.149386	0.00295678
cg09013789	3.28318e-06	0.162435	0.00141519
cg05051734	4.57048e-06	0.157864	0.00184297
cg08080174	4.6212e-05	0.125365	0.00865411
cg27194049	2.92907e-05	0.13184	0.00639548
cg15092761	1.66326e-05	0.13983	0.00464607
cg22571038	2.07354e-05	0.136723	0.00513264
cg10044179	6.04893e-08	0.216023	7.20125e-05
cg27201625	5.03963e-07	0.187953	0.000340523
cg05844871	1.95656e-10	0.287635	1.22287e-06
cg02194908	5.85937e-08	0.216438	7.20125e-05
cg27536700	1.00964e-05	0.146833	0.00325697
cg10483817	4.71405e-06	0.157436	0.00187069
cg17719126	5.4931e-06	0.155315	0.00212915
cg08824012	1.54529e-07	0.20371	0.000145785
cg14467771	4.53484e-06	0.157972	0.00184297
cg06847624	7.10761e-06	0.151732	0.00265215
cg08103496	4.65264e-06	0.157617	0.00186109
cg08275631	1.18232e-06	0.176422	0.00064258
cg25673357	2.68854e-05	0.133053	0.00592202
cg02225046	1.65901e-05	0.139866	0.00464607
cg13231441	1.36001e-05	0.142659	0.00404772
cg05306860	2.55905e-05	0.133752	0.00576374
cg05536998	5.17161e-07	0.187605	0.000344781
cg23827950	9.73024e-06	0.14735	0.00315923
cg22259797	2.48804e-05	0.13415	0.00570663
cg00755130	2.49828e-11	0.311823	3.02542e-07
cg06951248	1.68317e-06	0.171607	0.000858777
cg17619208	1.64083e-08	0.23287	2.9301e-05
cg25165883	4.16559e-09	0.250221	1.09623e-05
cg20290983	2.29807e-06	0.167342	0.00109434
cg00756058	3.55802e-05	0.129082	0.00726141
cg25788719	2.4378e-05	0.134438	0.00561716
cg24879782	4.58691e-05	0.125471	0.00865411
cg09469223	2.16349e-05	0.136124	0.005266
cg07469402	4.85058e-05	0.124675	0.00895784
cg03761815	4.00383e-08	0.221387	5.88811e-05
cg22995356	3.1538e-08	0.224474	4.92791e-05
cg08100221	3.62175e-07	0.192383	0.000262266
cg03674841	2.53962e-05	0.13386	0.00574585
cg10700424	1.35651e-05	0.142695	0.00404772
cg09949906	3.02536e-11	0.309607	3.02542e-07
cg12861418	3.03924e-05	0.131317	0.00660251
cg17884674	4.31372e-06	0.158664	0.00176795
cg15012607	6.93901e-06	0.152067	0.0026087
cg20871441	2.54535e-06	0.165939	0.00117322
cg23097961	4.03391e-05	0.127299	0.00784822
cg09080960	2.0479e-05	0.136899	0.00511985
cg12163867	4.04565e-09	0.250587	1.09623e-05
cg03063185	1.84505e-05	0.13837	0.00497527
cg08899895	1.49996e-06	0.173181	0.000781245
cg25243082	1.26626e-06	0.175489	0.000680798
cg11481687	2.6311e-07	0.196649	0.000199329
cg14058027	1.56762e-05	0.140663	0.00445355
cg00852675	3.10889e-06	0.163187	0.00136358
cg01065977	1.75838e-07	0.202001	0.000159856
cg23033298	1.72873e-05	0.139287	0.00477559
cg23435594	1.92984e-05	0.137736	0.00506609
cg09329079	1.50012e-07	0.204102	0.000144435
cg17380780	4.44523e-08	0.22003	6.00719e-05
cg16662768	3.17875e-05	0.130681	0.00683315
cg00929860	2.02391e-06	0.169084	0.00101197
cg13348905	3.0503e-05	0.131266	0.00660251
cg26691059	3.86063e-05	0.127923	0.00766014
cg02091185	7.28986e-09	0.243182	1.73572e-05
cg11796996	1.20804e-05	0.144321	0.00377521
cg09540471	2.21207e-05	0.135811	0.00530033
cg06942262	1.5021e-07	0.204085	0.000144435
cg19787013	3.63522e-05	0.128777	0.00732071
cg24948492	8.63362e-06	0.14902	0.00295678
cg22951728	4.08336e-05	0.127125	0.00788309
cg24426778	1.15705e-05	0.144926	0.00363859
cg27306038	1.94534e-05	0.137624	0.00506609
cg04825872	1.89576e-05	0.137988	0.00506609
cg11977142	1.28574e-05	0.143447	0.00389627
cg15729230	6.71862e-06	0.152516	0.00254498
cg07552087	1.45215e-05	0.141739	0.00424068
cg14089881	2.59885e-07	0.196813	0.000199329
cg12807330	2.24671e-06	0.167653	0.00108017
cg25370039	3.54432e-05	0.129137	0.00726141
cg20238412	8.17415e-06	0.149784	0.0029404
cg05408831	2.53611e-07	0.197139	0.000199329
cg09664479	8.30943e-06	0.149555	0.00295678
cg03716984	2.32535e-09	0.25749	7.26686e-06
cg17509989	9.10227e-06	0.148282	0.00304417
cg22351833	1.22721e-05	0.144101	0.00378777
cg24231380	3.38325e-05	0.129797	0.00705945
cg25018832	1.73657e-11	0.316016	2.89434e-07
cg16245086	1.38386e-09	0.263907	5.17789e-06
cg01079515	5.14987e-05	0.123822	0.00939776
cg06345789	2.67586e-05	0.13312	0.00592016
cg18862597	1.15688e-05	0.144928	0.00363859
cg24836826	1.70026e-05	0.13952	0.00472304
cg07569063	3.53361e-08	0.223004	4.77515e-05
cg21425838	2.95199e-05	0.13173	0.00612446
cg09201151	3.52555e-06	0.161453	0.00135524
cg11437063	3.55074e-06	0.161354	0.00135524
cg02197629	7.49776e-08	0.213219	8.33084e-05
cg13871400	1.18169e-05	0.14463	0.00321112
cg15733632	6.09329e-05	0.121422	0.00968794
cg26576206	9.98041e-07	0.178724	0.000519696
cg04087434	2.31808e-06	0.167223	0.00103486
cg02202742	9.82725e-06	0.147211	0.00280779
cg08825582	1.178e-05	0.144674	0.00321112
cg17149495	1.29205e-08	0.235921	2.15341e-05
cg10765922	5.08312e-08	0.218288	6.47357e-05
cg02317072	2.89115e-06	0.164187	0.0011849
cg06032479	2.33268e-09	0.257451	6.08171e-06
cg25583180	2.38303e-06	0.166844	0.00105444
cg10054980	6.61284e-06	0.152737	0.00213318
cg10134527	7.19999e-06	0.151552	0.00220859
cg17334114	2.38703e-05	0.134735	0.00521185
cg19540797	6.22289e-05	0.121121	0.00981528
cg24758794	3.28793e-11	0.308641	2.34852e-07
cg05022378	3.795e-07	0.191758	0.000263541
cg17027476	2.08387e-07	0.199749	0.000173656
cg17441401	7.96059e-07	0.181788	0.000445866
cg10782575	5.06669e-07	0.187881	0.000329006
cg19380303	2.67385e-07	0.196434	0.000205681
cg14755254	6.5991e-09	0.244438	1.17841e-05
cg22545121	1.51497e-05	0.141143	0.00378743
cg10142878	1.41773e-09	0.263609	4.43041e-06
cg15079315	5.71189e-05	0.122345	0.0092979
cg23235277	5.67918e-05	0.122427	0.00928988
cg22992772	8.9747e-12	0.323564	7.47892e-08
cg16006841	8.84336e-06	0.148685	0.00258578
cg16851699	6.02268e-05	0.121588	0.00962089
cg17018661	6.2073e-05	0.121157	0.00981528
cg10940203	2.12487e-07	0.199491	0.00017417
cg18851795	3.0259e-05	0.131379	0.00625186
cg01177796	3.00284e-06	0.163665	0.00121082
cg03043804	1.85618e-05	0.138285	0.00429672
cg15243578	5.10524e-05	0.123946	0.0087818
cg23217153	3.38638e-08	0.223554	4.7033e-05
cg18050634	1.27309e-07	0.206268	0.000118372
cg04370829	1.59937e-05	0.140381	0.00392489
cg18053948	5.94926e-07	0.18572	0.000368808
cg21949830	4.52025e-05	0.125679	0.00822019
cg15203271	7.07236e-06	0.151802	0.00219639
cg20451986	4.00518e-05	0.1274	0.00764158
cg26912890	5.26937e-05	0.123495	0.00890095
cg24725640	3.25914e-08	0.224049	4.7033e-05
cg17864206	4.06518e-05	0.127189	0.00769921
cg07928255	1.47201e-05	0.141548	0.00369852
cg06744585	3.75746e-07	0.191891	0.000263541
cg23279522	9.07891e-07	0.180008	0.000493419
cg06965003	2.42759e-06	0.16659	0.00106214
cg11545720	2.80888e-05	0.132434	0.00587633
cg26529300	2.92187e-06	0.164041	0.00118775
cg08425810	4.91899e-05	0.124476	0.00862903
cg13549345	3.3909e-06	0.16199	0.0013143
cg23387569	2.7717e-05	0.132622	0.00584747
cg15207999	1.01284e-06	0.178525	0.000519696
cg13869341	4.17019e-07	0.190495	0.00028563
cg08872248	3.53717e-09	0.252267	7.6895e-06
cg26362491	8.17265e-06	0.149786	0.00243234
cg01591881	1.39075e-05	0.142345	0.00360299
cg21429745	2.29845e-05	0.13527	0.00508507
cg12596564	1.23999e-05	0.143955	0.00329785
cg17746570	5.58313e-06	0.155089	0.00187353
cg10167378	6.76148e-07	0.183994	0.000407318
cg22519184	2.47226e-06	0.166339	0.00106563
cg24122814	5.05067e-06	0.15648	0.0017537
cg17113008	5.44156e-08	0.217402	6.47804e-05
cg03728197	2.1189e-05	0.136418	0.00481745
cg26730619	5.32169e-05	0.123354	0.00895907
cg00342358	7.71665e-06	0.150587	0.00232429
cg13544075	5.37982e-05	0.123199	0.00899635
cg25383568	5.5445e-05	0.122769	0.00914934
cg20916523	1.62933e-07	0.20301	0.000142924
cg16302655	9.45308e-06	0.147754	0.0027321
cg06320418	5.54288e-05	0.122773	0.00914934
cg26220594	5.32903e-06	0.155736	0.00180035
cg01169559	1.60136e-05	0.140364	0.00392489
cg18850127	1.85047e-05	0.138328	0.00429672
cg18737081	4.62766e-05	0.125345	0.00832313
cg18945842	3.19673e-05	0.130601	0.00648279
cg00317879	1.82211e-05	0.138546	0.00427726
cg01270299	7.3111e-07	0.182939	0.000430065
cg03727754	1.76349e-05	0.139006	0.00417888
cg21719361	7.01605e-10	0.272228	3.18895e-06
cg00472277	2.70392e-06	0.165108	0.00111732
cg14525755	4.99009e-09	0.247956	9.98019e-06
cg05509777	1.05378e-07	0.208756	0.00011194
cg17307919	8.28177e-07	0.181253	0.000455042
cg03496220	1.61661e-08	0.23306	2.60744e-05
cg07733920	1.19818e-05	0.144436	0.00322091
cg21177063	1.07462e-07	0.208499	0.00011194
cg18071532	9.55513e-07	0.179315	0.000502901
cg16860821	5.02249e-05	0.124179	0.0087196
cg22854985	2.57847e-09	0.256207	6.12763e-06
cg10324329	4.73913e-05	0.125006	0.00840272
cg06060754	1.08705e-05	0.1458	0.00308822
cg08249619	1.42872e-05	0.141967	0.00366337
cg04399091	6.36215e-05	0.120805	0.00997203
cg07906263	6.99314e-08	0.21413	7.94675e-05
cg01027929	1.19112e-05	0.144519	0.00321925
cg12395823	2.37543e-09	0.257226	6.08171e-06
cg02764429	5.24947e-05	0.123549	0.00890095
cg24567495	3.87723e-05	0.127862	0.00742765
cg11861562	4.56366e-06	0.157885	0.0016416
cg13903179	3.44979e-05	0.12952	0.00689958
cg14775994	1.1063e-05	0.145554	0.00312514
cg22972806	3.75733e-05	0.128308	0.00727856
cg14708990	3.2025e-05	0.130575	0.00648279
cg15716241	4.95332e-06	0.15675	0.00173193
cg09915221	9.05571e-06	0.148354	0.00263247
cg06470149	6.35604e-05	0.120819	0.00997203
cg13638257	2.3189e-05	0.135145	0.00510772
cg09061454	1.24135e-06	0.175759	0.000585544
cg20242889	5.11091e-06	0.156315	0.00176238
cg06624358	1.15579e-07	0.207541	0.000115579
cg06139006	1.29396e-07	0.206053	0.000118372
cg01392841	8.02148e-07	0.181685	0.000445866
cg02484335	2.85491e-05	0.132203	0.00594774
cg09482050	7.17991e-06	0.151591	0.00220859
cg22210337	1.8444e-05	0.138375	0.00429672
cg05846633	3.61693e-06	0.161099	0.00137005
cg20525183	6.24952e-06	0.153523	0.00204233
cg25586305	4.49416e-06	0.158097	0.00162832
cg23488616	4.52111e-05	0.125677	0.00822019
cg17681277	2.48217e-05	0.134183	0.00537267
cg23365293	5.30832e-08	0.217724	6.47357e-05
cg02368469	1.01051e-09	0.26777	3.88657e-06
cg27030541	5.35954e-05	0.123253	0.00899252
cg26426745	2.69616e-09	0.255652	6.12763e-06
cg10218876	1.6641e-05	0.139823	0.00403908
cg22541830	2.35097e-05	0.134951	0.00515563
cg16568641	6.8107e-06	0.152326	0.00216463
cg02861056	3.91627e-09	0.250994	8.1589e-06
cg22704520	6.52779e-06	0.152917	0.00211941
cg00963850	3.09458e-05	0.131061	0.00636745
cg25883327	1.23874e-09	0.26527	4.26446e-06
cg03805475	6.75778e-07	0.184001	0.000407318
cg00872900	6.0177e-05	0.1216	0.00962089
cg05164215	5.9747e-07	0.185662	0.000368808
cg21333217	2.28585e-08	0.22862	3.57165e-05
cg15757802	2.43268e-09	0.25693	6.08171e-06
cg24166457	3.76006e-05	0.128298	0.00727856
cg07325233	1.41454e-05	0.142107	0.00364573
cg19064493	3.69234e-07	0.192125	0.000263541
cg14870948	2.18058e-06	0.168062	0.000982244
cg19931644	1.14983e-05	0.145013	0.00317633
cg24667575	1.46881e-05	0.141578	0.00369852
cg23191702	7.42742e-07	0.182725	0.000431826
cg03552804	1.26379e-07	0.206364	0.000118372
cg27450688	4.15657e-05	0.126873	0.0077648
cg17406279	6.79959e-08	0.214496	7.9065e-05
cg18647449	1.74416e-05	0.139162	0.00415314
cg17984783	1.81444e-05	0.138605	0.00427726
cg20141578	4.33891e-05	0.126262	0.00797594
cg27560452	2.49901e-05	0.134087	0.0053858
cg17976191	6.84024e-06	0.152266	0.00216463
cg05526731	1.16521e-06	0.176621	0.000568974
cg00188298	1.22326e-05	0.144146	0.00327075
cg23528353	4.20012e-05	0.126724	0.0077648
cg12348588	2.65799e-05	0.133215	0.0056553
cg11231949	7.39875e-06	0.151173	0.00225166
cg08767686	3.19587e-06	0.162807	0.00127835
cg01633902	2.4155e-05	0.134568	0.00525109
cg05973866	2.61019e-05	0.133472	0.00560126
cg04661591	1.70657e-05	0.139468	0.00410233
cg25306480	3.26545e-06	0.16251	0.00128561
cg14645244	7.69903e-11	0.298694	4.81189e-07
cg00405824	3.33408e-08	0.223756	4.7033e-05
cg11846598	1.13702e-05	0.14517	0.00317604
cg16851482	3.35721e-05	0.129906	0.00676858
cg18995788	6.92334e-06	0.152098	0.00217715
cg05578802	2.11968e-05	0.136413	0.00481745
cg17372758	2.25686e-05	0.135528	0.00503762
cg03079698	2.15228e-05	0.136198	0.00484748
cg27147556	3.77125e-05	0.128255	0.00727856
cg25469474	3.85023e-06	0.160236	0.00144745
cg12748616	7.65349e-10	0.271168	3.18895e-06
cg22995959	4.80165e-05	0.124819	0.00845361
cg07784872	7.73361e-07	0.182179	0.00044446
cg16179740	4.68386e-05	0.125173	0.00833426
cg15030378	5.88228e-06	0.154364	0.00194778
cg23631229	1.12797e-07	0.207861	0.000115099
cg25261361	4.14412e-06	0.159219	0.00154631
cg04242446	6.1034e-05	0.121398	0.00968794
cg08613384	5.28086e-09	0.247244	1.01555e-05
cg06845706	1.28994e-07	0.206094	0.000118372
cg27196273	3.067e-14	0.385287	7.66751e-10
cg16449620	1.33497e-05	0.14292	0.00351309
cg06112454	2.31436e-07	0.198356	0.000183679
cg07871442	4.30889e-13	0.357271	7.18149e-09
cg15580684	5.86034e-05	0.121979	0.00942177
cg21692666	1.14673e-05	0.145051	0.00317633
cg19951766	2.80141e-05	0.132471	0.00587633
cg19697107	5.50609e-05	0.122868	0.00914632
cg18222500	3.30533e-06	0.162342	0.00129115
cg04876069	7.93959e-08	0.21247	8.62999e-05
cg08580014	2.59343e-07	0.196841	0.000202612
cg10569615	5.68541e-05	0.122411	0.00928988
cg03490288	6.68928e-06	0.152577	0.002144
cg22307444	9.37957e-07	0.179566	0.000498913
cg05650719	3.78813e-07	0.191782	0.000263541
cg08070646	2.67096e-06	0.165277	0.0011129
cg01612681	4.45236e-07	0.189617	0.000300835
cg27514038	3.51797e-05	0.129243	0.00700791
cg07141605	4.62149e-05	0.125364	0.00832313
cg24989962	4.27551e-06	0.158787	0.00157188
cg26221801	5.82233e-05	0.122071	0.00942124
cg27134767	5.83329e-07	0.185985	0.000368808
cg10130564	1.38939e-05	0.142359	0.00360299
cg11911250	4.73457e-08	0.219211	6.2297e-05
cg06186120	4.9358e-05	0.124427	0.00862903
cg25995724	4.88324e-06	0.156947	0.00171945
cg06314111	1.56847e-05	0.140655	0.00390167
cg10024751	1.2613e-06	0.175542	0.000589394
cg12041841	1.15735e-05	0.144922	0.00317953
cg10146935	1.30382e-07	0.205953	0.000118372
cg04346806	5.25711e-05	0.123528	0.00890095
cg14118473	1.14371e-06	0.176874	0.000566194
cg15022609	5.9986e-06	0.154092	0.00197322
cg19553869	3.63103e-05	0.128793	0.0071477
cg00871487	9.39522e-09	0.239971	1.61987e-05
cg05289892	5.12857e-05	0.123881	0.0087818
cg10313167	1.61924e-05	0.140207	0.00394936
cg00972288	4.16659e-05	0.126838	0.0077648
cg11997734	1.41085e-06	0.174016	0.000648169
cg21109192	1.38648e-05	0.142388	0.00360299
cg20160565	2.71364e-05	0.132922	0.00574924
cg16792312	1.72647e-07	0.202244	0.000148833
cg10714639	1.44732e-05	0.141785	0.00369213
cg02775382	4.18417e-05	0.126779	0.0077648
cg06951750	7.98909e-06	0.150103	0.00239194
cg17094688	3.41864e-05	0.129649	0.00686474
cg06745753	1.69563e-05	0.139559	0.00409573
cg19961153	8.42446e-06	0.149363	0.00249244
cg00700436	3.78485e-05	0.128204	0.00727856
cg16901519	4.48692e-06	0.158119	0.00162832
cg25773262	4.40745e-05	0.126039	0.00807225
cg04237804	3.21812e-07	0.193963	0.000240158
cg20484322	4.66299e-05	0.125237	0.00833426
cg18921980	4.62737e-05	0.125346	0.00832313
cg08358803	1.27934e-09	0.264874	4.26446e-06
cg05844402	8.91392e-12	0.323641	7.47892e-08
cg00125002	4.96287e-05	0.124349	0.00864612
cg10962261	4.7039e-07	0.188879	0.000313593
cg17658113	1.0738e-06	0.177731	0.000536902
cg00329943	5.83081e-06	0.154486	0.0019436
cg13273373	5.07482e-05	0.124031	0.00877996
cg04588708	8.0256e-07	0.181678	0.000445866
cg02403349	4.81692e-06	0.157137	0.00171613
cg11650874	1.466e-05	0.141605	0.00369852
cg10106505	1.17209e-06	0.176541	0.000568974
cg09865323	4.76081e-05	0.124941	0.00841132
cg00159780	1.18766e-06	0.176361	0.000570991
cg26614816	1.74432e-05	0.13916	0.00415314
cg18291703	3.13495e-05	0.130878	0.00642407
cg18025438	5.20338e-07	0.187523	0.00033355
cg08550441	5.6144e-05	0.12259	0.00923422
cg15220605	4.87023e-07	0.188412	0.00032041
cg15148513	2.64582e-05	0.13328	0.00565347
cg02320083	2.56581e-12	0.337664	3.20726e-08
cg08527195	1.91907e-05	0.137815	0.00442182
cg00930281	2.10028e-05	0.136543	0.00481715
cg26199445	5.11548e-05	0.123917	0.0087818
cg18651858	7.43049e-06	0.151113	0.00225166
cg14036868	3.56236e-05	0.129065	0.00706817
cg21015022	7.09742e-07	0.183339	0.000422466
cg25746499	4.20852e-05	0.126696	0.0077648
cg23187101	1.65274e-06	0.171856	0.000751247
cg10039047	5.16035e-05	0.123793	0.00880605
cg16477426	5.85725e-05	0.121986	0.00942177
cg11324748	3.57835e-05	0.129001	0.00707185
cg03442477	3.30045e-08	0.223887	4.7033e-05
cg04461464	4.17171e-05	0.126821	0.0077648
cg10070101	7.0681e-06	0.15181	0.00219639
cg07223253	3.23816e-06	0.162625	0.00128498
cg18924965	3.44924e-07	0.193036	0.000253621
cg17609731	1.11959e-05	0.145387	0.00314491
cg05398700	2.13991e-05	0.136279	0.00484142
cg22168087	1.32577e-07	0.205733	0.000118372
cg27160348	6.23325e-10	0.273668	3.18895e-06
cg02399249	5.96637e-09	0.245709	1.10488e-05
cg17455847	1.87284e-07	0.201166	0.000158715
cg08894153	2.44293e-06	0.166503	0.00106214
cg13793070	2.13642e-09	0.258542	6.08171e-06
cg24024903	4.01947e-05	0.12735	0.00764158
cg27390009	1.20656e-06	0.176146	0.000574551
cg02859511	5.48736e-05	0.122917	0.00914559
cg00764796	3.68509e-05	0.128584	0.00722566
cg03327386	5.72751e-05	0.122306	0.0092979
cg24796644	5.2869e-08	0.217777	6.47357e-05
cg27478603	4.20752e-06	0.159009	0.00155834
cg16865475	2.60257e-06	0.165633	0.00110278
cg13225565	1.06334e-06	0.177864	0.000536902
cg04565261	1.33157e-05	0.142956	0.00351309
cg04941728	5.3285e-06	0.155737	0.00180035
cg20240347	2.52667e-06	0.16604	0.00107977
cg03149311	9.22531e-07	0.179791	0.000495985
cg04911050	2.71951e-07	0.196209	0.000206023
cg08277216	2.30754e-07	0.198395	0.000183679
cg10982913	2.20243e-16	0.434482	1.10121e-11
cg27539482	4.1275e-05	0.126972	0.0077648
cg17353412	4.83949e-06	0.157072	0.00171613
cg26320244	1.5969e-05	0.140403	0.00392489
cg11229343	2.239e-05	0.13564	0.00502019
cg23877043	4.68333e-05	0.125175	0.00833426
cg09596958	1.0186e-06	0.178447	0.000519696
cg04480708	2.28504e-05	0.135352	0.00507786
cg15721142	8.64634e-06	0.149	0.00254304
cg11326255	6.83069e-10	0.272554	3.18895e-06
cg15804426	5.28607e-06	0.155848	0.00180035
cg07258408	1.41301e-06	0.173995	0.000648169
cg20978937	3.18424e-05	0.130656	0.00648279
cg27064482	2.63136e-06	0.165482	0.00110561
cg05354330	9.70708e-06	0.147383	0.00278939
cg06965316	3.76049e-05	0.128296	0.00727856
cg00241712	6.56154e-06	0.152845	0.00207644
cg15451980	6.6286e-06	0.152704	0.00208447
cg06047934	3.84027e-05	0.127998	0.00659841
cg21465176	6.39632e-05	0.120729	0.00898359
cg21211688	3.59991e-06	0.161164	0.00137537
cg12058539	1.34004e-06	0.174718	0.000690741
cg10230533	1.3376e-05	0.142892	0.00319999
cg17182837	3.92764e-09	0.250957	8.92645e-06
cg22908948	4.94815e-05	0.124391	0.00763603
cg24509916	2.48574e-07	0.197406	0.000203749
cg14600877	1.94739e-05	0.137609	0.00416109
cg23329272	1.55139e-09	0.262499	3.87848e-06
cg00226545	1.25116e-07	0.206497	0.000120304
cg05724777	4.11045e-10	0.278716	1.28452e-06
cg00910503	1.06341e-08	0.238399	1.83346e-05
cg25043633	6.73958e-05	0.119982	0.00925766
cg20476274	4.1775e-05	0.126801	0.00694123
cg19506535	3.98532e-06	0.159759	0.0014545
cg09294084	3.48037e-06	0.161631	0.00135952
cg16597157	9.67179e-06	0.147434	0.00259994
cg24400630	3.8514e-06	0.160232	0.00143506
cg26280802	2.45561e-05	0.134335	0.00497603
cg24376311	2.14122e-07	0.199389	0.000181459
cg10151737	4.21306e-05	0.126681	0.00695225
cg00788063	4.58158e-06	0.15783	0.00160195
cg26767214	3.79812e-10	0.27967	1.26604e-06
cg14116222	4.38353e-05	0.126116	0.00709309
cg24047440	4.6504e-05	0.125275	0.00735822
cg05057452	7.54257e-08	0.213141	8.02401e-05
cg17035899	6.79082e-06	0.152367	0.00210895
cg07264401	1.00101e-05	0.146953	0.00266227
cg05913198	1.55341e-06	0.172703	0.000754084
cg03000848	2.61123e-05	0.133466	0.00516054
cg08762424	1.0048e-06	0.178633	0.000577469
cg24941603	2.40047e-05	0.134656	0.00489892
cg05465955	3.5158e-05	0.129251	0.00625587
cg01963702	1.17452e-05	0.144716	0.00298085
cg25802888	6.60598e-05	0.120268	0.00914826
cg13799504	9.82434e-07	0.178938	0.000571183
cg07964060	3.98135e-05	0.127485	0.00681738
cg25406206	2.09401e-07	0.199685	0.000180519
cg25012583	9.83096e-06	0.147206	0.0026286
cg09000178	4.1925e-05	0.12675	0.00694123
cg03719898	5.71565e-05	0.122335	0.00845511
cg23782616	4.11988e-07	0.190657	0.000298542
cg02772121	1.78798e-05	0.138812	0.00387009
cg23646866	1.9909e-06	0.16931	0.000904954
cg01114405	4.67271e-05	0.125207	0.0073702
cg08578320	6.87126e-14	0.376862	1.71781e-09
cg12214695	8.93439e-06	0.148542	0.00250033
cg07525471	6.96494e-05	0.119512	0.00945744
cg26886056	3.45913e-06	0.161715	0.00135952
cg24652273	2.38526e-06	0.166831	0.00102813
cg05055652	7.12351e-05	0.11919	0.00957461
cg09261793	7.0418e-07	0.183445	0.000451397
cg01800033	5.64639e-05	0.122509	0.00837744
cg06934654	4.18724e-06	0.159076	0.0015062
cg20399616	5.97454e-05	0.121703	0.00864242
cg26739149	1.54639e-05	0.140855	0.00352549
cg07244326	2.80452e-06	0.164606	0.00118836
cg00573504	5.30497e-06	0.155798	0.00178019
cg22006699	4.40201e-08	0.220157	5.58349e-05
cg09994391	3.86467e-07	0.191514	0.000284167
cg01550915	3.67076e-05	0.128639	0.0064626
cg27403810	1.2351e-05	0.144011	0.00304211
cg02662180	2.31215e-06	0.167259	0.0010141
cg15993281	1.50278e-05	0.141257	0.00346759
cg04418355	7.33363e-11	0.299266	4.07424e-07
cg22742764	1.59826e-05	0.140391	0.00361598
cg01413268	2.72974e-05	0.132838	0.00525994
cg17517480	4.95817e-06	0.156736	0.001698
cg19637330	1.92847e-05	0.137746	0.00413834
cg07825433	2.16202e-05	0.136134	0.00456123
cg18228116	3.36828e-06	0.162082	0.00135952
cg19807376	2.77529e-05	0.132604	0.00527714
cg27168291	5.68862e-06	0.154829	0.00187126
cg24690094	4.82033e-05	0.124764	0.00753177
cg18287768	3.08751e-05	0.131094	0.00576027
cg00810055	3.46995e-06	0.161672	0.00135952
cg21663431	1.01434e-05	0.146768	0.00268345
cg15992532	2.5406e-05	0.133854	0.00510161
cg01962183	1.69467e-05	0.139567	0.00374563
cg00452882	1.26401e-06	0.175513	0.000669639
cg08930131	4.71065e-08	0.219277	5.60791e-05
cg05669845	4.15721e-05	0.12687	0.00694123
cg15330117	1.72723e-05	0.139299	0.00377124
cg11511680	8.11986e-06	0.149877	0.00233329
cg00769810	6.91768e-06	0.152109	0.00213509
cg17702388	5.44944e-07	0.186901	0.000373249
cg06559318	4.33107e-11	0.305434	2.70692e-07
cg20038038	1.12173e-06	0.177138	0.000637346
cg26767990	5.0438e-06	0.156499	0.00171558
cg15853299	5.80627e-05	0.122111	0.00849287
cg14018024	6.49143e-05	0.120518	0.00907982
cg06644124	9.69979e-08	0.209845	9.69979e-05
cg14926196	2.85865e-08	0.225742	4.20389e-05
cg17921464	6.324e-07	0.184896	0.0004216
cg18089426	1.35112e-05	0.142751	0.00321694
cg14443077	7.88525e-06	0.150285	0.00229222
cg04456029	6.69686e-06	0.152561	0.00209277
cg22500140	4.36176e-05	0.126187	0.00708078
cg21537428	5.73532e-05	0.122286	0.00845918
cg00928596	4.10714e-05	0.127043	0.00693953
cg00574919	1.13818e-05	0.145156	0.00291842
cg01847021	4.81122e-06	0.157153	0.00165904
cg20525663	3.7351e-05	0.128392	0.00650714
cg01438467	2.80574e-05	0.132449	0.0053139
cg06277607	3.26341e-06	0.162518	0.00135952
cg22120095	8.958e-07	0.18019	0.000533215
cg08071282	1.11136e-09	0.266603	2.92463e-06
cg03987003	4.62662e-08	0.219511	5.60791e-05
cg00035636	4.55761e-05	0.125562	0.00730386
cg09914404	5.2562e-05	0.123531	0.00799161
cg13055374	5.9675e-06	0.154164	0.0019375
cg09348012	4.93771e-05	0.124421	0.00763603
cg20554142	8.71677e-07	0.18056	0.000525106
cg09158821	9.58391e-06	0.147562	0.00259025
cg17316649	7.9372e-07	0.181828	0.000496075
cg19183748	6.50115e-05	0.120497	0.00907982
cg05929129	7.71729e-06	0.150586	0.00225652
cg08061360	6.17619e-05	0.121229	0.00874815
cg25582220	6.03697e-05	0.121555	0.00864242
cg22775138	8.23326e-06	0.149683	0.00235236
cg26621790	6.16262e-05	0.12126	0.00874815
cg10625090	4.1669e-05	0.126837	0.00694123
cg03566291	6.64164e-05	0.120191	0.00914826
cg07533533	2.22123e-05	0.135752	0.00460836
cg14181112	7.70729e-06	0.150604	0.00225652
cg24046155	6.13371e-05	0.121328	0.00873748
cg03550075	9.26389e-11	0.296513	4.27946e-07
cg13669036	1.44771e-07	0.204572	0.00013161
cg17334937	5.55518e-08	0.217133	6.31271e-05
cg17818792	4.18963e-05	0.12676	0.00694123
cg08756121	1.61907e-05	0.140209	0.00364656
cg22669717	3.78807e-05	0.128192	0.00655375
cg07113164	1.33631e-05	0.142906	0.00319999
cg10802700	3.12712e-05	0.130913	0.00580308
cg17586368	2.34262e-05	0.135001	0.0048202
cg14898177	3.7137e-05	0.128474	0.00649248
cg05507490	1.32082e-07	0.205782	0.000124605
cg12985929	6.00609e-05	0.121628	0.00864242
cg10881242	1.01378e-11	0.322177	1.01378e-07
cg01246520	2.50097e-05	0.134076	0.00504229
cg26679879	3.41171e-10	0.280964	1.26604e-06
cg02831300	1.0507e-07	0.208795	0.000103009
cg13060970	4.32124e-08	0.220397	5.58349e-05
cg02654360	5.62617e-05	0.12256	0.00837228
cg09238801	4.07251e-05	0.127163	0.00692604
cg19997218	5.87827e-10	0.274381	1.7289e-06
cg24453192	3.05444e-05	0.131246	0.00571992
cg15051221	5.41685e-06	0.155509	0.00180562
cg16276209	1.33113e-05	0.14296	0.00319999
cg03607220	6.88414e-05	0.119678	0.00940457
cg00699794	7.20524e-06	0.151542	0.00219672
cg06495764	3.80796e-08	0.222036	5.14589e-05
cg02938066	2.74968e-05	0.132735	0.00526758
cg02058944	1.09841e-05	0.145654	0.00284563
cg09180702	2.35799e-06	0.166989	0.00102521
cg15118447	7.46375e-06	0.151051	0.00224263
cg13829419	7.55416e-06	0.150883	0.00224263
cg03167429	4.62805e-05	0.125344	0.00734611
cg14083421	7.21278e-05	0.119011	0.00966861
cg05718389	6.16062e-06	0.153722	0.0019873
cg00460916	2.5523e-05	0.133789	0.0051046
cg11436362	5.15085e-05	0.123819	0.00787591
cg27165794	1.38668e-05	0.142387	0.00326079
cg05556276	4.30826e-05	0.126363	0.00703965
cg06959657	3.25336e-05	0.130352	0.00598043
cg16650073	4.1082e-05	0.127039	0.00693953
cg17519545	1.25997e-05	0.143731	0.00307309
cg16430279	3.14109e-05	0.13085	0.00580308
cg11792470	1.54484e-05	0.140869	0.00352549
cg25734107	5.79439e-07	0.186075	0.000391513
cg06177974	3.18996e-06	0.162832	0.00134032
cg12986271	4.62662e-05	0.125348	0.00734611
cg27527930	1.85078e-06	0.170309	0.000856841
cg20908478	3.32513e-05	0.130042	0.00600269
cg18718349	2.45816e-05	0.13432	0.00497603
cg09853646	2.77577e-05	0.132601	0.00527714
cg03911502	6.52913e-05	0.120435	0.0090935
cg02856338	5.10296e-09	0.247675	1.10934e-05
cg24877675	1.80539e-05	0.138676	0.00389092
cg14344261	3.56428e-05	0.129057	0.00631965
cg04708216	1.19298e-05	0.144497	0.00298245
cg06375761	1.38469e-07	0.205159	0.000128212
cg18821972	7.03252e-08	0.214056	7.81391e-05
cg27205904	5.32009e-05	0.123358	0.00803006
cg07040396	3.2728e-05	0.130267	0.00598132
cg09021712	6.2437e-05	0.121074	0.00881879
cg15596816	5.32464e-05	0.123346	0.00803006
cg16202259	4.8998e-07	0.188331	0.000345056
cg05180471	9.43856e-06	0.147775	0.00256483
cg04063589	4.01992e-05	0.127348	0.00685993
cg10476962	1.42325e-08	0.234688	2.29556e-05
cg04425400	1.3891e-05	0.142362	0.00326079
cg05838727	5.47772e-06	0.155354	0.00181381
cg12051762	4.11731e-06	0.159309	0.00149178
cg08208480	3.49247e-07	0.192869	0.000268652
cg16948082	3.37447e-05	0.129834	0.00606918
cg17169196	8.69531e-06	0.148921	0.0024563
cg21524538	1.21705e-05	0.144217	0.00302647
cg08933311	5.9421e-06	0.154224	0.0019375
cg16206504	4.46679e-08	0.219968	5.58349e-05
cg06638980	1.28571e-06	0.175282	0.000669639
cg06526693	3.76559e-05	0.128277	0.00653749
cg07786668	3.4799e-05	0.129397	0.00621411
cg00886432	5.75031e-09	0.246173	1.19798e-05
cg09001549	8.65605e-07	0.180654	0.000525106
cg01211124	1.15654e-05	0.144932	0.00295035
cg06310131	6.0497e-05	0.121525	0.00864242
cg09154639	4.89434e-05	0.124547	0.0075999
cg04015433	1.18929e-06	0.176342	0.000648445
cg01107178	1.26771e-06	0.175473	0.000669639
cg27226043	2.97932e-05	0.131599	0.00560023
cg23051272	4.40879e-06	0.158363	0.0015634
cg04985163	1.31472e-08	0.235699	2.19119e-05
cg01110103	2.10631e-06	0.168537	0.000940318
cg21211367	3.45333e-06	0.161738	0.00135952
cg23663428	1.22269e-05	0.144152	0.00302647
cg25120325	4.57384e-05	0.125512	0.00730646
cg00474039	4.39917e-06	0.158393	0.0015634
cg09139047	4.64152e-13	0.356465	7.73586e-09
cg08777316	8.35608e-06	0.149476	0.00237389
cg12562822	5.25848e-05	0.123524	0.00799161
cg26984916	5.9784e-05	0.121694	0.00864242
cg21496518	4.65652e-06	0.157606	0.00161685
cg24927465	7.52183e-05	0.118411	0.00994951
cg20053110	3.34938e-08	0.223696	4.65191e-05
cg07455504	1.38642e-06	0.174254	0.000700212
cg04504217	2.09104e-06	0.168637	0.000940318
cg08469326	9.57223e-08	0.210019	9.69979e-05
cg07505478	7.3117e-09	0.243144	1.35402e-05
cg14480858	7.58011e-06	0.150836	0.00224263
cg22212414	1.87793e-06	0.170109	0.000861437
cg08194979	2.56359e-05	0.133727	0.00510675
cg25535652	8.08191e-06	0.149942	0.00233329
cg10448692	2.67436e-05	0.133128	0.00524817
cg25151104	2.68794e-05	0.133057	0.00524817
cg25275331	3.58096e-06	0.161237	0.00137537
cg13956086	3.8657e-06	0.160181	0.00143506
cg23508184	3.60348e-06	0.161151	0.00137537
cg17171325	7.45525e-08	0.213293	8.02401e-05
cg20693608	1.4755e-05	0.141514	0.00344743
cg27153944	1.18638e-05	0.144575	0.00298085
cg23891399	1.18088e-06	0.176439	0.000648445
cg22779651	3.74255e-07	0.191944	0.000279295
cg18992706	4.17106e-05	0.126823	0.00694123
cg16338278	6.55526e-05	0.120378	0.00910452
cg13685727	6.96274e-05	0.119516	0.00945744
cg12955895	4.43798e-05	0.125941	0.00715804
cg11878867	4.34749e-05	0.126234	0.0070806
cg16200531	1.28465e-06	0.175293	0.000669639
cg07059157	2.88059e-07	0.195442	0.000225046
cg03141520	2.14801e-11	0.313568	1.79001e-07
cg12064373	1.7568e-06	0.171022	0.000828681
cg10681552	1.67481e-08	0.232608	2.6169e-05
cg18473137	6.84261e-05	0.119765	0.00937343
cg06031493	5.13273e-05	0.123869	0.00787591
cg25639095	2.19567e-05	0.135916	0.00459345
cg21254605	2.21836e-05	0.135771	0.00460836
cg18658556	6.54135e-06	0.152888	0.00207644
cg20131297	6.97959e-05	0.119481	0.00945744
cg26793648	7.32448e-05	0.118792	0.00976597
cg18475969	1.24504e-05	0.143898	0.00305158
cg12284789	1.99511e-05	0.137267	0.00424491
cg03691066	9.1868e-06	0.148153	0.00252385
cg06444891	6.01427e-05	0.121608	0.00864242
cg12582896	2.60627e-05	0.133493	0.00516054
cg10473367	1.19314e-06	0.176298	0.000648445
cg15208524	1.55122e-05	0.140811	0.00352549
cg00705661	6.504e-07	0.184518	0.000427895
cg16075139	1.35831e-05	0.142677	0.00321875
cg15712177	7.47458e-06	0.151031	0.00224263
cg24222580	4.2851e-05	0.12644	0.00702475
cg06733568	5.61145e-05	0.122598	0.00837228
cg13248789	3.64975e-05	0.12872	0.00644832
cg15256491	3.88366e-06	0.160117	0.00143506
cg13005428	3.14527e-05	0.130831	0.00580308
cg16451475	9.49612e-10	0.268531	2.63781e-06
cg05173611	1.7087e-05	0.139451	0.00374715
cg12253175	6.70761e-07	0.184102	0.000435559
cg02472801	2.7183e-05	0.132898	0.00525994
cg07167688	7.29539e-05	0.118849	0.0097532
cg10632600	6.63298e-05	0.12021	0.00914826
cg11890744	6.35851e-05	0.120814	0.00895565
cg04567435	3.60671e-07	0.192439	0.000273235
cg05422174	9.05675e-06	0.148352	0.00250187
cg02351840	5.43728e-05	0.123048	0.00816409
cg10621924	1.66587e-05	0.139808	0.00371846
cg00964484	3.71052e-06	0.160747	0.0014055
cg13724780	1.04081e-05	0.146408	0.00273899
cg14567917	5.92674e-05	0.121818	0.00863957
cg27403023	3.32549e-05	0.130041	0.00600269
cg01003813	2.58001e-07	0.19691	0.000205993
cg05647571	4.85885e-05	0.124651	0.00756831
cg19679989	2.38008e-07	0.197983	0.00019834
cg10516012	1.29997e-10	0.292503	5.41654e-07
cg03549146	3.90336e-06	0.160047	0.00143506
cg17838816	3.33097e-06	0.162236	0.00135952
cg25513659	3.35813e-06	0.162124	0.00135952
cg10149455	8.18991e-07	0.181404	0.00050555
cg15323066	3.44212e-05	0.129552	0.00616868
cg05428452	1.6891e-05	0.139613	0.00374563
cg01687997	1.08802e-05	0.145787	0.00283339
cg07880659	2.04354e-05	0.136929	0.00432953
cg03152870	5.10178e-08	0.218241	5.9323e-05
cg25080260	1.6606e-09	0.261659	3.95381e-06
cg13572037	4.75618e-05	0.124955	0.00745482
cg18370407	1.62865e-06	0.172057	0.00077555
cg05888894	7.11305e-05	0.119211	0.00957461
cg03428951	1.35406e-06	0.174576	0.000690845
cg04985482	4.23498e-12	0.332055	5.29372e-08
cg11516720	1.70052e-05	0.139518	0.00374563
cg21999213	7.03079e-05	0.119377	0.00950107
cg20821042	1.01847e-14	0.396622	5.09234e-10
cg23960750	4.79012e-07	0.188635	0.000342151
cg13076785	3.56957e-10	0.280419	1.26604e-06
cg11711880	1.50493e-05	0.141237	0.00346759
cg08040972	3.30685e-08	0.223862	4.65191e-05
cg24135615	1.74182e-05	0.139181	0.00378656
cg12048345	1.1203e-05	0.145378	0.00288738
cg22128067	9.00118e-06	0.148438	0.00250033
cg15068642	5.80912e-05	0.122104	0.00849287
cg21007846	5.33196e-05	0.123327	0.00803006
cg01367322	6.33177e-06	0.153341	0.00202941
cg26402801	3.71238e-05	0.128479	0.00649248
cg15570860	1.58025e-07	0.203414	0.000141094
cg18999855	2.39955e-05	0.134662	0.00489892
cg15717448	1.33083e-05	0.142964	0.00319999
cg22832761	2.67672e-05	0.133116	0.00524817
cg17782713	6.04318e-05	0.12154	0.00864242
cg05596988	2.73517e-05	0.13281	0.00525994
cg27398908	8.07469e-08	0.212249	8.41114e-05
cg13877715	8.97237e-06	0.148483	0.00250033
cg00307818	4.69595e-05	0.125136	0.00738357
cg17330388	1.18464e-05	0.144595	0.00298085
cg02319591	7.36954e-05	0.118704	0.00979992
cg15161691	5.14226e-05	0.123843	0.00787591
cg11339888	7.14664e-06	0.151656	0.00219222
cg14459293	2.2872e-06	0.167407	0.00101204
cg19186736	1.0488e-05	0.146301	0.00274554
cg08657228	7.38984e-05	0.118665	0.00980085
cg12599944	2.69756e-05	0.133006	0.00524817
cg20626336	4.24371e-05	0.126578	0.00697978
cg11883129	5.30354e-06	0.155802	0.00178019
cg21657704	1.64557e-05	0.139981	0.00368962
cg05933215	1.53962e-06	0.172824	0.000754084
cg27637828	3.40806e-06	0.16192	0.00135952
cg14653657	3.82776e-05	0.128044	0.00659841
cg07952421	3.28972e-05	0.130194	0.00598132
cg14623715	1.06122e-08	0.238425	1.83346e-05
cg06130176	2.76618e-06	0.164795	0.00118213
cg03700670	3.28631e-05	0.130209	0.00598132
cg05687494	2.59552e-07	0.19683	0.000205993
cg20046390	7.56055e-06	0.150872	0.00224263
cg00510320	1.78696e-06	0.170789	0.000835027
cg05834092	2.27369e-05	0.135423	0.00469771
cg02514318	2.18197e-05	0.136004	0.00458397
cg22409914	1.4768e-06	0.173393	0.000738398
cg24997886	3.31107e-11	0.308559	2.36505e-07
cg11662242	1.49882e-05	0.141294	0.00346759
cg12434544	2.78135e-08	0.226095	4.20389e-05
cg19564264	4.54669e-05	0.125596	0.00730386
cg15090217	4.51713e-06	0.158027	0.00159054
cg10037326	9.43357e-06	0.147783	0.00256483
cg02018040	1.83863e-07	0.20141	0.000161283
cg11686154	5.76694e-05	0.122208	0.0084808
cg25403974	2.85271e-05	0.132214	0.00538247
cg00106609	6.58554e-09	0.244464	1.26645e-05
cg10558598	1.57204e-06	0.17254	0.000755788
cg16757620	5.58952e-05	0.122654	0.00836755
cg03015758	9.44413e-07	0.179473	0.000555537
cg18756931	4.98552e-07	0.188098	0.000346217
cg02845870	1.13612e-06	0.176964	0.000638269
cg01211906	1.52461e-06	0.172958	0.000754084
cg05452417	7.17524e-07	0.183192	0.000454129
cg17001333	6.42394e-09	0.244778	1.26645e-05
cg19389397	9.41481e-11	0.296322	4.27946e-07
cg24371954	7.8997e-06	0.15026	0.00188182
cg05300266	7.32763e-07	0.182908	0.000421128
cg00935445	9.02677e-07	0.180086	0.000490585
cg00337333	8.4229e-06	0.149365	0.00196359
cg14683465	7.42475e-05	0.118597	0.00746454
cg05671758	2.17747e-05	0.136033	0.00355795
cg01128042	2.82097e-05	0.132373	0.00421041
cg00449067	4.93303e-05	0.124435	0.00597934
cg17317391	7.54423e-07	0.182514	0.00042824
cg12192261	2.80337e-05	0.132461	0.00419667
cg20727362	1.25946e-05	0.143737	0.00249511
cg16942386	7.51956e-06	0.150947	0.00182073
cg01510218	7.24548e-05	0.118947	0.00737829
cg17177779	3.69894e-06	0.16079	0.00116555
cg25243766	3.58674e-05	0.128968	0.00488657
cg10459202	2.57222e-05	0.133679	0.00402799
cg21772500	3.43098e-10	0.280896	1.42957e-06
cg06205077	5.92489e-05	0.121822	0.00665499
cg01171839	9.18621e-05	0.115548	0.00855327
cg19886087	1.12724e-05	0.145291	0.002329
cg14360421	2.4059e-06	0.166713	0.000891074
cg03718689	2.71425e-05	0.132919	0.0041125
cg03873826	0.000101317	0.114142	0.00914416
cg06894070	6.79408e-06	0.15236	0.00171568
cg04481126	2.94014e-05	0.131787	0.00429621
cg27123071	6.40827e-05	0.120702	0.00697668
cg14110674	3.57809e-05	0.129002	0.00488657
cg20416139	3.38799e-05	0.129777	0.00470555
cg08183303	3.38639e-06	0.162008	0.00110814
cg01373230	2.14465e-05	0.136248	0.00354853
cg24550880	3.13182e-08	0.224564	4.60562e-05
cg05335423	8.13499e-08	0.212151	0.000101687
cg03383770	5.55584e-05	0.12274	0.00637138
cg19416073	5.77723e-08	0.216622	7.60162e-05
cg24315876	7.34142e-06	0.151281	0.00180441
cg15096505	1.77125e-05	0.138945	0.00312942
cg17853801	2.73208e-05	0.132826	0.00412701
cg19756885	2.94699e-05	0.131754	0.00429621
cg26129587	1.90176e-08	0.230981	3.2789e-05
cg05631625	9.5814e-05	0.114944	0.00883365
cg08030438	8.77213e-06	0.148798	0.00201196
cg17041834	3.09989e-05	0.131037	0.00444111
cg00357062	3.15013e-06	0.163005	0.00107881
cg21900920	4.89311e-05	0.124551	0.00597934
cg18389601	5.48257e-06	0.155341	0.00157545
cg09136023	7.94731e-06	0.150176	0.00188325
cg01323801	3.69529e-05	0.128544	0.00494022
cg11699403	6.92372e-05	0.119596	0.00716741
cg10992736	2.5262e-05	0.133934	0.00399715
cg20805920	3.19213e-05	0.130621	0.00453427
cg12417689	3.23188e-06	0.162652	0.00107983
cg15019721	5.7734e-05	0.122192	0.00654581
cg06417823	1.06891e-05	0.146035	0.00225509
cg06559368	7.58865e-05	0.118285	0.00751466
cg02421935	8.84763e-05	0.116086	0.00831544
cg21988633	8.7587e-05	0.116231	0.00826745
cg04962480	2.09025e-05	0.13661	0.00348375
cg05278384	2.85951e-06	0.164338	0.00102915
cg03221390	9.50677e-07	0.179384	0.000511117
cg03938978	6.15879e-07	0.185253	0.000377721
cg22317404	3.21791e-06	0.162712	0.00107983
cg14430943	5.30007e-06	0.155811	0.00154973
cg21094405	2.78537e-05	0.132553	0.00418223
cg16821986	1.93412e-07	0.200739	0.000175829
cg19065987	5.15854e-05	0.123798	0.00608318
cg16370767	1.78098e-05	0.138867	0.00313552
cg02439789	1.62548e-05	0.140153	0.00293909
cg18970362	2.49825e-05	0.134092	0.00397811
cg02949914	3.67971e-05	0.128604	0.00493259
cg06830319	8.48272e-06	0.149267	0.00196359
cg17376015	4.28263e-13	0.357337	1.07066e-08
cg13761321	4.14464e-05	0.126914	0.00539667
cg07448286	0.000106741	0.113393	0.00951345
cg08005189	2.63593e-05	0.133333	0.00405528
cg11671947	5.15088e-05	0.123819	0.00608318
cg00235754	7.00755e-05	0.119424	0.00719461
cg02404861	5.20878e-07	0.187509	0.000347252
cg08839907	4.92295e-05	0.124464	0.00597934
cg11481652	1.24411e-06	0.175729	0.00058136
cg24651536	2.14399e-07	0.199372	0.000191427
cg07355000	2.2135e-05	0.135802	0.00360506
cg17355668	1.33362e-06	0.174783	0.00060619
cg04139060	6.34571e-07	0.18485	0.000377721
cg06164346	9.69925e-08	0.209845	0.000112782
cg09713750	9.1528e-05	0.1156	0.00853806
cg01366692	0.000101152	0.114166	0.00914416
cg05546763	2.00343e-05	0.137209	0.0034072
cg20898283	8.68481e-05	0.116352	0.00822928
cg01276562	1.12668e-08	0.237664	2.44237e-05
cg08151621	5.9422e-06	0.154223	0.00164517
cg24306139	2.08773e-05	0.136627	0.00348375
cg12631464	6.85701e-05	0.119735	0.00715996
cg01802506	3.21448e-06	0.162727	0.00107983
cg13239514	5.52356e-05	0.122823	0.00636355
cg26839010	3.36125e-05	0.129889	0.0046814
cg03269716	4.56836e-07	0.189271	0.000326311
cg12730583	1.10978e-05	0.14551	0.002307
cg06028008	1.00822e-06	0.178587	0.000525114
cg11755635	6.44445e-05	0.120622	0.00697668
cg17371294	6.76869e-05	0.11992	0.007131
cg07704580	1.68926e-08	0.232498	3.08281e-05
cg06499487	9.42395e-05	0.115181	0.00870975
cg26467571	2.13347e-05	0.136321	0.00354398
cg17555715	1.61143e-06	0.172202	0.000671429
cg17521450	3.99681e-07	0.191064	0.000298269
cg14812492	1.46815e-06	0.173473	0.000638328
cg11781506	2.08125e-05	0.136671	0.00348375
cg13786209	0.000101145	0.114167	0.00914416
cg23470227	2.04802e-06	0.168922	0.000787701
cg20135711	5.68276e-05	0.122418	0.00645768
cg26864826	6.46041e-05	0.120586	0.00697668
cg08489410	3.73758e-06	0.160646	0.00116799
cg04621728	3.60679e-08	0.222739	5.15255e-05
cg03916694	2.9472e-05	0.131753	0.00429621
cg02203103	1.2404e-05	0.143951	0.00249076
cg07693262	2.3387e-07	0.198217	0.000201612
cg01464849	4.64716e-05	0.125285	0.00576571
cg13195461	6.7074e-06	0.152539	0.00170754
cg22158248	4.37127e-09	0.249617	1.28567e-05
cg27113347	1.88556e-05	0.138064	0.00327354
cg14782256	3.80805e-05	0.128117	0.00503721
cg21445717	1.29247e-05	0.143374	0.00249511
cg12420723	1.27793e-05	0.143533	0.00249511
cg14515199	2.25345e-05	0.135549	0.00364636
cg09398951	9.84375e-06	0.147188	0.00213068
cg24426391	8.56658e-08	0.211474	0.00010447
cg13558199	6.22262e-06	0.153583	0.00165185
cg10096008	2.53104e-08	0.22731	4.12274e-05
cg01424189	7.99614e-05	0.117536	0.0077902
cg00536317	7.41417e-05	0.118617	0.00746454
cg14856606	5.79594e-06	0.15457	0.00163727
cg12312386	7.70832e-07	0.182223	0.00042824
cg16274376	2.97937e-05	0.131599	0.00433048
cg16906555	1.72492e-05	0.139318	0.00305837
cg17627559	4.29251e-09	0.249845	1.28567e-05
cg13074173	7.09611e-05	0.119245	0.00725573
cg26590106	4.42312e-12	0.331567	5.5289e-08
cg26356869	3.41223e-05	0.129676	0.00472607
cg11089232	5.61337e-05	0.122593	0.00642262
cg22023206	9.04832e-06	0.148365	0.00202877
cg17260274	8.19031e-12	0.324603	8.19031e-08
cg11070922	1.5027e-06	0.173156	0.000644185
cg10066901	6.96547e-05	0.11951	0.0071702
cg05488054	1.70209e-06	0.171454	0.000697576
cg04408841	2.84231e-07	0.19562	0.000238618
cg03464017	7.97615e-07	0.181761	0.00043825
cg07499106	1.28879e-05	0.143414	0.00249511
cg21855021	6.13334e-05	0.121328	0.00676969
cg05962710	3.01222e-06	0.163622	0.00105311
cg26232129	8.78003e-05	0.116196	0.00826745
cg17784516	5.75619e-06	0.154665	0.00163528
cg19854991	2.37768e-05	0.134791	0.00381039
cg20929132	5.498e-07	0.186782	0.000352436
cg24697184	1.03612e-05	0.146471	0.00221394
cg07451212	3.42706e-05	0.129614	0.00473351
cg16330211	4.95437e-07	0.188182	0.00034066
cg09188980	1.2511e-05	0.14383	0.00249511
cg04531030	3.39092e-06	0.16199	0.00110814
cg03565013	8.54258e-06	0.149168	0.00196834
cg26160008	1.77177e-07	0.201901	0.000164053
cg07198782	3.14019e-05	0.130854	0.00447321
cg04814784	1.23238e-10	0.293136	6.16192e-07
cg14386061	1.79748e-06	0.170709	0.00071304
cg19015511	5.09948e-06	0.156346	0.00149985
cg09944435	2.68352e-05	0.13308	0.00408197
cg12776173	1.71057e-07	0.202366	0.000163656
cg07343629	6.3805e-06	0.153234	0.00167029
cg20115827	6.56576e-06	0.152836	0.00168353
cg13659446	7.67599e-07	0.18228	0.00042824
cg25003628	6.66508e-05	0.120141	0.00712645
cg01576275	2.62509e-05	0.133391	0.00405106
cg22689633	5.09013e-05	0.123988	0.00607415
cg09473208	6.30697e-07	0.184933	0.000377721
cg21519973	2.58561e-05	0.133606	0.00402799
cg24362950	4.91124e-05	0.124498	0.00597934
cg14199154	5.11812e-05	0.12391	0.00608318
cg21219252	1.84493e-05	0.13837	0.00321416
cg27248148	2.7088e-06	0.165083	0.000988615
cg14131824	3.94934e-06	0.159885	0.0012265
cg27176129	2.25e-07	0.198731	0.000197369
cg14343178	6.79628e-05	0.119862	0.00713389
cg24712395	1.60062e-05	0.14037	0.00292084
cg12150299	3.96928e-07	0.191156	0.000298269
cg08471739	1.38996e-05	0.142353	0.00264251
cg11509096	1.57091e-07	0.203493	0.000157091
cg15563467	4.49153e-08	0.219896	6.23824e-05
cg02817106	5.07191e-05	0.124039	0.00606688
cg05098361	9.74077e-05	0.114707	0.00895291
cg26705599	6.08883e-07	0.185407	0.000377721
cg27537919	4.33226e-05	0.126284	0.00555418
cg01513538	5.14846e-05	0.123826	0.00608318
cg23155467	1.0449e-05	0.146353	0.00222319
cg00577578	6.72771e-06	0.152497	0.00170754
cg07015947	6.98716e-07	0.183551	0.00040623
cg00591646	6.19332e-05	0.121189	0.00682084
cg19006947	1.2637e-05	0.14369	0.00249511
cg03321693	9.8334e-05	0.114571	0.00902147
cg15131155	3.67418e-05	0.128626	0.00493259
cg17212350	0.000104787	0.113659	0.00940638
cg24901939	2.1735e-05	0.136059	0.00355795
cg15378061	1.45994e-06	0.17355	0.000638328
cg15810996	5.53861e-05	0.122784	0.00636622
cg16887400	2.83283e-05	0.132313	0.00421553
cg15234883	8.01414e-05	0.117504	0.0077902
cg27284398	9.05995e-10	0.269106	3.2357e-06
cg22778120	1.06757e-06	0.17781	0.000529674
cg20904657	3.07154e-05	0.131167	0.00442585
cg10023872	1.58807e-05	0.140481	0.00290855
cg09494694	0.000100445	0.114266	0.00913136
cg02476628	6.09159e-05	0.121426	0.00675343
cg07143586	5.93625e-05	0.121795	0.00665499
cg05593618	7.38535e-05	0.118673	0.00745995
cg07668999	1.02935e-05	0.146563	0.0022089
cg19143639	1.0383e-06	0.178188	0.000529674
cg00261912	1.73476e-07	0.20218	0.000163656
cg25873615	5.64837e-05	0.122504	0.00644641
cg07601281	1.31972e-06	0.174926	0.000605378
cg26468891	4.21317e-05	0.12668	0.00545361
cg20761636	1.37157e-06	0.174401	0.000617826
cg20540694	1.45234e-06	0.173621	0.000638328
cg07018107	1.11015e-06	0.177279	0.000533299
cg13202221	6.29406e-06	0.153424	0.00165633
cg01234299	2.25674e-06	0.167591	0.000854827
cg15786353	7.44431e-05	0.118559	0.00746454
cg05974498	9.37104e-06	0.147876	0.00208245
cg26451336	2.86398e-05	0.132159	0.00423665
cg13049229	2.05248e-05	0.136868	0.00346702
cg27300647	1.47902e-05	0.141481	0.00275937
cg18002480	3.22068e-07	0.193952	0.000259732
cg15178656	6.28006e-09	0.245063	1.46982e-05
cg24967495	1.38702e-05	0.142383	0.00264251
cg27536122	3.80813e-05	0.128117	0.00503721
cg08865522	4.97363e-07	0.18813	0.00034066
cg09888049	2.29953e-06	0.167334	0.000858215
cg15542016	6.31387e-05	0.120914	0.00690796
cg07056602	5.98954e-06	0.154113	0.00164517
cg22515303	9.63641e-07	0.1792	0.000512575
cg12256889	9.82004e-06	0.147222	0.00213068
cg17985300	3.30014e-05	0.13015	0.00462204
cg13649309	6.48802e-06	0.153002	0.00168084
cg00651709	7.63664e-05	0.118194	0.00753724
cg26057976	1.32838e-05	0.142989	0.00255457
cg11362820	9.00952e-06	0.148425	0.00202877
cg07584331	5.43562e-06	0.155461	0.00157099
cg13299268	2.55199e-05	0.133791	0.00402321
cg07694221	1.29126e-05	0.143387	0.00249511
cg16416014	4.023e-05	0.127337	0.00526571
cg12800200	5.37153e-06	0.155625	0.00156149
cg09732535	6.7674e-05	0.119923	0.007131
cg15111244	2.15041e-05	0.13621	0.00354853
cg17674418	1.15791e-05	0.144915	0.00237277
cg15612304	5.93088e-05	0.121808	0.00665499
cg11839602	0.000101685	0.11409	0.00916079
cg24457158	6.89011e-05	0.119666	0.00716363
cg25572043	3.67434e-05	0.128625	0.00493259
cg04550950	9.03991e-06	0.148378	0.00202877
cg09535768	6.71776e-11	0.300297	4.84511e-07
cg14034476	9.88502e-05	0.114496	0.00904815
cg06035815	4.63709e-05	0.125316	0.00576571
cg22248648	1.41753e-06	0.173952	0.000632825
cg13014803	9.96027e-05	0.114387	0.00907128
cg27616378	9.59334e-05	0.114926	0.00883365
cg11076900	3.15086e-10	0.281922	1.42957e-06
cg12463883	1.34158e-05	0.142851	0.00257008
cg13891195	8.10609e-05	0.11734	0.00780933
cg07580241	4.0074e-06	0.159683	0.00122787
cg22427256	2.86206e-05	0.132168	0.00423665
cg09907521	1.16023e-10	0.293851	6.16192e-07
cg18475789	1.62811e-05	0.140131	0.00293909
cg12500091	1.04178e-06	0.178142	0.000529674
cg09531492	1.27997e-05	0.14351	0.00249511
cg01394928	7.11613e-06	0.151716	0.00177018
cg01808947	0.000106188	0.113468	0.00948103
cg01745370	9.8596e-07	0.17889	0.000518926
cg19888035	3.71252e-05	0.128478	0.0049422
cg14484690	3.23226e-05	0.130444	0.00453968
cg04123357	1.89629e-05	0.137984	0.00328077
cg19708124	8.28236e-05	0.117032	0.00794852
cg03024066	3.60984e-05	0.128877	0.00490467
cg23356411	7.39807e-06	0.151174	0.00180441
cg11970741	4.41232e-05	0.126023	0.00559404
cg14221852	3.33865e-06	0.162204	0.00110551
cg16393156	7.33214e-05	0.118777	0.00742279
cg25157604	3.21243e-05	0.130532	0.00453968
cg05245284	4.41578e-06	0.158341	0.00132209
cg11026542	3.01359e-05	0.131437	0.00436103
cg23938077	6.80573e-05	0.119842	0.00713389
cg12654941	3.60102e-07	0.19246	0.000277002
cg06132200	1.25019e-07	0.206507	0.000130228
cg24518553	7.22854e-05	0.11898	0.00737606
cg13411522	1.40065e-05	0.142246	0.00265274
cg06796314	4.81464e-08	0.218994	6.50627e-05
cg18054375	4.24328e-05	0.126579	0.00545408
cg05210683	3.71653e-05	0.128463	0.0049422
cg06086634	4.0274e-06	0.159614	0.00122787
cg13470112	7.49914e-05	0.118454	0.00748417
cg11474093	2.49646e-05	0.134102	0.00397811
cg01206174	1.20072e-05	0.144407	0.0024306
cg08186575	6.0026e-05	0.121636	0.00671431
cg21821388	2.5213e-05	0.133962	0.00399715
cg13769523	3.35794e-05	0.129903	0.0046814
cg02423065	4.0025e-05	0.12741	0.00525262
cg19708605	1.99669e-05	0.137256	0.0034072
cg25775667	3.62001e-06	0.161088	0.00116317
cg23593208	2.58597e-05	0.133604	0.00402799
cg26945684	1.62826e-05	0.140129	0.00293909
cg16727485	7.36009e-06	0.151246	0.00180441
cg12492157	3.65032e-05	0.128718	0.00493259
cg03892989	5.32736e-05	0.123339	0.00618023
cg21535470	7.62046e-11	0.298814	4.84511e-07
cg02569115	1.17234e-08	0.237159	2.44237e-05
cg14523405	5.96082e-06	0.15418	0.00164517
cg08545864	9.23394e-05	0.115473	0.00857921
cg09882497	6.74042e-07	0.184036	0.000396495
cg26988922	6.70259e-05	0.12006	0.00713042
cg10283862	5.88288e-05	0.121924	0.00663982
cg24760581	7.31576e-05	0.118809	0.00742279
cg13612017	3.62909e-06	0.161053	0.00116317
cg08884752	4.95089e-05	0.124383	0.00597934
cg13145528	1.06994e-06	0.17778	0.000529674
cg07261313	7.58981e-05	0.118282	0.00751466
cg19961945	6.02092e-05	0.121593	0.00671977
cg27009374	7.03795e-06	0.151869	0.00175949
cg18832088	8.95477e-05	0.115914	0.00840034
cg12922959	1.05467e-07	0.208745	0.000119849
cg19447629	1.6137e-08	0.233083	3.08281e-05
cg25373579	1.87925e-06	0.1701	0.000729207
cg27084028	1.72638e-08	0.23222	3.08281e-05
cg00078996	6.46719e-09	0.244693	1.46982e-05
cg15901949	1.72771e-09	0.26117	5.75903e-06
cg09434334	6.24401e-06	0.153535	0.00165185
cg01401404	1.01122e-05	0.146811	0.00217936
cg09966797	7.91958e-05	0.117674	0.00774909
cg08203569	2.93441e-06	0.163982	0.00104123
cg01319874	1.3108e-06	0.175018	0.000605378
cg22222644	3.2162e-05	0.130515	0.00453968
cg03076467	0.000103315	0.113862	0.00929093
cg21120664	7.08165e-05	0.119274	0.00725573
cg12513911	1.0901e-06	0.177526	0.000533299
cg02972749	3.43097e-07	0.193107	0.000268045
cg20426275	1.05098e-06	0.178023	0.000529674
cg07201614	9.84135e-06	0.147191	0.00213068
cg00568405	4.0152e-06	0.159656	0.00122787
cg16280883	5.3297e-07	0.1872	0.000350638
cg04378844	1.80744e-06	0.170633	0.00071304
cg24718386	1.72038e-05	0.139355	0.00305837
cg15796366	6.04105e-05	0.121545	0.00672723
cg17364026	6.55948e-06	0.152849	0.00168353
cg17448987	2.91375e-07	0.195289	0.000238832
cg03397035	3.35961e-07	0.193388	0.000266636
cg03475788	1.69553e-05	0.13956	0.00302773
cg27428603	3.22424e-05	0.130479	0.00453968
cg14748746	4.58917e-05	0.125464	0.00576529
cg24424889	4.82138e-07	0.188548	0.000339534
cg11378686	4.08965e-05	0.127103	0.00533897
cg09515098	8.65968e-05	0.116394	0.00822928
cg01624637	6.5724e-05	0.120341	0.00705193
cg12885679	9.04302e-08	0.210765	0.000107655
cg10879244	6.03793e-06	0.154001	0.00164517
cg08133641	4.91909e-05	0.124475	0.00597934
cg19705541	1.94427e-05	0.137631	0.00332923
cg17833180	9.02145e-05	0.115807	0.00843204
cg27529460	9.18734e-06	0.148152	0.00205074
cg01579052	1.58695e-05	0.140491	0.00290855
cg24988584	2.17677e-05	0.136038	0.00355795
cg21594588	1.46851e-05	0.141581	0.00275001
cg26681889	1.58647e-06	0.172415	0.000671429
cg16707400	8.21602e-05	0.117147	0.00790001
cg22655177	2.68594e-05	0.133067	0.00408197
cg23791568	9.74264e-06	0.147332	0.00213068
cg13356974	1.26333e-05	0.143694	0.00249511
cg03691418	2.22305e-05	0.135741	0.00360885
cg21892295	1.40867e-05	0.142166	0.00265786
cg02854288	1.64479e-05	0.139987	0.00295825
cg11970133	2.65691e-05	0.133221	0.00407094
cg10509046	1.6794e-06	0.171638	0.000693968
cg24129222	3.01979e-06	0.163588	0.00105311
cg25390755	1.0842e-05	0.145836	0.00227772
cg04756127	5.08968e-07	0.18782	0.000343897
cg03636197	8.07149e-06	0.14996	0.00190365
cg10418139	1.78919e-06	0.170772	0.00071304
cg22277749	2.93626e-06	0.163974	0.00104123
cg12645526	4.89864e-05	0.124535	0.00597934
cg03270919	9.5163e-06	0.147661	0.00210538
cg13981132	6.49416e-05	0.120512	0.00699802
cg18309346	5.18368e-05	0.123729	0.00608511
cg15234168	5.22952e-05	0.123603	0.00610178
cg25730516	6.77445e-05	0.119908	0.007131
cg03313140	5.39936e-05	0.123147	0.00624926
cg10428661	7.75218e-11	0.298613	4.84511e-07
cg19875483	5.88024e-05	0.12193	0.00663982
cg12706965	1.18447e-05	0.144597	0.00241729
cg10346416	5.34348e-10	0.275539	2.05519e-06
cg03409699	8.46558e-06	0.149295	0.00196359
cg09332226	7.48177e-05	0.118488	0.00748177
cg01020079	8.90476e-06	0.148589	0.00202877
cg03719908	8.67431e-05	0.11637	0.00822928
cg18094261	1.06552e-05	0.14608	0.00225509
cg00504500	1.49841e-05	0.141298	0.00278514
cg26160153	7.51985e-05	0.118415	0.00748989
cg21656246	6.0438e-09	0.245546	1.46982e-05
cg04307776	8.36375e-06	0.149464	0.00196332
cg12882503	1.45227e-05	0.141737	0.00272983
cg08960737	4.75246e-05	0.124966	0.00588176
cg00765635	5.23532e-05	0.123587	0.00610178
cg22266967	2.30002e-06	0.167331	0.000858215
cg13523038	1.80893e-06	0.170622	0.00071304
cg12934647	2.5561e-08	0.227183	4.12274e-05
cg20663365	2.86104e-06	0.164331	0.00102915
cg10452588	7.2328e-16	0.422995	3.6164e-11
cg02670718	3.23949e-06	0.16262	0.00107983
cg12449713	6.51755e-05	0.120461	0.00700812
cg23514135	6.77147e-05	0.119914	0.007131
cg19659378	2.34752e-05	0.134971	0.00377414
cg19611968	2.76424e-05	0.13266	0.00416302
cg10049708	6.67036e-05	0.120129	0.00712645
cg25594449	5.04983e-06	0.156482	0.00149403
cg11970275	3.03295e-06	0.163528	0.00105311
cg14643763	8.0629e-05	0.117417	0.00779778
cg07957088	2.92511e-05	0.131859	0.00429621
cg14648920	5.18451e-05	0.123726	0.00608511
cg19288921	1.11198e-05	0.145482	0.002307
cg03940883	3.66069e-05	0.128678	0.00493259
cg09296270	1.18996e-05	0.144533	0.00241862
cg13563395	1.79514e-05	0.138756	0.00314936
cg24458251	1.81112e-06	0.170605	0.00071304
cg18930976	6.15348e-06	0.153738	0.00165185
cg12037819	6.73859e-05	0.119984	0.007131
cg18144560	4.63249e-05	0.12533	0.00576571
cg08980081	2.23461e-06	0.167727	0.000852903
cg18238078	6.08712e-06	0.153889	0.00164517
cg09311261	4.41929e-05	0.126001	0.00559404
cg25307521	1.11394e-07	0.208026	0.000123082
cg03329597	1.11585e-06	0.177209	0.000533299
cg13589972	6.43392e-05	0.120645	0.00697668
cg26387458	1.41409e-12	0.344274	2.35681e-08
cg25611244	4.62961e-05	0.125339	0.00576571
cg24200022	3.56123e-05	0.129069	0.00487839
cg13857933	1.50739e-06	0.173113	0.000644185
cg16784507	4.37078e-05	0.126158	0.00557497
cg13609167	7.74349e-05	0.117996	0.00761192
cg06617348	4.30674e-06	0.158687	0.00129721
cg14491288	5.12534e-05	0.12389	0.00608318
cg01908591	7.79198e-05	0.117906	0.00763919
cg05864421	2.66239e-05	0.133192	0.00407094
cg23411529	5.03544e-05	0.124142	0.0060377
cg07252486	6.12637e-05	0.121345	0.00676969
cg15208519	3.88461e-05	0.127835	0.00511132
cg21232181	0.000111311	0.112791	0.00985054
cg16270890	1.13235e-07	0.20781	0.000123082
cg23641237	8.52996e-05	0.11661	0.00815483
cg17222996	6.90574e-05	0.119634	0.00716363
cg21799704	8.76986e-05	0.116213	0.00826745
cg19656633	5.28215e-05	0.12346	0.00614203
cg07940283	3.08065e-06	0.163313	0.00106229
cg04348689	1.21046e-07	0.206932	0.000128772
cg14304890	7.74893e-05	0.117985	0.00761192
cg15200679	2.88829e-05	0.132039	0.00426001
cg07879114	9.35304e-05	0.11529	0.00866022
cg17464716	1.67953e-05	0.139693	0.00300991
cg01651915	4.232e-05	0.126617	0.00545361
cg26632446	6.85924e-05	0.11973	0.00715996
cg13042575	6.08164e-05	0.121449	0.00675343
cg08750806	4.48768e-05	0.125782	0.00566627
cg14817175	3.46872e-05	0.129443	0.00477784
cg26646118	4.2482e-06	0.158876	0.00128733
cg22521707	9.89868e-05	0.114476	0.00904815
cg13345248	8.65539e-05	0.116401	0.00822928
cg13353733	2.55876e-05	0.133753	0.00402321
cg13985518	6.28175e-05	0.120987	0.00688789
cg02049210	5.52427e-06	0.155236	0.00157836
cg06096382	3.08794e-05	0.131092	0.00443669
cg19932877	7.44961e-05	0.118549	0.00746454
cg19423996	9.24839e-05	0.115451	0.00857921
cg08798345	4.2276e-05	0.126632	0.00545361
cg01157467	6.05947e-06	0.153952	0.00164517
cg08562209	1.55835e-05	0.140746	0.00287519
cg24062157	3.05685e-08	0.224877	4.60562e-05
cg16293051	9.02228e-05	0.115806	0.00843204
cg12263124	7.53783e-06	0.150914	0.00182073
cg24988814	4.61537e-05	0.125383	0.00576571
cg03945214	6.89696e-05	0.119652	0.00716363
cg17710947	8.0791e-05	0.117388	0.00779836
cg03487507	3.88199e-05	0.127844	0.00511132
cg17267171	1.24285e-06	0.175743	0.00058136
cg13213931	6.28806e-07	0.184973	0.000377721
cg14402385	6.1907e-06	0.153654	0.00165185
cg17210365	5.65995e-05	0.122475	0.00644641
cg22150012	6.45004e-05	0.120609	0.00697668
cg13445251	1.57056e-07	0.203496	0.000157091
cg21578720	4.95001e-05	0.124386	0.00597934
cg14481244	4.56951e-05	0.125525	0.00575505
cg24517501	7.33371e-05	0.118774	0.00742279
cg15579927	5.97838e-07	0.185654	0.000377721
cg27277974	0.000110049	0.112955	0.00975614
cg07323451	8.0239e-05	0.117486	0.0077902
cg16608498	1.60166e-06	0.172285	0.000671429
cg05177932	4.93632e-05	0.124425	0.00597934
cg01560900	5.46821e-09	0.246806	1.439e-05
cg10939783	4.20105e-05	0.126721	0.00545361
cg10636232	5.01272e-05	0.124207	0.00602851
cg10915728	1.67362e-07	0.202655	0.000163656
cg01857123	0.00010064	0.114238	0.00913247
cg25197240	1.8194e-05	0.138567	0.00318077
cg02919082	3.67516e-06	0.160879	0.00116555
cg07616871	1.94025e-05	0.13766	0.00332923
cg11539674	6.42265e-08	0.215241	8.23416e-05
cg09966880	4.36831e-05	0.126166	0.00557497
cg24538382	5.4103e-07	0.186998	0.000351318
cg10519271	6.37274e-05	0.120782	0.00695714
cg04141578	7.64276e-05	0.118183	0.00753724
cg07151155	5.01572e-05	0.124198	0.00602851
cg00709171	1.15215e-05	0.144985	0.00237068
cg16646694	3.70645e-06	0.160762	0.00116555
cg04268125	3.01783e-05	0.131417	0.00436103
cg06376130	6.43168e-06	0.153123	0.00167492
cg09579561	2.60769e-06	0.165606	0.000958711
cg04909357	7.02671e-06	0.151892	0.00175949
cg10827962	1.32665e-08	0.235584	2.65331e-05
cg18773308	5.20529e-05	0.123669	0.00609518
cg18613468	1.88135e-06	0.170085	0.000729207
cg13841633	8.69012e-05	0.116344	0.00822928
cg11465192	3.54228e-05	0.129145	0.00486577
cg21728073	4.51696e-07	0.189423	0.000326311
cg05392527	6.93864e-05	0.119566	0.00716802
cg20281912	2.86342e-07	0.195521	0.000238618
cg05534865	1.50472e-05	0.141239	0.00278652
cg20198642	0.000109244	0.113061	0.00970199
cg16761216	5.04417e-09	0.247821	1.40116e-05
cg17221813	7.39351e-06	0.151183	0.00180441
cg03587938	2.08078e-05	0.136674	0.00348375
cg00727675	8.05398e-05	0.117433	0.00779778
cg26661738	7.63213e-06	0.15074	0.00183465
cg27082292	1.29076e-05	0.143393	0.00249511
cg15725771	9.94744e-05	0.114406	0.00907128
cg00377173	4.79422e-05	0.124841	0.00591879
cg20477147	7.95508e-05	0.11761	0.00776863
cg13468626	5.43104e-05	0.123064	0.00627141
cg22832278	2.01875e-05	0.137101	0.00342161
cg14683186	4.07134e-07	0.190816	0.000299364
cg09259635	0.00010593	0.113503	0.00947499
cg26285285	0.000107848	0.113245	0.00959506
cg17311587	1.10094e-05	0.145622	0.00230322
cg20217465	0.000105701	0.113534	0.0094714
cg07779476	6.69703e-05	0.120072	0.00713042
cg05583659	3.12971e-05	0.130901	0.00447102
cg03505638	2.60768e-05	0.133485	0.00404919
cg08220872	5.97218e-06	0.154153	0.00164517
cg00020967	2.27855e-05	0.135393	0.00367508
cg07948968	1.2269e-05	0.144104	0.00247358
cg11030227	9.71573e-06	0.147371	0.00213068
cg18302606	4.84136e-06	0.157066	0.00144088
cg01425762	1.93071e-05	0.13773	0.00332881
cg13768249	6.00786e-06	0.154071	0.00164517
cg14566475	8.46309e-05	0.116723	0.00810641
cg00375490	2.75852e-08	0.226201	4.31018e-05
cg12182514	2.62332e-05	0.133401	0.00405106
cg04453630	6.96943e-05	0.119502	0.0071702
cg03835313	9.04048e-06	0.148377	0.00202877
cg08884363	6.27701e-05	0.120998	0.00688789
cg12577925	4.38265e-05	0.126119	0.00557589
cg23074337	7.90363e-06	0.150253	0.00188182
cg07220350	3.44414e-06	0.161775	0.00111823
cg16571124	1.11993e-06	0.177159	0.000533299
cg11452248	7.54628e-05	0.118365	0.00750128
cg09859240	9.10573e-05	0.115674	0.00771672
cg16841829	2.59026e-05	0.13358	0.00367934
cg06334307	0.000112288	0.112666	0.0089401
cg16782524	5.21307e-07	0.187498	0.000299203
cg05345310	0.000130159	0.110542	0.00969889
cg21567486	2.95847e-05	0.131699	0.00399869
cg12593908	9.52684e-08	0.210081	0.000103553
cg09557568	7.65851e-05	0.118153	0.00691485
cg07849384	6.3185e-05	0.120904	0.00615839
cg19456318	3.45879e-05	0.129483	0.0043999
cg18432806	4.03418e-06	0.159591	0.00116595
cg07843309	9.50592e-08	0.21011	0.000103553
cg08111922	0.00010037	0.114277	0.00829053
cg00945547	2.92145e-08	0.225461	4.86909e-05
cg07377098	1.02503e-05	0.146622	0.00210831
cg11945976	3.13647e-05	0.130871	0.00412694
cg14138827	1.85313e-08	0.231313	3.43172e-05
cg12293460	3.73941e-05	0.128376	0.00456513
cg19583287	1.65439e-06	0.171843	0.00062195
cg07325246	9.97559e-05	0.114365	0.00825794
cg14379700	1.69254e-06	0.171531	0.000626868
cg21796096	4.2452e-05	0.126573	0.00498858
cg23747839	0.000113118	0.11256	0.0089439
cg17342301	3.74964e-05	0.128337	0.00456513
cg02753444	1.5555e-05	0.140772	0.00269103
cg24074783	6.49851e-05	0.120502	0.00622881
cg02461380	1.15162e-05	0.144992	0.0022405
cg08546476	2.36252e-05	0.134881	0.00355801
cg05137777	0.000107243	0.113326	0.00867227
cg09134314	1.36327e-07	0.205365	0.000123934
cg02754980	2.52461e-06	0.166051	0.000835964
cg14304326	5.50416e-05	0.122873	0.00572158
cg22502382	9.38413e-05	0.115242	0.00784765
cg10262032	6.2797e-06	0.153456	0.00155187
cg12473706	1.33826e-05	0.142885	0.00245316
cg06872070	1.21139e-05	0.144282	0.00232067
cg08190175	1.79166e-05	0.138783	0.00295653
cg25527554	3.02353e-05	0.131391	0.00404215
cg12247333	4.20582e-05	0.126705	0.00498858
cg13036944	5.26598e-07	0.187362	0.000299203
cg04177091	3.42852e-06	0.161838	0.00105525
cg10359622	8.23464e-06	0.149681	0.00185465
cg25843261	0.000116384	0.112151	0.00908137
cg13596713	9.03476e-05	0.115786	0.00768262
cg04616534	2.51391e-05	0.134003	0.00361194
cg06179039	8.39429e-05	0.11684	0.00733767
cg07641772	5.25893e-05	0.123523	0.00557891
cg10114577	0.000115362	0.112278	0.00904795
cg27613998	7.34503e-09	0.243087	2.04029e-05
cg14456982	4.54531e-07	0.189339	0.000281697
cg13271293	8.99957e-05	0.115842	0.00766908
cg14863632	3.44012e-06	0.161791	0.00105525
cg04699519	2.00651e-06	0.169203	0.000711528
cg11518408	1.16105e-06	0.176669	0.000487838
cg16767220	3.43088e-05	0.129598	0.00438731
cg04388666	2.52047e-07	0.197221	0.000177498
cg00632544	8.90701e-05	0.11599	0.00765207
cg07454113	0.000102518	0.113973	0.00840315
cg01978458	6.18718e-05	0.121204	0.00607778
cg19276977	3.04987e-05	0.131268	0.00406649
cg26862563	2.47939e-05	0.134199	0.0036094
cg17205327	3.34985e-05	0.129937	0.00432797
cg07381231	5.32451e-05	0.123346	0.00557891
cg01483198	1.93281e-07	0.200748	0.000154669
cg16456991	3.3754e-05	0.12983	0.00434494
cg02031817	5.98326e-05	0.121682	0.00597132
cg06168026	1.09139e-05	0.145744	0.00218278
cg01084566	3.4902e-09	0.252434	1.30586e-05
cg14040460	6.4226e-05	0.12067	0.00619311
cg02867869	0.000130954	0.110455	0.0097291
cg15626769	3.53234e-05	0.129185	0.00444122
cg04536393	1.03586e-07	0.208982	0.000110198
cg21592158	5.92777e-05	0.121815	0.00593965
cg00416177	4.44092e-05	0.125931	0.00511592
cg10766357	7.88661e-06	0.150283	0.0018341
cg26662201	8.72389e-06	0.148875	0.00192156
cg16457989	9.15021e-05	0.115604	0.00774129
cg03411082	5.9685e-07	0.185676	0.000324612
cg25202269	5.91017e-06	0.154299	0.00149416
cg08830689	9.18137e-05	0.115555	0.00775454
cg07220750	7.55644e-05	0.118346	0.0068446
cg16175077	1.03244e-05	0.146521	0.00210831
cg17947765	3.27819e-05	0.130244	0.00425739
cg23349296	1.26584e-05	0.143666	0.00236647
cg08826617	6.17985e-07	0.185207	0.000330862
cg05575255	4.94607e-05	0.124397	0.00539964
cg23434285	4.23991e-05	0.12659	0.00498858
cg02232542	1.12194e-05	0.145357	0.00222606
cg14770151	2.23442e-05	0.135669	0.00340871
cg09317557	3.57409e-05	0.129018	0.00446762
cg13525197	8.66249e-06	0.148974	0.00191648
cg08488318	2.61874e-06	0.165548	0.000855798
cg22865550	2.35255e-06	0.167021	0.000794782
cg04953357	8.12383e-07	0.181513	0.000398227
cg13667782	4.91657e-05	0.124483	0.00539098
cg03714522	1.11823e-06	0.17718	0.000486185
cg00762662	5.27613e-05	0.123477	0.00557891
cg00656431	3.54097e-07	0.192685	0.000232958
cg04966294	3.60308e-05	0.128903	0.00448144
cg14381543	1.44153e-05	0.141842	0.00257417
cg23074101	7.7543e-07	0.182143	0.000391631
cg16192086	1.65043e-05	0.139939	0.00279734
cg06637800	1.63865e-05	0.14004	0.00279337
cg23731304	8.32991e-07	0.181174	0.000400477
cg11420782	6.22021e-07	0.185119	0.000330862
cg22512364	4.67924e-05	0.125187	0.00523405
cg23914969	1.28446e-06	0.175295	0.000517926
cg11029716	1.20888e-05	0.144312	0.00232067
cg26447196	3.24108e-05	0.130406	0.00422015
cg08268947	8.87087e-05	0.116049	0.00764159
cg06830983	1.02231e-06	0.178398	0.000458712
cg08302325	5.57876e-09	0.246554	1.64081e-05
cg20789804	5.80912e-05	0.122104	0.00586544
cg06919930	3.00711e-06	0.163645	0.000963819
cg03041532	2.40576e-05	0.134625	0.00359214
cg07571202	6.60812e-05	0.120263	0.00626957
cg16672818	1.24333e-05	0.143918	0.00234681
cg23180171	7.69332e-05	0.118089	0.00691828
cg06462453	0.000123434	0.111305	0.00945131
cg04311961	4.64692e-05	0.125286	0.00522856
cg08270613	2.33841e-07	0.198218	0.00016703
cg14059534	9.77538e-05	0.114656	0.00811908
cg00902558	0.000126505	0.110952	0.00957871
cg24871213	1.16676e-05	0.144809	0.00225244
cg12098511	3.87569e-06	0.160145	0.00115245
cg06174537	8.48875e-05	0.11668	0.00736871
cg26356754	0.000119297	0.111796	0.00924785
cg02822483	1.66812e-05	0.139789	0.00280829
cg01593408	4.7145e-05	0.12508	0.0052512
cg07889482	1.15155e-05	0.144992	0.0022405
cg18662671	3.6564e-09	0.251852	1.30586e-05
cg06204948	8.62401e-08	0.211387	0.000100279
cg01538758	9.9365e-05	0.114421	0.00823922
cg09373350	2.09709e-06	0.168598	0.000733248
cg09277403	5.80489e-05	0.122114	0.00586544
cg23179283	1.24381e-05	0.143912	0.00234681
cg03423916	4.3398e-05	0.126259	0.00505804
cg22711187	1.95528e-05	0.137552	0.00313346
cg05499127	0.000125624	0.111052	0.00953142
cg25496627	0.000107363	0.11331	0.00867227
cg04105200	9.2121e-06	0.148115	0.00195172
cg00626957	7.6967e-06	0.150623	0.00179829
cg17419818	1.04079e-05	0.146408	0.00210831
cg06990080	2.65435e-05	0.133234	0.00371397
cg08889636	1.74395e-05	0.139163	0.00290658
cg04663690	2.07752e-06	0.168726	0.000731522
cg27083040	1.49429e-05	0.141337	0.00263079
cg22140834	7.66165e-05	0.118148	0.00691485
cg23512531	1.04151e-05	0.146399	0.00210831
cg00496484	6.50686e-11	0.300671	6.05118e-07
cg06599483	3.70613e-05	0.128503	0.0045629
cg20829688	2.24436e-07	0.198764	0.000162729
cg09605841	3.38037e-05	0.129809	0.00434494
cg22476592	3.69134e-05	0.12856	0.0045572
cg09364688	1.21855e-05	0.1442	0.00232547
cg04250930	4.2128e-05	0.126682	0.00498858
cg08515427	5.08041e-07	0.187844	0.000295373
cg14749964	3.50048e-07	0.192839	0.000232958
cg16556968	0.000128556	0.110721	0.00962704
cg00441701	5.05507e-07	0.187912	0.000295373
cg04972979	6.63821e-05	0.120198	0.00628618
cg12978573	1.3405e-06	0.174713	0.000529703
cg20348746	5.85736e-05	0.121986	0.00588772
cg02968094	0.000113148	0.112556	0.0089439
cg05362669	6.24415e-05	0.121073	0.00609829
cg00336938	1.7958e-06	0.170721	0.000660135
cg24162270	2.84174e-05	0.132269	0.0039035
cg19042136	3.94139e-06	0.159913	0.00115245
cg15542459	0.000111649	0.112748	0.00890346
cg11725204	7.52311e-05	0.118409	0.00682678
cg13213009	1.6425e-05	0.140007	0.00279337
cg03013999	3.11891e-05	0.13095	0.00411466
cg17416730	0.000121349	0.11155	0.00936333
cg19076148	3.54162e-05	0.129147	0.00444122
cg24464798	0.000120546	0.111646	0.0093302
cg01137366	1.86074e-07	0.201252	0.000152736
cg05804568	1.82661e-10	0.288455	1.14163e-06
cg26285729	1.81361e-05	0.138612	0.00296347
cg07697733	6.68454e-08	0.214719	8.95379e-05
cg03872736	1.26657e-05	0.143658	0.00236647
cg06184547	0.000102095	0.114032	0.00838222
cg16913263	7.47061e-05	0.118509	0.00679146
cg01333824	4.47682e-05	0.125817	0.00511592
cg19589725	9.38579e-05	0.115239	0.00784765
cg25553279	4.43124e-06	0.158292	0.00123778
cg09994537	1.96399e-05	0.137489	0.003135
cg15564690	0.000116518	0.112134	0.00908137
cg24782162	7.0507e-08	0.214023	9.03936e-05
cg15542309	2.49101e-05	0.134133	0.0036094
cg03169170	0.000112608	0.112625	0.0089439
cg04571819	2.96703e-05	0.131658	0.00399869
cg21996813	5.07158e-07	0.187868	0.000295373
cg06406740	1.18824e-06	0.176354	0.000491009
cg25851453	7.08704e-06	0.151773	0.00169546
cg12219963	0.00011766	0.111994	0.00914927
cg04974499	6.60111e-06	0.152761	0.00161387
cg12122246	1.46411e-05	0.141623	0.00258677
cg04306596	9.20618e-06	0.148124	0.00195172
cg20954971	7.7208e-05	0.118038	0.00691828
cg20560640	0.000128196	0.110761	0.0096243
cg06060795	0.000122641	0.111398	0.00941879
cg12809031	8.51351e-07	0.180879	0.000405405
cg24678429	0.000135227	0.109993	0.00997252
cg09304470	9.33965e-05	0.11531	0.00783575
cg07441152	8.24081e-05	0.117104	0.00726703
cg13836708	4.32294e-06	0.158635	0.00121431
cg12202469	8.43963e-05	0.116763	0.00736442
cg06389521	3.80213e-05	0.128139	0.00459195
cg11384798	2.18634e-05	0.135976	0.00337398
cg12387865	6.78657e-06	0.152376	0.00163927
cg01863596	8.20167e-05	0.117172	0.00724529
cg23804075	2.49622e-05	0.134103	0.0036094
cg14584292	4.06861e-08	0.221179	6.16456e-05
cg27625119	3.0037e-05	0.131484	0.0040264
cg14494421	4.00264e-08	0.22139	6.16456e-05
cg00255726	6.96813e-07	0.183588	0.000355517
cg07513323	4.44735e-05	0.125911	0.00511592
cg10126923	7.09469e-05	0.119248	0.0066045
cg04714315	1.96075e-09	0.259605	8.9125e-06
cg22631709	7.99041e-05	0.117546	0.00712158
cg08695418	0.000122357	0.111431	0.00941207
cg01336162	4.04878e-09	0.250577	1.34959e-05
cg14555881	4.2206e-06	0.158966	0.00119526
cg06954759	5.50155e-05	0.12288	0.00572158
cg06846279	0.000108909	0.113105	0.00876882
cg13756273	8.66376e-05	0.116387	0.00750759
cg15320998	1.82197e-06	0.170523	0.000660135
cg03477813	8.34999e-05	0.116916	0.00731173
cg24677671	4.24241e-05	0.126582	0.00498858
cg09251074	4.73922e-10	0.276994	2.6329e-06
cg07429146	1.6581e-05	0.139874	0.00280085
cg01862311	5.59845e-06	0.155051	0.0014355
cg00766382	1.80385e-05	0.138688	0.00296347
cg15894389	7.33424e-05	0.118773	0.00672906
cg06646922	0.000133759	0.11015	0.00989343
cg18918418	1.36858e-05	0.142571	0.00247036
cg02101689	4.23122e-06	0.158932	0.00119526
cg19001086	0.000100647	0.114237	0.00829053
cg06033345	7.96461e-06	0.150146	0.00183516
cg25304754	8.72124e-05	0.116292	0.00754433
cg04783450	1.24659e-08	0.236377	2.96807e-05
cg22031103	5.09059e-05	0.123987	0.005462
cg00551313	2.08119e-08	0.229825	3.7164e-05
cg18463340	5.14135e-05	0.123846	0.00550465
cg03700457	3.65423e-05	0.128703	0.00452257
cg13294084	8.25677e-05	0.117076	0.00726829
cg15158366	2.10705e-05	0.136497	0.00328201
cg14497143	2.43438e-05	0.134458	0.0036094
cg11821532	3.14625e-05	0.130827	0.00412894
cg03062252	8.84381e-07	0.180364	0.000414923
cg21737226	0.0001046	0.113684	0.00849023
cg24855857	2.70975e-05	0.132942	0.00376354
cg05061867	0.000109517	0.113025	0.00880364
cg25991133	0.000103716	0.113806	0.00846347
cg26698580	7.86621e-05	0.11777	0.0070234
cg16971657	1.88238e-05	0.138087	0.00304922
cg03186999	5.7146e-05	0.122338	0.00581274
cg16817690	1.12955e-05	0.145263	0.00223122
cg07173845	4.59954e-05	0.125432	0.0052149
cg25876879	6.11708e-05	0.121366	0.00603216
cg05235590	2.32657e-05	0.135098	0.00351446
cg15352841	4.66383e-05	0.125234	0.00522856
cg14462402	3.42887e-06	0.161836	0.00105525
cg17108423	2.93479e-05	0.131813	0.00399836
cg15112223	1.44513e-07	0.204595	0.00012903
cg12486169	1.13792e-05	0.145159	0.00223122
cg07299526	6.93307e-05	0.119577	0.00649164
cg07413658	4.87027e-05	0.124617	0.00536449
cg18199741	5.11517e-06	0.156304	0.00136073
cg03623097	7.84166e-07	0.181992	0.000392083
cg11342453	0.000128169	0.110764	0.0096243
cg16015474	1.69778e-05	0.139541	0.00284862
cg15984516	7.2991e-06	0.151362	0.00173788
cg14871035	7.21229e-05	0.119012	0.00667804
cg25017060	1.3381e-07	0.205611	0.000123898
cg20138861	1.30142e-06	0.175116	0.000520569
cg19537511	1.22891e-05	0.144081	0.00233632
cg03915541	6.12867e-05	0.121339	0.00603216
cg16711402	4.20283e-05	0.126715	0.00498858
cg15043341	1.76886e-08	0.231909	3.43172e-05
cg25479256	3.6525e-05	0.12871	0.00452257
cg23655939	5.5915e-05	0.122649	0.00574076
cg10147462	7.63011e-06	0.150744	0.00179111
cg04472447	6.47024e-07	0.184588	0.000337526
cg17584010	5.71973e-05	0.122325	0.00581274
cg25162430	2.24293e-05	0.135615	0.00340871
cg25212025	1.51266e-06	0.173066	0.000581791
cg17653972	4.48154e-05	0.125802	0.00511592
cg04078283	5.05656e-05	0.124083	0.00545983
cg26181583	8.35416e-06	0.14948	0.00187313
cg16950711	9.54609e-05	0.114997	0.00796836
cg05972185	2.49547e-05	0.134108	0.0036094
cg15900979	1.56972e-06	0.17256	0.000599129
cg24662247	0.00012472	0.111156	0.00949163
cg17994583	4.39708e-05	0.126072	0.00510103
cg07124762	2.21578e-07	0.198934	0.000162729
cg05512735	6.58196e-05	0.12032	0.00625661
cg14099579	3.27704e-06	0.162461	0.00103704
cg10774152	0.000107617	0.113276	0.00867879
cg27305320	8.78071e-06	0.148785	0.00192559
cg22660197	1.37353e-08	0.235141	2.98593e-05
cg26830409	3.47031e-05	0.129436	0.0043999
cg08966666	1.26843e-05	0.143637	0.00236647
cg15168892	9.34392e-06	0.147916	0.00197129
cg10554896	0.000127738	0.110812	0.00961883
cg07571022	6.74422e-06	0.152463	0.00163695
cg21858108	3.47806e-05	0.129404	0.0043999
cg05443526	4.52375e-05	0.125668	0.00514063
cg10409680	1.36616e-05	0.142596	0.00247036
cg03291825	4.85657e-05	0.124657	0.00536449
cg01127719	1.1735e-06	0.176524	0.00048896
cg05054673	2.17131e-05	0.136073	0.00336115
cg11350728	2.07718e-05	0.136699	0.00325576
cg04991650	1.11321e-05	0.145467	0.00221755
cg24132632	4.12866e-05	0.126968	0.00495044
cg12567780	7.71337e-05	0.118051	0.00691828
cg15797218	1.30101e-05	0.143282	0.00241823
cg05924882	5.54935e-06	0.155173	0.0014355
cg19203429	4.47614e-05	0.125819	0.00511592
cg24210959	1.03687e-05	0.146461	0.00210831
cg20775840	6.05407e-05	0.121514	0.00601318
cg27306802	4.64998e-05	0.125277	0.00522856
cg21520950	2.50492e-05	0.134054	0.0036094
cg12682972	3.16975e-05	0.130721	0.00414889
cg10095305	6.61685e-06	0.152728	0.00161387
cg07014416	2.68857e-06	0.165186	0.000872913
cg25797454	8.41504e-06	0.149378	0.00187836
cg02332863	2.89218e-05	0.13202	0.00395107
cg02108068	4.87095e-05	0.124615	0.00536449
cg21065835	2.37099e-05	0.134831	0.00356005
cg02397499	5.49098e-07	0.186799	0.000308482
cg23729681	6.38646e-05	0.120751	0.00619311
cg13085643	0.000100484	0.114261	0.00829053
cg05001044	1.34545e-06	0.174663	0.000529703
cg23654793	0.000124595	0.111171	0.00949163
cg25691233	1.78888e-07	0.201773	0.0001516
cg07199764	2.6592e-05	0.133209	0.00371397
cg24925216	7.35171e-05	0.118739	0.00673233
cg26083458	1.86338e-07	0.201233	0.000152736
cg05894480	4.46535e-05	0.125853	0.00511592
cg09677938	2.05663e-05	0.136839	0.00324389
cg25857868	0.000115281	0.112288	0.00904795
cg02743804	4.56739e-08	0.219678	6.71675e-05
cg09796739	1.79125e-05	0.138786	0.00295653
cg22125950	9.23351e-05	0.115474	0.00778542
cg20602131	2.01258e-05	0.137144	0.00318447
cg09460001	3.75254e-05	0.128326	0.00456513
cg11190240	1.27404e-07	0.206258	0.000120192
cg07831923	1.0947e-07	0.208255	0.000111704
cg15489003	2.95674e-05	0.131707	0.00399869
cg09143221	5.33344e-05	0.123323	0.00557891
cg17619701	1.15027e-06	0.176796	0.000487402
cg19343756	4.96698e-05	0.124337	0.00541065
cg12471283	2.28521e-05	0.135351	0.00346244
cg27639199	9.0727e-05	0.115726	0.00770178
cg19301366	3.0675e-05	0.131186	0.00406831
cg17511338	8.87953e-05	0.116035	0.00764159
cg18889956	8.98169e-06	0.148469	0.00194457
cg19359983	3.54409e-05	0.129138	0.00444122
cg10444618	7.67844e-08	0.212908	9.5713e-05
cg26727538	6.30059e-06	0.153409	0.00155187
cg18657576	9.34022e-05	0.115309	0.00783575
cg17209914	5.58993e-06	0.155072	0.0014355
cg00311768	1.85195e-05	0.138317	0.0030162
cg08477332	2.62021e-07	0.196704	0.000181959
cg06855137	0.000116605	0.112124	0.00908137
cg17365440	4.5635e-07	0.189286	0.000281697
cg09909346	5.54843e-05	0.122759	0.00573484
cg22234488	8.99304e-05	0.115852	0.00766908
cg26184501	4.60655e-06	0.157755	0.00126452
cg00440797	3.17152e-11	0.309059	3.9644e-07
cg20774676	2.69293e-05	0.13303	0.0037506
cg13585131	1.53792e-05	0.140932	0.00267001
cg02835406	9.15314e-06	0.148204	0.00195172
cg15032615	5.28389e-05	0.123456	0.00557891
cg03829538	9.0501e-06	0.148363	0.00194457
cg05858657	4.00832e-06	0.15968	0.00116521
cg08010651	8.27646e-05	0.117042	0.00727281
cg23585767	8.04381e-05	0.117451	0.0071428
cg00331334	6.40222e-05	0.120716	0.00619311
cg01815645	3.36279e-08	0.223645	5.42385e-05
cg02110603	1.79312e-08	0.231735	3.43172e-05
cg16285424	2.2305e-05	0.135694	0.00340871
cg24611002	1.03669e-06	0.178209	0.000458712
cg14234868	0.000131956	0.110345	0.0097745
cg00276788	2.78836e-05	0.132537	0.00384071
cg12869830	1.6241e-05	0.140165	0.00278099
cg12167880	9.51086e-06	0.147669	0.00198972
cg22556816	1.75338e-10	0.288943	1.14163e-06
cg20274799	5.45478e-05	0.123002	0.00569392
cg14339672	9.64305e-06	0.147476	0.00200063
cg12144517	9.42082e-06	0.147802	0.00197916
cg12655501	1.90243e-05	0.137938	0.00306749
cg05330718	8.04617e-05	0.117447	0.0071428
cg13413488	1.41071e-06	0.174017	0.000551059
cg26121389	4.16248e-05	0.126852	0.00497905
cg13759418	3.65846e-06	0.160942	0.00110863
cg16950831	5.53737e-05	0.122787	0.00573484
cg06426818	5.9877e-06	0.154117	0.00150445
cg17978548	6.42845e-05	0.120657	0.00619311
cg07364023	0.000104152	0.113746	0.00847882
cg17088011	0.000130922	0.110458	0.0097291
cg14865086	4.48963e-06	0.158111	0.00124712
cg09876440	2.56487e-06	0.165834	0.000843708
cg11169927	8.82395e-05	0.116125	0.00761999
cg25036498	4.01782e-05	0.127355	0.00482911
cg18908419	2.9668e-05	0.131659	0.00399869
cg16791686	5.11636e-06	0.156301	0.00136073
cg01726065	6.50287e-05	0.120493	0.00622881
cg21463262	9.56667e-07	0.179299	0.000434849
cg26217508	6.66358e-05	0.120144	0.00628859
cg00469897	1.96878e-05	0.137455	0.003135
cg16504962	2.62175e-05	0.133409	0.00369261
cg14205001	3.72909e-05	0.128415	0.00456513
cg10542624	2.72673e-05	0.132854	0.00377663
cg09283030	2.43571e-06	0.166544	0.000817354
cg26284300	0.000124562	0.111174	0.00949163
cg02930667	5.32497e-05	0.123345	0.00557891
cg00088183	2.19962e-05	0.13589	0.00338404
cg23235965	5.21633e-06	0.156032	0.00137998
cg04056227	1.21973e-06	0.175999	0.000497027
cg20920259	2.50475e-05	0.134055	0.0036094
cg00543493	9.33702e-05	0.115314	0.00783575
cg05038156	0.000115458	0.112266	0.00904795
cg19924334	6.06128e-05	0.121497	0.00601318
cg15267735	2.25375e-06	0.16761	0.000771834
cg13924522	6.20313e-06	0.153626	0.00155064
cg03928246	3.55404e-09	0.252207	1.30586e-05
cg22556548	7.93064e-06	0.150205	0.00183516
cg22917487	8.09783e-06	0.149914	0.00184882
cg23736297	1.14565e-06	0.176851	0.000487402
cg21732535	1.65381e-07	0.202813	0.00014257
cg01403641	1.34924e-05	0.142771	0.00245316
cg25729582	5.78035e-05	0.122175	0.00586243
cg09979058	2.64295e-08	0.226753	4.55681e-05
cg08767093	6.80488e-08	0.214486	8.95379e-05
cg00162046	3.79334e-05	0.128172	0.00459195
cg11918822	0.000118563	0.111884	0.00920524
cg15258711	6.21967e-05	0.121129	0.00609772
cg21413158	4.25027e-05	0.126556	0.00498858
cg14387505	7.69588e-05	0.118084	0.00691828
cg20237572	3.41617e-06	0.161887	0.00105525
cg09750044	2.4974e-05	0.134097	0.0036094
cg07768931	8.47543e-05	0.116702	0.00736871
cg14389518	1.99272e-05	0.137284	0.00316305
cg26035071	5.86417e-05	0.121969	0.00588772
cg26281383	8.25138e-07	0.181302	0.000400477
cg26603211	4.20062e-05	0.126723	0.00498858
cg17414215	3.42108e-06	0.161868	0.00105525
cg17146172	2.11934e-06	0.168453	0.000735881
cg02691355	3.95965e-05	0.127563	0.00477067
cg05541542	3.68683e-06	0.160835	0.00111049
cg20699097	3.89115e-07	0.191423	0.000252672
cg02290262	7.26141e-11	0.299382	6.05118e-07
cg20627572	9.0617e-06	0.148345	0.00194457
cg25016646	4.7925e-05	0.124847	0.0053221
[truncated: 7,307 more rows]
