# Supplementary material for: Genome-wide DNA methylation and gene expression patterns reflect genetic ancestry and environmental differences across the Indonesian archipelago
Source: PLoS Genet. 2020 May 26;16(5):e1008749. doi: 10.1371/journal.pgen.1008749 (PMC7274483; doi:10.1371/journal.pgen.1008749)
Supplement: S7 Table — (XLSX) [file pgen.1008749.s007.xlsx]

## Sheet: ST 7A. GO MTWvsKOR
Supplementary Table 7A. Gene ontology enrichment (FDR < 5%) for DEG (with FDR<1%; logFC>0.5) between MTW and KOR
ONTOLOGY	ID	Description	GeneRatio	BgRatio	pvalue	p.adjust	qvalue	geneID	Count
MF	GO:0038023	signaling receptor activity	81/834	470/11564	7.84905e-14	2.81993e-10	2.40592e-10	MARCO/SIGLEC7/KLRF1/CD80/TNFRSF10D/PTPRK/CALCRL/HPGD/KLRG1/IFNLR1/LPAR3/GPR68/KLRK1/CD69/CCR2/EVI2A/PPARA/PTPRB/LILRB1/IL18RAP/CCR5/CD74/KLRB1/FGFR1/S1PR5/PDGFRB/P2RY2/NRP1/VLDLR/CSF1R/SIGLEC8/KRT1/GPR55/FLT1/NR6A1/TNFRSF13B/CD79A/SDC4/GPR82/ERBB2/LRP5/TMIGD2/AR/NTSR1/P2RY12/LGR4/CXCR3/SUCNR1/KIR3DL1/CYSLTR2/ADORA3/FLT3/NLGN3/PKHD1L1/ITGB5/IL1RL1/LEPR/MMD/TEK/IL5RA/NTRK1/P2RY6/KLRC3/P2RX6/CXCR6/C…	81
MF	GO:0004888	transmembrane signaling receptor activity	64/834	327/11564	1.03049e-13	2.81993e-10	2.40592e-10	MARCO/KLRF1/TNFRSF10D/PTPRK/CALCRL/HPGD/IFNLR1/LPAR3/GPR68/KLRK1/CD69/CCR2/EVI2A/PTPRB/LILRB1/IL18RAP/CCR5/CD74/KLRB1/FGFR1/S1PR5/PDGFRB/P2RY2/NRP1/VLDLR/CSF1R/SIGLEC8/GPR55/FLT1/CD79A/GPR82/ERBB2/LRP5/NTSR1/P2RY12/LGR4/CXCR3/SUCNR1/KIR3DL1/CYSLTR2/ADORA3/FLT3/IL1RL1/LEPR/IL5RA/NTRK1/P2RY6/KLRC3/P2RX6/CXCR6/CD160/KLRC1/P2RY14/EDAR/ADGRD1/PTGDR2/LTBP1/CNR1/LAG3/NRP2/GPR75/IL23R/LPAR1/GIPR	64
MF	GO:0060089	molecular transducer activity	83/834	499/11564	2.85293e-13	5.2047e-10	4.44056e-10	MARCO/SIGLEC7/KLRF1/CD80/TNFRSF10D/PTPRK/CALCRL/HPGD/KLRG1/CDK14/IFNLR1/LPAR3/GPR68/KLRK1/CD69/CCR2/EVI2A/PPARA/PTPRB/LILRB1/IL18RAP/CCR5/CD74/KLRB1/FGFR1/S1PR5/PDGFRB/P2RY2/NRP1/VLDLR/CSF1R/SIGLEC8/KRT1/GPR55/FLT1/NR6A1/TNFRSF13B/CD79A/SDC4/GPR82/ERBB2/LRP5/TMIGD2/AR/NTSR1/P2RY12/LGR4/CXCR3/SUCNR1/KIR3DL1/CYSLTR2/ADORA3/FLT3/NLGN3/PKHD1L1/ITGB5/IL1RL1/SMAD1/LEPR/MMD/TEK/IL5RA/NTRK1/P2RY6/KLRC3/P…	83
CC	GO:0009986	cell surface	66/834	397/11564	9.2985e-11	1.27227e-07	1.08548e-07	AJAP1/CD80/PTPRK/NT5E/TNFSF4/CD55/KLRK1/CD69/CLEC17A/NRROS/ITGAD/SEMA7A/ARSB/CD200/TGFA/ABCB1/LILRB1/LDLR/PDCD1/CCR5/CD74/KCNH2/CD38/PDGFRB/TIMP2/NRP1/CSF1R/CD19/TSPAN33/CD79A/TNFRSF13C/CD163/SLC9A1/FCRL5/CD109/NTSR1/P2RY12/VCAM1/LPL/PAM/NLGN3/ADGRE1/FOLR2/LY6G5B/VAMP5/HILPDA/ITGB5/CEACAM1/IL1RL1/INTU/PDGFA/TEK/FCER1A/THBS1/NTRK1/SIGLEC11/CLEC9A/C3/PDGFB/CLEC12B/ACHE/LAG3/WNT5B/LRFN1/ENPP3/LPAR1	66
BP	GO:0006954	inflammatory response	70/834	450/11564	5.15415e-10	5.64173e-07	4.81343e-07	LY86/CALCRL/KLRG1/CCL5/NT5E/TPST1/TNFSF4/NCR3/CD55/GPR68/PLA2G7/GPX4/CCR2/NRROS/PPARA/MYD88/SEMA7A/CD200/BACE2/AIM2/TIRAP/LDLR/IL18RAP/NLRP3/CSF1/CSF1R/KDM6B/CD19/KRT1/HDAC9/SERPINA1/ALOX15/LGALS9/CD163/C1QB/SLC11A1/IL23A/VCAM1/LPL/CXCR3/SUCNR1/HSPG2/ADORA3/C1QA/FOLR2/IL20RB/C1R/IL1RL1/SMAD1/CHI3L1/XCL1/OSM/ACP5/TEK/IL5RA/THBS1/GPX1/NAIP/CXCR6/SNCA/C3/CFH/CNR1/SERPING1/PLSCR1/VSIG4/TICAM1/ENPP3/I…	70
CC	GO:0062023	collagen-containing extracellular matrix	37/834	172/11564	1.22697e-09	1.1192e-06	9.54886e-07	COL19A1/COL8A2/LAMC1/ADAMTS5/ADAM19/SDC2/SEMA7A/ADAMDEC1/TIMP2/KRT1/SERPINA1/FBN1/LGALS9/ADAMTS1/THBS4/SDC3/C1QB/SFRP2/HSPG2/C1QA/LAMA5/THBS1/MMRN1/A1BG/PDGFB/COL18A1/LTBP1/HTRA1/SERPING1/CPA3/ACHE/PLSCR1/WNT5B/MXRA7/NTN4/COL9A2/COL5A3	37
BP	GO:0035239	tube morphogenesis	71/834	475/11564	2.27726e-09	1.78049e-06	1.51908e-06	MTSS1/CALCRL/HPGD/ANGPT1/ARHGAP22/MED12/COL8A2/RUNX1/KLHL3/SGCD/HIPK2/TCTN1/CCR2/HK2/PTPRB/MAP2K5/ARID1A/SPRY2/LDLR/MEIS1/DYSF/PML/HES1/FGFR1/PDGFRB/CSF1/NRP1/CSF1R/KRT1/HDAC9/FLT1/DLG5/SKI/PIK3R6/THBS4/SDC4/EPN2/HOXB3/SUFU/RNF213/ERBB2/LRP5/TMIGD2/AR/LGR4/FMN1/SFRP2/CXCR3/GDF7/HSPG2/MYLK/CEACAM1/SMAD1/CHI3L1/EPAS1/LEPR/PDGFA/LAMA5/TEK/THBS1/GPX1/CD160/C3/EDAR/COL18A1/TNFSF12/JUP/NRP2/EFNB2/HSPB1…	71
CC	GO:0031012	extracellular matrix	39/834	193/11564	2.94495e-09	2.01471e-06	1.71892e-06	COL19A1/COL8A2/LAMC1/ADAMTS5/ADAM19/SDC2/SEMA7A/SERAC1/ADAMDEC1/TIMP2/KRT1/SERPINA1/FBN1/LGALS9/ADAMTS1/THBS4/SDC3/C1QB/SFRP2/HSPG2/C1QA/CHI3L1/LAMA5/THBS1/MMRN1/A1BG/PDGFB/COL18A1/LTBP1/HTRA1/SERPING1/CPA3/ACHE/PLSCR1/WNT5B/MXRA7/NTN4/COL9A2/COL5A3	39
BP	GO:0098609	cell-cell adhesion	69/834	461/11564	3.6656e-09	2.22909e-06	1.90182e-06	COL19A1/UBASH3B/MDGA1/CD80/CCL5/NT5E/TNFSF4/CSTA/RAPGEF1/CD55/COL8A2/RUNX1/PCDH9/KLRK1/CCR2/CLSTN1/ADAM19/PPARA/ITGAD/MAP2K5/CD200/JAK3/PDCD1LG2/LILRB1/NLGN4Y/PDCD1/CD74/CLDN5/NLRP3/HES1/MYO10/DTX1/KRT18/DLG5/CERCAM/ALOX15/LGALS9/PIK3R6/TNFRSF13C/THBS4/SDC4/ERBB2/PCDH1/TMIGD2/PLEKHA7/P2RY12/PKD1L1/IL23A/VCAM1/ZNF703/NLGN3/ITGB5/IL20RB/CEACAM1/XCL1/PDE5A/NEGR1/CD160/PTPRS/NTNG2/ESAM/ICAM5/LAG3/VSI…	69
BP	GO:0001568	blood vessel development	61/834	393/11564	7.67808e-09	4.20221e-06	3.58526e-06	CALCRL/HPGD/DCTN5/ANGPT1/ARHGAP22/RAPGEF1/COL8A2/RUNX1/SGCD/HIPK2/CCR2/HK2/PTPRB/MAP2K5/ARID1A/SPRY2/LDLR/MEIS1/DYSF/PML/HES1/FGFR1/PDGFRB/NRP1/KRT1/HDAC9/FLT1/PIK3R6/THBS4/EPN2/HOXB3/SUFU/RNF213/ERBB2/LRP5/TMIGD2/SFRP2/CXCR3/HSPG2/MYLK/CEACAM1/SMAD1/CHI3L1/EPAS1/LEPR/PDGFA/LAMA5/TEK/THBS1/GPX1/CD160/C3/PDGFB/COL18A1/LTBP1/TNFSF12/JUP/NRP2/EFNB2/HSPB1/ADGRB3	61
BP	GO:0048514	blood vessel morphogenesis	55/834	341/11564	1.09939e-08	5.46994e-06	4.66686e-06	CALCRL/HPGD/ANGPT1/ARHGAP22/COL8A2/RUNX1/SGCD/HIPK2/CCR2/HK2/PTPRB/MAP2K5/SPRY2/LDLR/MEIS1/DYSF/PML/HES1/FGFR1/PDGFRB/NRP1/KRT1/HDAC9/FLT1/PIK3R6/THBS4/EPN2/HOXB3/RNF213/ERBB2/LRP5/TMIGD2/SFRP2/CXCR3/HSPG2/MYLK/CEACAM1/SMAD1/CHI3L1/EPAS1/LEPR/PDGFA/LAMA5/TEK/THBS1/GPX1/CD160/C3/COL18A1/TNFSF12/JUP/NRP2/EFNB2/HSPB1/ADGRB3	55
BP	GO:0001944	vasculature development	62/834	412/11564	1.91954e-08	8.75472e-06	7.46939e-06	CALCRL/HPGD/DCTN5/ANGPT1/ARHGAP22/RAPGEF1/COL8A2/RUNX1/SGCD/HIPK2/CCR2/HK2/PTPRB/MAP2K5/ARID1A/SPRY2/LDLR/MEIS1/DYSF/PML/HES1/FGFR1/PDGFRB/NRP1/KRT1/HDAC9/FLT1/PIK3R6/THBS4/EPN2/HOXB3/SUFU/RNF213/ERBB2/LRP5/TMIGD2/SFRP2/CXCR3/CTH/HSPG2/MYLK/CEACAM1/SMAD1/CHI3L1/EPAS1/LEPR/PDGFA/LAMA5/TEK/THBS1/GPX1/CD160/C3/PDGFB/COL18A1/LTBP1/TNFSF12/JUP/NRP2/EFNB2/HSPB1/ADGRB3	62
BP	GO:0072358	cardiovascular system development	62/834	417/11564	3.0417e-08	1.28056e-05	1.09255e-05	CALCRL/HPGD/DCTN5/ANGPT1/ARHGAP22/RAPGEF1/COL8A2/RUNX1/SGCD/HIPK2/CCR2/HK2/PTPRB/MAP2K5/ARID1A/SPRY2/LDLR/MEIS1/DYSF/PML/HES1/FGFR1/PDGFRB/NRP1/KRT1/HDAC9/FLT1/PIK3R6/THBS4/EPN2/HOXB3/SUFU/RNF213/ERBB2/LRP5/TMIGD2/SFRP2/CXCR3/CTH/HSPG2/MYLK/CEACAM1/SMAD1/CHI3L1/EPAS1/LEPR/PDGFA/LAMA5/TEK/THBS1/GPX1/CD160/C3/PDGFB/COL18A1/LTBP1/TNFSF12/JUP/NRP2/EFNB2/HSPB1/ADGRB3	62
BP	GO:0050866	negative regulation of cell activation	29/834	131/11564	3.90388e-08	1.52614e-05	1.30208e-05	UBASH3B/TNFSF4/RUNX1/CCR2/CD200/JAK3/PARP3/PDCD1LG2/LILRB1/LDLR/CD74/DTX1/DLG5/LGALS9/SDC4/ERBB2/IL20RB/CEACAM1/XCL1/PDGFA/PDE5A/PDGFB/CNR1/MERTK/LAG3/VSIG4/CD274/FBXO7/ENPP3	29
BP	GO:0001525	angiogenesis	49/834	300/11564	4.71464e-08	1.65206e-05	1.40951e-05	CALCRL/ANGPT1/ARHGAP22/COL8A2/RUNX1/HIPK2/CCR2/HK2/PTPRB/MAP2K5/SPRY2/MEIS1/DYSF/PML/FGFR1/PDGFRB/NRP1/KRT1/HDAC9/FLT1/PIK3R6/THBS4/EPN2/HOXB3/RNF213/ERBB2/TMIGD2/SFRP2/CXCR3/HSPG2/CEACAM1/SMAD1/CHI3L1/EPAS1/LEPR/PDGFA/LAMA5/TEK/THBS1/GPX1/CD160/C3/COL18A1/TNFSF12/JUP/NRP2/EFNB2/HSPB1/ADGRB3	49
BP	GO:0002715	regulation of natural killer cell mediated immunity	13/834	30/11564	4.92402e-08	1.65206e-05	1.40951e-05	SH2D1A/NCR3/KLRK1/LILRB1/IL18RAP/CRTAM/LGALS9/PIK3R6/SH2D1B/CEACAM1/CD160/CLEC12B/LAG3	13
BP	GO:0007186	G protein-coupled receptor signaling pathway	59/834	394/11564	5.13155e-08	1.65206e-05	1.40951e-05	MARCO/UTS2/CALCRL/HPGD/CCL5/LPAR3/GPR68/CCR2/XCL2/RGS10/CCR5/S1PR5/RGS9/PDGFRB/P2RY2/RGS2/GPR55/TENM1/ADGRG5/PIK3R6/MCF2L/GPR82/AKAP12/NTSR1/P2RY12/RGS6/CISH/CXCR3/SUCNR1/CYSLTR2/ADORA3/PDE3A/ADGRE1/ADCY4/PDE4A/XCL1/PDE1B/PHF24/P2RY6/CXCR6/ARHGEF5/SNCA/RORB/CCL23/P2RY14/C3/ADGRD1/PTGDR2/CNR1/PDE7B/GNAZ/GPR75/PPBP/CACNA1D/LPAR1/BAIAP3/GIPR/PTH2R/ADGRB3	59
MF	GO:0030545	receptor regulator activity	30/834	142/11564	6.99064e-08	2.12554e-05	1.81348e-05	TAFA1/UTS2/CCL5/TNFSF4/TGFA/GPI/CSF1/CMTM2/CMTM1/FBN1/THBS4/FGF13/MACC1/NRG1/IL23A/SFRP2/GDF7/ENHO/WNT10B/XCL1/OSM/PDGFA/CCL23/PDGFB/TNFSF15/CLEC12B/TNFSF12/TG/LYNX1/PPBP	30
MF	GO:0048018	receptor ligand activity	28/834	131/11564	1.47179e-07	4.23953e-05	3.6171e-05	TAFA1/UTS2/CCL5/TNFSF4/TGFA/GPI/CSF1/CMTM2/CMTM1/FBN1/THBS4/FGF13/MACC1/NRG1/IL23A/SFRP2/GDF7/ENHO/WNT10B/XCL1/OSM/PDGFA/CCL23/PDGFB/TNFSF15/TNFSF12/TG/PPBP	28
BP	GO:0002695	negative regulation of leukocyte activation	26/834	117/11564	1.81153e-07	4.70814e-05	4.01691e-05	TNFSF4/RUNX1/CCR2/CD200/JAK3/PARP3/PDCD1LG2/LILRB1/LDLR/CD74/DTX1/DLG5/LGALS9/SDC4/ERBB2/IL20RB/CEACAM1/XCL1/PDE5A/CNR1/MERTK/LAG3/VSIG4/CD274/FBXO7/ENPP3	26
BP	GO:0010469	regulation of signaling receptor activity	37/834	206/11564	1.88656e-07	4.70814e-05	4.01691e-05	TAFA1/UTS2/CCL5/TNFSF4/CCR2/XCL2/TGFA/GPI/RGS9/NETO1/CSF1/CMTM2/NRP1/CMTM1/FBN1/THBS4/FGF13/MACC1/NRG1/IL23A/SFRP2/GDF7/ENHO/WNT10B/NLGN3/CACNG8/XCL1/OSM/PDGFA/CCL23/PDGFB/TNFSF15/CLEC12B/TNFSF12/TG/LYNX1/PPBP	37
BP	GO:0042269	regulation of natural killer cell mediated cytotoxicity	12/834	28/11564	1.89255e-07	4.70814e-05	4.01691e-05	SH2D1A/NCR3/KLRK1/LILRB1/IL18RAP/CRTAM/LGALS9/PIK3R6/CEACAM1/CD160/CLEC12B/LAG3	12
BP	GO:0045165	cell fate commitment	23/834	97/11564	2.6773e-07	6.37081e-05	5.43547e-05	SOX5/SPRY2/PML/HES1/FGFR1/NRP1/TP53/KDM6B/FGF13/SUFU/NRG1/AR/TBX19/IL23A/SFRP2/GDF7/SMAD1/EPAS1/MIAT/SH3PXD2B/SATB2/OLIG2/IL23R	23
BP	GO:0050920	regulation of chemotaxis	26/834	120/11564	3.08096e-07	7.02587e-05	5.99436e-05	CCL5/KLRK1/PLA2G7/CCR2/LGMN/SLC8B1/TIRAP/DYSF/CD74/FGFR1/PADI2/PDGFRB/CSF1/NRP1/LGALS9/THBS4/PLXNA4/P2RY12/IL23A/SUCNR1/XCL1/THBS1/PDGFB/EFNB2/HSPB1/LPAR1	26
BP	GO:0006935	chemotaxis	50/834	329/11564	3.47653e-07	7.61081e-05	6.49342e-05	CCL5/ABCC1/ANGPT1/KLRK1/PLA2G7/CCR2/LGMN/SLC8B1/TIRAP/DRAXIN/ENAH/DYSF/CCR5/CD74/FGFR1/PADI2/PDGFRB/CSF1/CMTM2/NRP1/VLDLR/CSF1R/CMTM1/FLT1/LGALS9/THBS4/ERBB2/PLXNA4/NRG1/P2RY12/IL23A/VCAM1/CXCR3/SUCNR1/GDF7/FEZ1/XCL1/PDGFA/THBS1/NTRK1/GRB10/ARHGEF5/CCL23/PDGFB/PTGDR2/NRP2/EFNB2/HSPB1/NTN4/LPAR1	50
BP	GO:0070661	leukocyte proliferation	36/834	203/11564	3.81679e-07	7.79489e-05	6.65047e-05	CCL5/TNFSF4/ELF4/CD55/CCR2/PDCD1LG2/LILRB1/TIRAP/CD74/CD38/HES1/CSF1/TP53/CSF1R/CD19/DLG5/LGALS9/CD79A/TNFRSF13C/SDC4/ERBB2/TMIGD2/SLC11A1/IL23A/VCAM1/FLT3/SH3RF1/IL20RB/XCL1/IL5RA/PDE5A/VSIG4/TICAM1/CD274/ENPP3/IL23R	36
MF	GO:0030246	carbohydrate binding	31/834	161/11564	3.84546e-07	7.79489e-05	6.65047e-05	SIGLEC6/SIGLEC7/KLRF1/KLRG1/KLRK1/CD69/CLEC17A/HK2/LGALS2/GAA/KLRB1/SIGLEC8/KRT1/LGALS9/SIGLEC14/CLEC18A/CLEC12A/CLEC4C/GALNT5/PAM/LGALS12/CHI3L1/KLRC3/SIGLEC11/CLEC9A/KLRC1/CLEC4F/CLEC12B/ENPP3/ASGR1/CLEC10A	31
BP	GO:0002449	lymphocyte mediated immunity	33/834	178/11564	4.07522e-07	7.92027e-05	6.75744e-05	SH2D1A/TNFSF4/NCR3/CD55/KLRK1/CCR2/POU2F2/PARP3/LILRB1/IL18RAP/CD74/NLRP3/CD19/CRTAM/LGALS9/PIK3R6/C1QB/SLC11A1/IL23A/BCL3/KIR3DL1/SH2D1B/C1QA/IL20RB/C1R/CEACAM1/XCL1/CD160/C3/CLEC12B/SERPING1/LAG3/IL23R	33
BP	GO:0042330	taxis	50/834	331/11564	4.19674e-07	7.92027e-05	6.75744e-05	CCL5/ABCC1/ANGPT1/KLRK1/PLA2G7/CCR2/LGMN/SLC8B1/TIRAP/DRAXIN/ENAH/DYSF/CCR5/CD74/FGFR1/PADI2/PDGFRB/CSF1/CMTM2/NRP1/VLDLR/CSF1R/CMTM1/FLT1/LGALS9/THBS4/ERBB2/PLXNA4/NRG1/P2RY12/IL23A/VCAM1/CXCR3/SUCNR1/GDF7/FEZ1/XCL1/PDGFA/THBS1/NTRK1/GRB10/ARHGEF5/CCL23/PDGFB/PTGDR2/NRP2/EFNB2/HSPB1/NTN4/LPAR1	50
BP	GO:0002683	negative regulation of immune system process	48/834	314/11564	5.02063e-07	9.1593e-05	7.81457e-05	UBASH3B/TNFSF4/ANGPT1/CD55/RUNX1/KLRK1/CCR2/CD200/JAK3/PARP3/PDCD1LG2/LILRB1/LDLR/MEIS1/PDCD1/CD74/HES1/PADI2/DTX1/GPR55/DLG5/ALOX15/FBN1/LGALS9/SDC4/ERBB2/LGR4/IL20RB/CEACAM1/IL1RL1/XCL1/RIOK3/THBS1/PDE5A/GPX1/CD160/PTPRS/CNR1/MERTK/CLEC12B/HTRA1/SERPING1/LAG3/VSIG4/TICAM1/CD274/FBXO7/ENPP3	48
BP	GO:0043410	positive regulation of MAPK cascade	48/834	316/11564	6.07289e-07	0.000107216	9.14748e-05	MARCO/ANGPT1/RAPGEF1/LPAR3/HIPK2/MAP2K5/SEMA7A/TGFA/KSR1/TIRAP/SPRY2/RELL1/CD74/FGFR1/PDGFRB/TMEM106A/TIMP2/NRP1/DAXX/CSF1R/GPR55/FLT1/TENM1/ALOX15/LGALS9/PIK3R6/MAP3K9/ERBB2/NRG1/AR/AKAP12/IGFBP3/FLT3/SH3RF1/EIF2AK2/CHI3L1/OSM/PDGFA/TEK/THBS1/NTRK1/P2RY6/PDE5A/ARHGEF5/PDGFB/WWC1/MAP2K3/LPAR1	48
BP	GO:0050921	positive regulation of chemotaxis	21/834	87/11564	6.41968e-07	0.000109797	9.36766e-05	CCL5/PLA2G7/CCR2/LGMN/TIRAP/DYSF/CD74/FGFR1/PDGFRB/CSF1/NRP1/LGALS9/THBS4/P2RY12/IL23A/SUCNR1/XCL1/THBS1/PDGFB/HSPB1/LPAR1	21
BP	GO:0030155	regulation of cell adhesion	61/834	448/11564	9.18849e-07	0.00015239	0.000130016	UBASH3B/AJAP1/MDGA1/CD80/CCL5/TNFSF4/ANGPT1/CD55/RUNX1/KLRK1/CCR2/ADAM19/PPARA/MAP2K5/JAK3/PDCD1LG2/LILRB1/DYSF/PDCD1/CD74/PML/NLRP3/HES1/ADAMDEC1/CSF1/NRP1/MYO10/DTX1/DLG5/ALOX15/LGALS9/PIK3R6/TNFRSF13C/NUAK1/SDC4/SLC9A1/DISC1/ERBB2/TMIGD2/P2RY12/IL23A/VCAM1/FMN1/SFRP2/CXCR3/TESC/ZNF703/IL20RB/CEACAM1/XCL1/LAMA5/TEK/THBS1/PDE5A/CD160/LAG3/VSIG4/JUP/CD274/EFNB2/IL23R	61
MF	GO:0004930	G protein-coupled receptor activity	25/834	121/11564	1.32664e-06	0.000213549	0.000182197	CALCRL/HPGD/LPAR3/GPR68/CCR2/CCR5/S1PR5/PDGFRB/P2RY2/GPR55/GPR82/NTSR1/P2RY12/CXCR3/SUCNR1/CYSLTR2/ADORA3/P2RY6/CXCR6/P2RY14/ADGRD1/PTGDR2/CNR1/GPR75/LPAR1	25
BP	GO:0032943	mononuclear cell proliferation	33/834	188/11564	1.4741e-06	0.0002243	0.000191369	CCL5/TNFSF4/ELF4/CD55/CCR2/PDCD1LG2/LILRB1/TIRAP/CD74/CD38/HES1/CSF1/TP53/CD19/DLG5/LGALS9/CD79A/TNFRSF13C/SDC4/ERBB2/TMIGD2/SLC11A1/IL23A/VCAM1/FLT3/SH3RF1/IL20RB/XCL1/PDE5A/VSIG4/TICAM1/CD274/IL23R	33
BP	GO:0050865	regulation of cell activation	56/834	404/11564	1.47539e-06	0.0002243	0.000191369	UBASH3B/CD80/CCL5/TNFSF4/CD55/RUNX1/KLRK1/CCR2/TOX/CD200/JAK3/PARP3/PDCD1LG2/LILRB1/TIRAP/LDLR/PDCD1/CD74/NLRP3/CD38/HES1/PDGFRB/DTX1/CD19/DLG5/LGALS9/PIK3R6/TNFRSF13C/SDC4/ERBB2/TMIGD2/IL23A/VCAM1/SH3RF1/C1QA/IL20RB/CEACAM1/IL1RL1/XCL1/PDGFA/THBS1/PDE5A/SNCA/CD160/PDGFB/CNR1/MERTK/PLSCR1/LAG3/VSIG4/TICAM1/CD274/EFNB2/FBXO7/ENPP3/IL23R	56
BP	GO:0070663	regulation of leukocyte proliferation	29/834	155/11564	1.68149e-06	0.000248724	0.000212207	CCL5/TNFSF4/CD55/CCR2/PDCD1LG2/LILRB1/TIRAP/CD74/CD38/HES1/CSF1/DLG5/LGALS9/TNFRSF13C/SDC4/ERBB2/TMIGD2/IL23A/VCAM1/SH3RF1/IL20RB/XCL1/IL5RA/PDE5A/VSIG4/TICAM1/CD274/ENPP3/IL23R	29
BP	GO:0002228	natural killer cell mediated immunity	14/834	45/11564	1.8694e-06	0.000269242	0.000229713	SH2D1A/NCR3/KLRK1/LILRB1/IL18RAP/CRTAM/LGALS9/PIK3R6/KIR3DL1/SH2D1B/CEACAM1/CD160/CLEC12B/LAG3	14
BP	GO:0032103	positive regulation of response to external stimulus	34/834	200/11564	2.17342e-06	0.000303192	0.000258679	LY86/CCL5/TNFSF4/PLA2G7/CCR2/LGMN/MYD88/TIRAP/LDLR/DYSF/CD74/FGFR1/PDGFRB/CSF1/NRP1/LGALS9/THBS4/P2RY12/IL23A/LPL/SUCNR1/OPTN/C1QA/IL1RL1/XCL1/OSM/THBS1/SNCA/C3/PDGFB/CNR1/TICAM1/HSPB1/LPAR1	34
BP	GO:0002697	regulation of immune effector process	44/834	292/11564	2.22982e-06	0.000303192	0.000258679	CD80/SH2D1A/TNFSF4/ANGPT1/NCR3/IFNLR1/RAPGEF1/CD55/KLRK1/CCR2/SEMA7A/JAK3/PARP3/LILRB1/GPI/AIM2/IL18RAP/CD74/NLRP3/CD19/DTX3L/CRTAM/LGALS9/PIK3R6/C1QB/IL23A/SH2D1B/C1QA/IL20RB/C1R/CEACAM1/XCL1/RIOK3/CD160/C3/CFH/CLEC12B/HTRA1/SERPING1/LAG3/VSIG4/TICAM1/ENPP3/IL23R	44
BP	GO:0031341	regulation of cell killing	17/834	65/11564	2.27131e-06	0.000303192	0.000258679	SH2D1A/NCR3/CD55/KLRK1/LILRB1/IL18RAP/CRTAM/LGALS9/PIK3R6/IL23A/CEACAM1/XCL1/CD160/CFH/CLEC12B/LAG3/IL23R	17
BP	GO:0001910	regulation of leukocyte mediated cytotoxicity	15/834	52/11564	2.3464e-06	0.000305758	0.000260868	SH2D1A/NCR3/KLRK1/LILRB1/IL18RAP/CRTAM/LGALS9/PIK3R6/IL23A/CEACAM1/XCL1/CD160/CLEC12B/LAG3/IL23R	15
BP	GO:0046651	lymphocyte proliferation	32/834	186/11564	3.31362e-06	0.000421755	0.000359834	CCL5/TNFSF4/ELF4/CD55/CCR2/PDCD1LG2/LILRB1/TIRAP/CD74/CD38/HES1/TP53/CD19/DLG5/LGALS9/CD79A/TNFRSF13C/SDC4/ERBB2/TMIGD2/SLC11A1/IL23A/VCAM1/FLT3/SH3RF1/IL20RB/XCL1/PDE5A/VSIG4/TICAM1/CD274/IL23R	32
BP	GO:0042267	natural killer cell mediated cytotoxicity	13/834	41/11564	3.43713e-06	0.000427532	0.000364763	SH2D1A/NCR3/KLRK1/LILRB1/IL18RAP/CRTAM/LGALS9/PIK3R6/KIR3DL1/CEACAM1/CD160/CLEC12B/LAG3	13
BP	GO:0051250	negative regulation of lymphocyte activation	21/834	96/11564	3.55929e-06	0.000432889	0.000369334	TNFSF4/RUNX1/JAK3/PARP3/PDCD1LG2/LILRB1/CD74/DTX1/DLG5/LGALS9/SDC4/ERBB2/IL20RB/CEACAM1/XCL1/PDE5A/MERTK/LAG3/VSIG4/CD274/FBXO7	21
BP	GO:0022407	regulation of cell-cell adhesion	42/834	281/11564	4.67336e-06	0.00055372	0.000472425	UBASH3B/MDGA1/CD80/CCL5/TNFSF4/CD55/RUNX1/KLRK1/CCR2/ADAM19/PPARA/MAP2K5/JAK3/PDCD1LG2/LILRB1/PDCD1/CD74/NLRP3/HES1/MYO10/DTX1/DLG5/ALOX15/LGALS9/PIK3R6/TNFRSF13C/SDC4/ERBB2/TMIGD2/IL23A/VCAM1/ZNF703/IL20RB/CEACAM1/XCL1/PDE5A/CD160/LAG3/VSIG4/CD274/EFNB2/IL23R	42
BP	GO:0002694	regulation of leukocyte activation	52/834	379/11564	4.75514e-06	0.00055372	0.000472425	CD80/CCL5/TNFSF4/CD55/RUNX1/KLRK1/CCR2/TOX/CD200/JAK3/PARP3/PDCD1LG2/LILRB1/TIRAP/LDLR/PDCD1/CD74/NLRP3/CD38/HES1/DTX1/CD19/DLG5/LGALS9/PIK3R6/TNFRSF13C/SDC4/ERBB2/TMIGD2/IL23A/VCAM1/SH3RF1/C1QA/IL20RB/CEACAM1/IL1RL1/XCL1/THBS1/PDE5A/SNCA/CD160/CNR1/MERTK/PLSCR1/LAG3/VSIG4/TICAM1/CD274/EFNB2/FBXO7/ENPP3/IL23R	52
BP	GO:1903038	negative regulation of leukocyte cell-cell adhesion	19/834	83/11564	5.08013e-06	0.000579241	0.000494199	TNFSF4/RUNX1/PPARA/JAK3/PDCD1LG2/LILRB1/CD74/DTX1/DLG5/LGALS9/SDC4/ERBB2/IL20RB/CEACAM1/XCL1/PDE5A/LAG3/VSIG4/CD274	19
BP	GO:0042129	regulation of T cell proliferation	22/834	106/11564	5.24924e-06	0.000586307	0.000500228	CCL5/TNFSF4/CD55/CCR2/PDCD1LG2/LILRB1/HES1/DLG5/LGALS9/TNFRSF13C/SDC4/ERBB2/TMIGD2/IL23A/VCAM1/SH3RF1/IL20RB/XCL1/PDE5A/VSIG4/CD274/IL23R	22
BP	GO:0050868	negative regulation of T cell activation	18/834	76/11564	5.37503e-06	0.000587942	0.000501622	TNFSF4/RUNX1/JAK3/PDCD1LG2/LILRB1/CD74/DTX1/DLG5/LGALS9/SDC4/ERBB2/IL20RB/CEACAM1/XCL1/PDE5A/LAG3/VSIG4/CD274	18
BP	GO:0032944	regulation of mononuclear cell proliferation	27/834	147/11564	5.47872e-06	0.000587942	0.000501622	CCL5/TNFSF4/CD55/CCR2/PDCD1LG2/LILRB1/TIRAP/CD74/CD38/HES1/CSF1/DLG5/LGALS9/TNFRSF13C/SDC4/ERBB2/TMIGD2/IL23A/VCAM1/SH3RF1/IL20RB/XCL1/PDE5A/VSIG4/TICAM1/CD274/IL23R	27
BP	GO:0002825	regulation of T-helper 1 type immune response	9/834	21/11564	6.73662e-06	0.000705449	0.000601878	CD80/TNFSF4/CCR2/JAK3/SLC11A1/IL23A/IL1RL1/XCL1/IL23R	9
BP	GO:0042098	T cell proliferation	25/834	132/11564	6.91058e-06	0.000705449	0.000601878	CCL5/TNFSF4/ELF4/CD55/CCR2/PDCD1LG2/LILRB1/HES1/TP53/DLG5/LGALS9/TNFRSF13C/SDC4/ERBB2/TMIGD2/SLC11A1/IL23A/VCAM1/SH3RF1/IL20RB/XCL1/PDE5A/VSIG4/CD274/IL23R	25
BP	GO:0060326	cell chemotaxis	29/834	166/11564	6.9604e-06	0.000705449	0.000601878	CCL5/ABCC1/KLRK1/PLA2G7/CCR2/LGMN/SLC8B1/TIRAP/DYSF/CCR5/CD74/FGFR1/PADI2/PDGFRB/CSF1/NRP1/FLT1/LGALS9/THBS4/IL23A/VCAM1/CXCR3/XCL1/THBS1/ARHGEF5/CCL23/PDGFB/HSPB1/LPAR1	29
BP	GO:0002250	adaptive immune response	43/834	297/11564	8.24882e-06	0.000820833	0.000700321	CD80/SH2D1A/TNFSF4/CD55/CD1A/KLRK1/CCR2/POU2F2/JAK3/PARP3/PDCD1LG2/LILRB1/IL18RAP/PDCD1/CD74/NLRP3/CD19/TNFRSF13B/ALOX15/CD79A/TNFRSF13C/C1QB/SLC11A1/MCOLN2/IL23A/BCL3/CLEC4C/SH2D1B/C1QA/ADGRE1/IL20RB/C1R/CEACAM1/IL1RL1/XCL1/CD160/C3/LILRA6/SERPING1/LAG3/CD274/CLEC10A/IL23R	43
BP	GO:0002706	regulation of lymphocyte mediated immunity	22/834	109/11564	8.45088e-06	0.000825923	0.000704664	SH2D1A/TNFSF4/NCR3/KLRK1/CCR2/PARP3/LILRB1/IL18RAP/NLRP3/CRTAM/LGALS9/PIK3R6/IL23A/SH2D1B/IL20RB/CEACAM1/XCL1/CD160/C3/CLEC12B/LAG3/IL23R	22
BP	GO:1901342	regulation of vasculature development	32/834	195/11564	9.22467e-06	0.00088573	0.00075569	RUNX1/HIPK2/CCR2/HK2/MAP2K5/SPRY2/PML/NRP1/KRT1/HDAC9/FLT1/PIK3R6/THBS4/EPN2/ERBB2/TMIGD2/SFRP2/CTH/HSPG2/CEACAM1/SMAD1/CHI3L1/TEK/THBS1/CD160/C3/PDGFB/TNFSF12/JUP/EFNB2/HSPB1/ADGRB3	32
BP	GO:0008285	negative regulation of cell proliferation	56/834	430/11564	1.01483e-05	0.000957613	0.000817019	MTSS1/PTPRK/DHCR24/IFNLR1/RAPGEF1/SAV1/NDRG2/BTG2/CD200/PDCD1LG2/LILRB1/SPRY2/MEIS1/MYO16/PML/DACH1/HES1/TIMP2/RPS6KA2/TP53/CSF1R/FLT1/TENM1/DLG5/SKI/LGALS9/ADAMTS1/SDC4/TP53I11/ERBB2/AR/CD109/CBFA2T3/SFRP2/TESC/ADORA3/IGFBP3/WNT10B/EIF2AK2/IL20RB/CEACAM1/SMAD1/INTU/XCL1/OSM/THBS1/NTRK1/PDE5A/CCL23/PTGDR2/COL18A1/VSIG4/CD274/EFNB2/ENPP3/PMP22	56
BP	GO:1903037	regulation of leukocyte cell-cell adhesion	35/834	224/11564	1.08571e-05	0.00100713	0.000859269	CD80/CCL5/TNFSF4/CD55/RUNX1/KLRK1/CCR2/PPARA/JAK3/PDCD1LG2/LILRB1/PDCD1/CD74/NLRP3/HES1/DTX1/DLG5/LGALS9/PIK3R6/TNFRSF13C/SDC4/ERBB2/TMIGD2/IL23A/VCAM1/IL20RB/CEACAM1/XCL1/PDE5A/CD160/LAG3/VSIG4/CD274/EFNB2/IL23R	35
MF	GO:0019838	growth factor binding	17/834	73/11564	1.24283e-05	0.00113366	0.000967224	NRROS/FGFR1/PDGFRB/RHBDF2/NRP1/FLT1/ERBB2/CD109/IGFBP3/PDGFA/TEK/THBS1/NTRK1/PDGFB/LTBP1/HTRA1/NRP2	17
BP	GO:0032649	regulation of interferon-gamma production	16/834	66/11564	1.2946e-05	0.00116153	0.000990999	TNFSF4/KLRK1/CCR2/PDCD1LG2/LILRB1/LGALS9/TNFRSF13C/SLC11A1/IL23A/BCL3/IL20RB/IL1RL1/XCL1/CD160/CD274/IL23R	16
BP	GO:0050670	regulation of lymphocyte proliferation	26/834	146/11564	1.44695e-05	0.00127729	0.00108976	CCL5/TNFSF4/CD55/CCR2/PDCD1LG2/LILRB1/TIRAP/CD74/CD38/HES1/DLG5/LGALS9/TNFRSF13C/SDC4/ERBB2/TMIGD2/IL23A/VCAM1/SH3RF1/IL20RB/XCL1/PDE5A/VSIG4/TICAM1/CD274/IL23R	26
BP	GO:0042088	T-helper 1 type immune response	11/834	34/11564	1.57513e-05	0.00136836	0.00116746	CD80/TNFSF4/CCR2/JAK3/IL18RAP/SLC11A1/IL23A/BCL3/IL1RL1/XCL1/IL23R	11
BP	GO:0002717	positive regulation of natural killer cell mediated immunity	8/834	18/11564	1.61404e-05	0.00136983	0.00116872	SH2D1A/NCR3/KLRK1/IL18RAP/CRTAM/SH2D1B/CD160/LAG3	8
BP	GO:0050727	regulation of inflammatory response	37/834	247/11564	1.62688e-05	0.00136983	0.00116872	CALCRL/CCL5/NT5E/TNFSF4/CD55/PLA2G7/GPX4/CCR2/PPARA/MYD88/SEMA7A/CD200/LDLR/NLRP3/CD19/KRT1/C1QB/IL23A/LPL/SUCNR1/C1QA/IL20RB/C1R/IL1RL1/XCL1/OSM/ACP5/TEK/GPX1/SNCA/C3/CFH/CNR1/SERPING1/VSIG4/TICAM1/ENPP3	37
BP	GO:0043269	regulation of ion transport	44/834	318/11564	2.07274e-05	0.0017188	0.00146645	ABCB4/KCNH8/KCNG1/SCN3A/CCL5/TSPAN13/LPAR3/CCR2/ABCB1/SLC8B1/LILRB1/CACNA1E/CRACR2B/DYSF/PML/KCNH2/FGFR1/RGS9/PDGFRB/NETO1/CATSPER1/AKAP6/RGS2/CD19/CACNB4/SLC9A1/SELENON/KCNC4/NTSR1/P2RY12/TESC/CACNA2D3/NLGN3/MYLK/CACNG8/XCL1/THBS1/P2RY6/SNCA/KCNMA1/PDGFB/CNR1/TRPC3/CACNA1D	44
BP	GO:0032609	interferon-gamma production	17/834	76/11564	2.18917e-05	0.00178366	0.00152179	TNFSF4/KLRK1/CCR2/PDCD1LG2/LILRB1/IL18RAP/LGALS9/TNFRSF13C/SLC11A1/IL23A/BCL3/IL20RB/IL1RL1/XCL1/CD160/CD274/IL23R	17
BP	GO:0045765	regulation of angiogenesis	29/834	176/11564	2.21613e-05	0.00178366	0.00152179	RUNX1/HIPK2/CCR2/HK2/MAP2K5/SPRY2/PML/NRP1/KRT1/HDAC9/FLT1/PIK3R6/THBS4/EPN2/ERBB2/TMIGD2/SFRP2/HSPG2/CEACAM1/SMAD1/CHI3L1/TEK/THBS1/CD160/C3/TNFSF12/JUP/HSPB1/ADGRB3	29
BP	GO:0007159	leukocyte cell-cell adhesion	37/834	251/11564	2.33913e-05	0.00185537	0.00158297	CD80/CCL5/NT5E/TNFSF4/CD55/RUNX1/KLRK1/CCR2/PPARA/JAK3/PDCD1LG2/LILRB1/PDCD1/CD74/NLRP3/HES1/DTX1/DLG5/CERCAM/LGALS9/PIK3R6/TNFRSF13C/SDC4/ERBB2/TMIGD2/IL23A/VCAM1/IL20RB/CEACAM1/XCL1/PDE5A/CD160/LAG3/VSIG4/CD274/EFNB2/IL23R	37
BP	GO:0022408	negative regulation of cell-cell adhesion	22/834	116/11564	2.37471e-05	0.00185668	0.00158409	UBASH3B/TNFSF4/RUNX1/PPARA/MAP2K5/JAK3/PDCD1LG2/LILRB1/CD74/DTX1/DLG5/LGALS9/SDC4/ERBB2/ZNF703/IL20RB/CEACAM1/XCL1/PDE5A/LAG3/VSIG4/CD274	22
BP	GO:0071363	cellular response to growth factor stimulus	51/834	392/11564	2.59684e-05	0.00198564	0.00169411	SOX5/KIF1B/PTPRK/HPGD/CCL5/RAPGEF1/HIPK2/LGMN/NRROS/MAP2K5/SPRY2/EEF1A1/PXN/PML/CLDN5/HES1/FGFR1/PDGFRB/NRP1/TP53/FLT1/SKI/FBN1/EPN2/BAMBI/MYOF/ERBB2/MAP1B/CD109/VCAM1/SFRP2/GDF7/ZNF703/FLT3/PDE3A/ITGB5/FEZ1/SMAD1/XCL1/SMPD3/THBS1/NTRK1/GRB10/SNCA/PDGFB/LTBP1/HTRA1/NRP2/HSPB1/UBE2O/MAP2K3	51
BP	GO:0032689	negative regulation of interferon-gamma production	8/834	19/11564	2.6122e-05	0.00198564	0.00169411	TNFSF4/PDCD1LG2/LILRB1/LGALS9/IL20RB/IL1RL1/XCL1/CD274	8
BP	GO:0007416	synapse assembly	16/834	70/11564	2.85748e-05	0.00213131	0.0018184	MDGA1/LRRN1/NLGN4Y/DLG5/PPP1R9A/MAP1B/NRG1/NLGN3/NTRK1/SNCA/PTPRS/NTNG2/ACHE/EFNB2/LRFN1/ADGRB3	16
BP	GO:0050777	negative regulation of immune response	20/834	101/11564	2.88172e-05	0.00213131	0.0018184	TNFSF4/ANGPT1/CD55/CCR2/JAK3/PARP3/LILRB1/PDCD1/ALOX15/LGALS9/IL20RB/CEACAM1/IL1RL1/XCL1/GPX1/CD160/CLEC12B/SERPING1/VSIG4/ENPP3	20
BP	GO:0051249	regulation of lymphocyte activation	43/834	314/11564	3.304e-05	0.00241104	0.00205706	CD80/CCL5/TNFSF4/CD55/RUNX1/KLRK1/CCR2/TOX/JAK3/PARP3/PDCD1LG2/LILRB1/TIRAP/PDCD1/CD74/NLRP3/CD38/HES1/DTX1/CD19/DLG5/LGALS9/PIK3R6/TNFRSF13C/SDC4/ERBB2/TMIGD2/IL23A/VCAM1/SH3RF1/IL20RB/CEACAM1/XCL1/PDE5A/CD160/MERTK/LAG3/VSIG4/TICAM1/CD274/EFNB2/FBXO7/IL23R	43
BP	GO:0070848	response to growth factor	52/834	408/11564	3.80335e-05	0.0027249	0.00232484	SOX5/KIF1B/PTPRK/HPGD/CCL5/RAPGEF1/HIPK2/LGMN/NRROS/MAP2K5/SPRY2/EEF1A1/PXN/PML/CLDN5/HES1/FGFR1/PDGFRB/NRP1/TP53/FLT1/SKI/FBN1/EPN2/BAMBI/MYOF/ERBB2/MAP1B/CD109/VCAM1/SFRP2/GDF7/ZNF703/FLT3/PDE3A/ITGB5/FEZ1/SMAD1/XCL1/SMPD3/THBS1/NTRK1/GRB10/SNCA/PDGFB/LTBP1/HTRA1/NRP2/HSPB1/UBE2O/CDC34/MAP2K3	52
BP	GO:0070374	positive regulation of ERK1 and ERK2 cascade	20/834	103/11564	3.87705e-05	0.0027249	0.00232484	MARCO/ANGPT1/RAPGEF1/SEMA7A/TIRAP/SPRY2/CD74/PDGFRB/NRP1/CSF1R/GPR55/ALOX15/LGALS9/AKAP12/CHI3L1/PDGFA/TEK/NTRK1/P2RY6/PDGFB	20
BP	GO:0002526	acute inflammatory response	18/834	87/11564	3.88347e-05	0.0027249	0.00232484	TNFSF4/CD55/NLRP3/CD19/SERPINA1/CD163/C1QB/VCAM1/C1QA/IL20RB/C1R/OSM/C3/CFH/CNR1/SERPING1/PLSCR1/VSIG4	18
BP	GO:0050863	regulation of T cell activation	35/834	238/11564	4.06451e-05	0.00281583	0.00240242	CD80/CCL5/TNFSF4/CD55/RUNX1/KLRK1/CCR2/JAK3/PDCD1LG2/LILRB1/PDCD1/CD74/NLRP3/HES1/DTX1/DLG5/LGALS9/PIK3R6/TNFRSF13C/SDC4/ERBB2/TMIGD2/IL23A/VCAM1/SH3RF1/IL20RB/CEACAM1/XCL1/PDE5A/CD160/LAG3/VSIG4/CD274/EFNB2/IL23R	35
BP	GO:0006816	calcium ion transport	35/834	239/11564	4.44145e-05	0.00300289	0.00256201	CALCRL/CCL5/TSPAN13/LPAR3/SLC8B1/LILRB1/CACNA1E/CRACR2B/KCNN4/DYSF/CCR5/PML/RGS9/PDGFRB/CATSPER1/AKAP6/CD19/CACNB4/SLC9A1/SELENON/SLC35G1/MCOLN2/NTSR1/P2RY12/PKD1L1/CACNA2D3/SLC8A3/MYLK/CACNG8/XCL1/P2RY6/SNCA/PDGFB/TRPC3/CACNA1D	35
BP	GO:0045785	positive regulation of cell adhesion	39/834	278/11564	4.44425e-05	0.00300289	0.00256201	CD80/CCL5/TNFSF4/ANGPT1/CD55/RUNX1/KLRK1/CCR2/ADAM19/PDCD1LG2/LILRB1/DYSF/PDCD1/CD74/NLRP3/HES1/CSF1/NRP1/MYO10/ALOX15/LGALS9/PIK3R6/TNFRSF13C/SDC4/DISC1/ERBB2/TMIGD2/P2RY12/IL23A/VCAM1/FMN1/SFRP2/XCL1/TEK/CD160/JUP/CD274/EFNB2/IL23R	39
BP	GO:0070665	positive regulation of leukocyte proliferation	19/834	96/11564	4.57026e-05	0.00305037	0.00260252	CCL5/TNFSF4/CD55/CCR2/TIRAP/CD74/CD38/HES1/CSF1/LGALS9/TNFRSF13C/TMIGD2/IL23A/VCAM1/XCL1/IL5RA/TICAM1/CD274/IL23R	19
BP	GO:0050673	epithelial cell proliferation	33/834	221/11564	4.92247e-05	0.00322614	0.00275249	MTSS1/PTPRK/CCL5/SIDT2/COL8A2/LAMC1/SAV1/MAP2K5/TGFA/DYSF/HES1/FGFR1/NRP1/FLT1/THBS4/ERBB2/AR/CD109/LGR4/SFRP2/ZNF703/IGFBP3/WNT10B/CEACAM1/INTU/TEK/THBS1/GPX1/PDGFB/HTRA1/TNFSF12/NRP2/EFNB2	33
BP	GO:0002688	regulation of leukocyte chemotaxis	16/834	73/11564	4.95151e-05	0.00322614	0.00275249	CCL5/KLRK1/PLA2G7/CCR2/LGMN/SLC8B1/TIRAP/DYSF/CD74/PADI2/CSF1/LGALS9/THBS4/IL23A/XCL1/THBS1	16
BP	GO:0042130	negative regulation of T cell proliferation	11/834	38/11564	5.07298e-05	0.00325167	0.00277427	PDCD1LG2/LILRB1/DLG5/LGALS9/SDC4/ERBB2/IL20RB/XCL1/PDE5A/VSIG4/CD274	11
BP	GO:0046633	alpha-beta T cell proliferation	9/834	26/11564	5.15414e-05	0.00325167	0.00277427	TNFSF4/ELF4/CD55/CCR2/LGALS9/IL23A/SH3RF1/XCL1/CD274	9
BP	GO:0008015	blood circulation	38/834	270/11564	5.16892e-05	0.00325167	0.00277427	UTS2/ANGPT1/F5/SGCD/XCL2/PPARA/GAA/TBC1D8/KCNH2/CD38/P2RY2/RGS2/CACNB4/SLC9A1/MYOF/LRP5/AR/AKAP12/NTSR1/ATP1A3/SUCNR1/CACNA2D3/ADORA3/PDE3A/SLC8A3/CACNG8/CEACAM1/EPAS1/TEK/PDE5A/GPX1/PDGFB/CNR1/SERPING1/CPA3/JUP/CACNA1D/MAP2K3	38
BP	GO:0050900	leukocyte migration	40/834	290/11564	5.24851e-05	0.00326422	0.00278498	TNFRSF10D/CCL5/ANGPT1/KLRK1/PLA2G7/CCR2/LGMN/SDC2/CD200/SLC8B1/TIRAP/DYSF/CCR5/CD74/PADI2/CSF1/FLT1/LGALS9/THBS4/SDC4/SDC3/SLC7A8/MCOLN2/P2RY12/IL23A/VCAM1/CXCR3/CEACAM1/XCL1/SMPD3/TEK/THBS1/ARHGEF5/CCL23/GRB14/PDGFB/ESAM/MERTK/GCSAML/SLC7A5	40
BP	GO:0001912	positive regulation of leukocyte mediated cytotoxicity	10/834	32/11564	5.3913e-05	0.00331535	0.0028286	SH2D1A/NCR3/KLRK1/IL18RAP/CRTAM/IL23A/XCL1/CD160/LAG3/IL23R	10
BP	GO:0050767	regulation of neurogenesis	57/834	467/11564	5.62736e-05	0.00342206	0.00291964	TAFA1/MAP2/RAPGEF1/LIMK1/LPAR3/CCR2/SDC2/SEMA7A/ARSB/DRAXIN/LDLR/MEIS1/CD38/HES1/FGFR1/S1PR5/TIMP2/CSF1/NRP1/VLDLR/TP53/RGS2/DTX1/ZNF365/METRN/DLG5/SKI/PPP1R9A/RNF157/FGF13/HOXB3/CPNE5/DISC1/MAP1B/PLXNA4/NRG1/DAAM2/P2RY12/SFRP2/GDF7/CTTN/PRAG1/MOV10/NLGN3/C1QA/FEZ1/MMD/NTRK1/NEGR1/PTPRS/CNR1/OLIG2/EFNB2/FBXO7/PMP22/LPAR1/ADGRB3	57
BP	GO:0051924	regulation of calcium ion transport	24/834	140/11564	5.7982e-05	0.00348721	0.00297523	CCL5/TSPAN13/LPAR3/SLC8B1/LILRB1/CRACR2B/DYSF/PML/RGS9/PDGFRB/AKAP6/CD19/CACNB4/SLC9A1/SELENON/NTSR1/P2RY12/MYLK/XCL1/P2RY6/SNCA/PDGFB/TRPC3/CACNA1D	24
BP	GO:2000514	regulation of CD4-positive, alpha-beta T cell activation	13/834	52/11564	5.89597e-05	0.00350746	0.00299251	CD80/TNFSF4/CD55/RUNX1/JAK3/NLRP3/LGALS9/IL23A/SH3RF1/XCL1/CD160/CD274/IL23R	13
BP	GO:0003013	circulatory system process	38/834	273/11564	6.58602e-05	0.00384883	0.00328376	UTS2/ANGPT1/F5/SGCD/XCL2/PPARA/GAA/TBC1D8/KCNH2/CD38/P2RY2/RGS2/CACNB4/SLC9A1/MYOF/LRP5/AR/AKAP12/NTSR1/ATP1A3/SUCNR1/CACNA2D3/ADORA3/PDE3A/SLC8A3/CACNG8/CEACAM1/EPAS1/TEK/PDE5A/GPX1/PDGFB/CNR1/SERPING1/CPA3/JUP/CACNA1D/MAP2K3	38
BP	GO:0032653	regulation of interleukin-10 production	11/834	39/11564	6.61045e-05	0.00384883	0.00328376	TNFSF4/JAK3/PDCD1LG2/LILRB1/LGALS9/IL23A/BCL3/IL20RB/XCL1/CD274/IL23R	11
BP	GO:0021953	central nervous system neuron differentiation	17/834	83/11564	7.23664e-05	0.00408508	0.00348532	MDGA1/MAP2/TCTN1/BTG2/DRAXIN/HES1/NRP1/CSF1R/SUFU/DISC1/PLXNA4/SFRP2/GDF7/SLC4A10/SATB2/OLIG2/NRP2	17
BP	GO:0006956	complement activation	10/834	33/11564	7.24006e-05	0.00408508	0.00348532	CD55/CD19/KRT1/C1QB/C1QA/C1R/C3/CFH/SERPING1/VSIG4	10
MF	GO:0004714	transmembrane receptor protein tyrosine kinase activity	9/834	27/11564	7.24014e-05	0.00408508	0.00348532	FGFR1/PDGFRB/NRP1/CSF1R/FLT1/ERBB2/FLT3/NTRK1/NRP2	9
BP	GO:0001909	leukocyte mediated cytotoxicity	16/834	76/11564	8.29398e-05	0.00453272	0.00386724	SH2D1A/NCR3/KLRK1/LILRB1/IL18RAP/CRTAM/LGALS9/PIK3R6/IL23A/KIR3DL1/CEACAM1/XCL1/CD160/CLEC12B/LAG3/IL23R	16
BP	GO:1904018	positive regulation of vasculature development	21/834	117/11564	8.38978e-05	0.00453272	0.00386724	RUNX1/HIPK2/HK2/NRP1/HDAC9/FLT1/PIK3R6/TMIGD2/SFRP2/CTH/CEACAM1/SMAD1/CHI3L1/TEK/THBS1/C3/PDGFB/TNFSF12/JUP/EFNB2/HSPB1	21
BP	GO:0032946	positive regulation of mononuclear cell proliferation	18/834	92/11564	8.42158e-05	0.00453272	0.00386724	CCL5/TNFSF4/CD55/CCR2/TIRAP/CD74/CD38/HES1/CSF1/LGALS9/TNFRSF13C/TMIGD2/IL23A/VCAM1/XCL1/TICAM1/CD274/IL23R	18
BP	GO:0050678	regulation of epithelial cell proliferation	29/834	189/11564	8.47758e-05	0.00453272	0.00386724	MTSS1/PTPRK/CCL5/LAMC1/SAV1/MAP2K5/TGFA/DYSF/HES1/FGFR1/NRP1/FLT1/THBS4/ERBB2/AR/CD109/SFRP2/ZNF703/WNT10B/CEACAM1/INTU/TEK/THBS1/GPX1/PDGFB/HTRA1/TNFSF12/NRP2/EFNB2	29
CC	GO:0099240	intrinsic component of synaptic membrane	14/834	61/11564	8.5288e-05	0.00453272	0.00386724	CLSTN1/NETO1/NRP1/SLC8A3/NLGN3/P2RX6/PTPRS/NTNG2/CNR1/CHRNE/NRP2/EFNB2/LRFN1/CACNA1D	14
CC	GO:0099055	integral component of postsynaptic membrane	11/834	40/11564	8.53043e-05	0.00453272	0.00386724	CLSTN1/NETO1/NRP1/SLC8A3/NLGN3/P2RX6/PTPRS/CHRNE/NRP2/EFNB2/LRFN1	11
BP	GO:0006959	humoral immune response	20/834	109/11564	8.94828e-05	0.00460009	0.00392472	SH2D1A/RNASE6/CD55/CCR2/POU2F2/POU2AF1/GPI/PDCD1/CD19/KRT1/C1QB/SLC11A1/BCL3/C1QA/C1R/LCN2/C3/CFH/SERPING1/VSIG4	20
BP	GO:0043062	extracellular structure organization	30/834	199/11564	8.96266e-05	0.00460009	0.00392472	COL19A1/PLAGL2/COL8A2/LAMC1/PLA2G7/ADAMTS5/ADAM19/ITGAD/SERAC1/TIMP2/FBN1/SDC4/VCAM1/SFRP2/BCL3/LPL/HSPG2/ITGB5/PDGFA/LAMA5/SMPD3/THBS1/P3H4/SH3PXD2B/PDGFB/COL18A1/HTRA1/ICAM5/COL9A2/COL5A3	30
MF	GO:0005201	extracellular matrix structural constituent	13/834	54/11564	8.99341e-05	0.00460009	0.00392472	COL19A1/COL8A2/LAMC1/FBN1/HSPG2/CHI3L1/LAMA5/THBS1/MMRN1/COL18A1/LTBP1/COL9A2/COL5A3	13
BP	GO:0060191	regulation of lipase activity	13/834	54/11564	8.99341e-05	0.00460009	0.00392472	CCL5/ABHD5/FGFR1/PDGFRB/RGS2/GPR55/HDAC9/FLT1/P2RY12/LPL/P2RY6/SNCA/LPAR1	13
BP	GO:0070838	divalent metal ion transport	37/834	268/11564	9.73352e-05	0.00493255	0.00420837	CALCRL/CCL5/TSPAN13/LPAR3/CNNM4/SLC8B1/LILRB1/CACNA1E/CRACR2B/KCNN4/DYSF/CCR5/PML/RGS9/PDGFRB/CATSPER1/AKAP6/CD19/CACNB4/SLC9A1/SELENON/SLC11A1/SLC35G1/MCOLN2/NTSR1/P2RY12/PKD1L1/CACNA2D3/SLC8A3/MYLK/CACNG8/XCL1/P2RY6/SNCA/PDGFB/TRPC3/CACNA1D	37
BP	GO:0030449	regulation of complement activation	9/834	28/11564	9.99248e-05	0.00495026	0.00422348	CD55/CD19/C1QB/C1QA/C1R/C3/CFH/SERPING1/VSIG4	9
BP	GO:2000257	regulation of protein activation cascade	9/834	28/11564	9.99248e-05	0.00495026	0.00422348	CD55/CD19/C1QB/C1QA/C1R/C3/CFH/SERPING1/VSIG4	9
BP	GO:0021879	forebrain neuron differentiation	7/834	17/11564	0.000101303	0.00495026	0.00422348	HES1/NRP1/CSF1R/DISC1/SLC4A10/SATB2/NRP2	7
BP	GO:0045954	positive regulation of natural killer cell mediated cytotoxicity	7/834	17/11564	0.000101303	0.00495026	0.00422348	SH2D1A/NCR3/KLRK1/IL18RAP/CRTAM/CD160/LAG3	7
BP	GO:0002673	regulation of acute inflammatory response	13/834	55/11564	0.000110111	0.00533306	0.00455008	CD55/NLRP3/CD19/C1QB/C1QA/IL20RB/C1R/OSM/C3/CFH/CNR1/SERPING1/VSIG4	13
BP	GO:0030595	leukocyte chemotaxis	22/834	128/11564	0.000111992	0.0053766	0.00458723	CCL5/KLRK1/PLA2G7/CCR2/LGMN/SLC8B1/TIRAP/DYSF/CCR5/CD74/PADI2/CSF1/FLT1/LGALS9/THBS4/IL23A/CXCR3/XCL1/THBS1/ARHGEF5/CCL23/PDGFB	22
BP	GO:0072511	divalent inorganic cation transport	37/834	271/11564	0.000122895	0.00584872	0.00499003	CALCRL/CCL5/TSPAN13/LPAR3/CNNM4/SLC8B1/LILRB1/CACNA1E/CRACR2B/KCNN4/DYSF/CCR5/PML/RGS9/PDGFRB/CATSPER1/AKAP6/CD19/CACNB4/SLC9A1/SELENON/SLC11A1/SLC35G1/MCOLN2/NTSR1/P2RY12/PKD1L1/CACNA2D3/SLC8A3/MYLK/CACNG8/XCL1/P2RY6/SNCA/PDGFB/TRPC3/CACNA1D	37
BP	GO:0051046	regulation of secretion	55/834	459/11564	0.000124277	0.0058635	0.00500264	CCL5/TNFSF4/ANGPT1/SYTL2/SIDT2/CCR2/RAB7A/WLS/MIDN/CD200/SLC8B1/LILRB1/CACNA1E/GPI/AIM2/KCNN4/CD74/PML/NLRP3/CD38/FGFR1/P2RY2/RHBDF2/CSF1R/RAB27B/HDAC9/CRTAM/LGALS9/PPP1R9A/SDC4/PFN2/NRG1/UCP2/KCNC4/AKAP12/NTSR1/P2RY12/LGR4/LPL/PAM/CEACAM1/IL1RL1/CPT1A/OSM/SMPD3/CLEC9A/SNCA/CD160/CNR1/ACHE/CD274/OAS2/CACNA1D/BAIAP3/GIPR	55
BP	GO:0002820	negative regulation of adaptive immune response	10/834	35/11564	0.000125812	0.00588519	0.00502114	TNFSF4/JAK3/PARP3/LILRB1/ALOX15/IL20RB/CEACAM1/IL1RL1/XCL1/CD160	10
BP	GO:0046640	regulation of alpha-beta T cell proliferation	8/834	23/11564	0.000130691	0.00606164	0.00517169	TNFSF4/CD55/CCR2/LGALS9/IL23A/SH3RF1/XCL1/CD274	8
CC	GO:0099699	integral component of synaptic membrane	13/834	56/11564	0.000134077	0.00616641	0.00526108	CLSTN1/NETO1/NRP1/SLC8A3/NLGN3/P2RX6/PTPRS/CNR1/CHRNE/NRP2/EFNB2/LRFN1/CACNA1D	13
BP	GO:0032613	interleukin-10 production	11/834	42/11564	0.00013827	0.00625414	0.00533593	TNFSF4/JAK3/PDCD1LG2/LILRB1/LGALS9/IL23A/BCL3/IL20RB/XCL1/CD274/IL23R	11
CC	GO:0098936	intrinsic component of postsynaptic membrane	11/834	42/11564	0.00013827	0.00625414	0.00533593	CLSTN1/NETO1/NRP1/SLC8A3/NLGN3/P2RX6/PTPRS/CHRNE/NRP2/EFNB2/LRFN1	11
BP	GO:0001906	cell killing	19/834	104/11564	0.000141409	0.00634369	0.00541233	SH2D1A/NCR3/CD55/KLRK1/LILRB1/IL18RAP/CRTAM/LGALS9/PIK3R6/IL23A/KIR3DL1/CEACAM1/XCL1/CD160/C3/CFH/CLEC12B/LAG3/IL23R	19
BP	GO:0061061	muscle structure development	44/834	345/11564	0.000146515	0.0065193	0.00556216	COL19A1/MRTFA/SGCD/NEB/BHLHE41/SAV1/LARGE1/PPARA/BTG2/POU6F1/ARID1A/TAGLN/MEIS1/DYSF/HES1/FGFR1/PDGFRB/HIVEP3/AKAP6/RGS2/KDM6B/HDAC9/ASB2/SKI/MRAS/SYNE1/SLC9A1/MYOF/NRG1/FHL3/CTH/IGFBP3/WNT10B/MYLK/VAMP5/EPAS1/LAMA5/GPX1/MSC/PDGFB/ACHE/EFNB2/MYOM2/ADGRB3	44
BP	GO:0018212	peptidyl-tyrosine modification	33/834	234/11564	0.000152241	0.00671947	0.00573294	MATK/CD80/CCL5/TPST1/ANGPT1/MAP2K5/JAK3/TGFA/LRRK1/CD74/HES1/FGFR1/PDGFRB/NRP1/TP53/CSF1R/FLT1/THBS4/ERBB2/NRG1/IL23A/SFRP2/FLT3/EIF2AK2/STYK1/OSM/PDGFA/TEK/NTRK1/PDGFB/MERTK/IL23R/MAP2K3	33
BP	GO:0060560	developmental growth involved in morphogenesis	22/834	131/11564	0.000158898	0.00695719	0.00593576	MAP2/MED12/LIMK1/LPAR3/SEMA7A/DRAXIN/AUTS2/SPRY2/CSF1/NRP1/RNF157/FGF13/CPNE5/DISC1/MAP1B/PLXNA4/FMN1/SFRP2/CTTN/NLGN3/PTPRS/NRP2	22
BP	GO:0002690	positive regulation of leukocyte chemotaxis	13/834	57/11564	0.000162403	0.00705424	0.00601856	CCL5/PLA2G7/CCR2/LGMN/TIRAP/DYSF/CD74/CSF1/LGALS9/THBS4/IL23A/XCL1/THBS1	13
BP	GO:0002790	peptide secretion	46/834	368/11564	0.000167533	0.00721974	0.00615977	CCL5/TNFSF4/ANGPT1/SIDT2/POU2F2/WLS/MIDN/CD200/SLC8B1/LILRB1/CACNA1E/GPI/AIM2/KCNN4/DYSF/CD74/PML/NLRP3/CD38/TMEM106A/RHBDF2/CSF1R/HDAC9/CRTAM/LGALS9/UCP2/AKAP12/MCOLN2/LGR4/LPL/SUCNR1/PAM/ENHO/IL1RL1/CHI3L1/CPT1A/OSM/SMPD3/CLEC9A/CD160/CNR1/ACHE/CD274/CACNA1D/BAIAP3/GIPR	46
BP	GO:0072376	protein activation cascade	11/834	43/11564	0.00017385	0.00743346	0.00634211	CD55/CD19/KRT1/C1QB/C1QA/C1R/C3/GP9/CFH/SERPING1/VSIG4	11
BP	GO:0045664	regulation of neuron differentiation	46/834	369/11564	0.000178484	0.00757241	0.00646065	MAP2/RAPGEF1/LIMK1/LPAR3/SDC2/SEMA7A/ARSB/DRAXIN/MEIS1/CD38/HES1/FGFR1/S1PR5/TIMP2/NRP1/VLDLR/RGS2/DTX1/ZNF365/METRN/DLG5/PPP1R9A/RNF157/FGF13/CPNE5/DISC1/MAP1B/PLXNA4/SFRP2/GDF7/CTTN/PRAG1/MOV10/NLGN3/FEZ1/MMD/NTRK1/NEGR1/PTPRS/CNR1/OLIG2/EFNB2/FBXO7/PMP22/LPAR1/ADGRB3	46
BP	GO:0043408	regulation of MAPK cascade	53/834	444/11564	0.000181298	0.00763266	0.00651206	MARCO/ANGPT1/RAPGEF1/LPAR3/HIPK2/NDRG2/MAP2K5/SEMA7A/TGFA/KSR1/TIRAP/SPRY2/RELL1/CD74/FGFR1/PDGFRB/TMEM106A/TIMP2/C3orf33/NRP1/DAXX/RGS2/CSF1R/GPR55/FLT1/TENM1/ALOX15/LGALS9/PIK3R6/MAP3K9/ERBB2/NRG1/AR/AKAP12/SFRP2/IGFBP3/FLT3/SH3RF1/EIF2AK2/CEACAM1/CHI3L1/OSM/PDGFA/TEK/THBS1/NTRK1/P2RY6/PDE5A/ARHGEF5/PDGFB/WWC1/MAP2K3/LPAR1	53
BP	GO:0050808	synapse organization	30/834	208/11564	0.000200956	0.00839567	0.00716305	MDGA1/LRRN1/ARHGAP22/CLSTN1/LGMN/NLGN4Y/NRP1/ZNF365/DLG5/PPP1R9A/DISC1/ERBB2/PFN2/MAP1B/NRG1/C1QB/CTTN/NLGN3/C1QA/NTRK1/SYNPO/SNCA/PTPRS/C3/NTNG2/ACHE/NRP2/EFNB2/LRFN1/ADGRB3	30
BP	GO:0002698	negative regulation of immune effector process	17/834	90/11564	0.000205959	0.00853948	0.00728575	TNFSF4/ANGPT1/CD55/CCR2/JAK3/PARP3/LILRB1/LGALS9/IL20RB/CEACAM1/XCL1/RIOK3/CLEC12B/HTRA1/SERPING1/VSIG4/ENPP3	17
BP	GO:0051928	positive regulation of calcium ion transport	14/834	66/11564	0.000209283	0.00860168	0.00733881	CCL5/LPAR3/PDGFRB/AKAP6/CD19/SLC9A1/NTSR1/MYLK/XCL1/P2RY6/SNCA/PDGFB/TRPC3/CACNA1D	14
BP	GO:0070664	negative regulation of leukocyte proliferation	12/834	51/11564	0.000210602	0.00860168	0.00733881	PDCD1LG2/LILRB1/DLG5/LGALS9/SDC4/ERBB2/IL20RB/XCL1/PDE5A/VSIG4/CD274/ENPP3	12
CC	GO:0016323	basolateral plasma membrane	20/834	116/11564	0.000216615	0.00878172	0.00749242	AJAP1/HPGD/ABCC1/CNNM4/TGFA/LDLR/CD38/SLC29A1/SLC9A1/SLC22A1/SLC7A8/ERBB2/P2RY12/SLC4A10/CEACAM1/LEPR/TEK/P2RY6/NAIP/PDGFB	20
BP	GO:0050671	positive regulation of lymphocyte proliferation	17/834	91/11564	0.000236611	0.00950577	0.00811016	CCL5/TNFSF4/CD55/CCR2/TIRAP/CD74/CD38/HES1/LGALS9/TNFRSF13C/TMIGD2/IL23A/VCAM1/XCL1/TICAM1/CD274/IL23R	17
BP	GO:0071622	regulation of granulocyte chemotaxis	9/834	31/11564	0.000239654	0.00950577	0.00811016	CCL5/TIRAP/DYSF/CD74/CSF1/THBS4/IL23A/XCL1/THBS1	9
CC	GO:0031225	anchored component of membrane	14/834	67/11564	0.000247322	0.00950577	0.00811016	MDGA1/NT5E/CD55/VNN2/SEMA7A/RAB27B/CD109/NRN1/FOLR2/NEGR1/CD160/NTNG2/ACHE/LYNX1	14
BP	GO:0007162	negative regulation of cell adhesion	26/834	172/11564	0.00024754	0.00950577	0.00811016	UBASH3B/AJAP1/TNFSF4/ANGPT1/RUNX1/PPARA/MAP2K5/JAK3/PDCD1LG2/LILRB1/CD74/ADAMDEC1/DTX1/DLG5/LGALS9/SDC4/ERBB2/ZNF703/IL20RB/CEACAM1/XCL1/THBS1/PDE5A/LAG3/VSIG4/CD274	26
BP	GO:0007507	heart development	39/834	301/11564	0.000248301	0.00950577	0.00811016	CALCRL/DCTN5/MED12/SGCD/CDKL1/SAV1/PPARA/MAP2K5/POU6F1/ACACB/ARID1A/MEIS1/GAA/CLDN5/HES1/FGFR1/PDGFRB/AKAP6/NRP1/TP53/RGS2/KDM6B/HDAC9/FBN1/ADAMTS1/SLC9A1/SUFU/ERBB2/NRG1/VCAM1/SFRP2/PAM/SMAD1/TEK/SH3PXD2B/PDGFB/LTBP1/NRP2/EFNB2	39
BP	GO:0042759	long-chain fatty acid biosynthetic process	6/834	14/11564	0.00025091	0.00950577	0.00811016	HPGD/LTA4H/GPX4/ALOX15/ACOT7/LTC4S	6
BP	GO:0061437	renal system vasculature development	6/834	14/11564	0.00025091	0.00950577	0.00811016	ANGPT1/HES1/PDGFRB/NRP1/TEK/PDGFB	6
BP	GO:0061440	kidney vasculature development	6/834	14/11564	0.00025091	0.00950577	0.00811016	ANGPT1/HES1/PDGFRB/NRP1/TEK/PDGFB	6
CC	GO:0005581	collagen trimer	8/834	25/11564	0.000253268	0.00950577	0.00811016	COL19A1/MARCO/COL8A2/C1QB/C1QA/COL18A1/COL9A2/COL5A3	8
BP	GO:0021872	forebrain generation of neurons	8/834	25/11564	0.000253268	0.00950577	0.00811016	HES1/FGFR1/NRP1/CSF1R/DISC1/SLC4A10/SATB2/NRP2	8
BP	GO:0007517	muscle organ development	29/834	201/11564	0.00025358	0.00950577	0.00811016	COL19A1/SGCD/NEB/SAV1/LARGE1/PPARA/BTG2/POU6F1/TAGLN/MEIS1/FGFR1/HIVEP3/AKAP6/RGS2/HDAC9/ASB2/SKI/MRAS/NRG1/FHL3/WNT10B/MYLK/VAMP5/LAMA5/GPX1/MSC/ACHE/EFNB2/MYOM2	29
MF	GO:0008083	growth factor activity	12/834	52/11564	0.000256095	0.00953474	0.00813488	TGFA/GPI/CSF1/THBS4/FGF13/MACC1/NRG1/GDF7/OSM/PDGFA/PDGFB/PPBP	12
BP	GO:0009306	protein secretion	44/834	354/11564	0.000261969	0.00957027	0.0081652	CCL5/TNFSF4/ANGPT1/SIDT2/POU2F2/WLS/MIDN/CD200/SLC8B1/LILRB1/CACNA1E/GPI/AIM2/KCNN4/DYSF/PML/NLRP3/CD38/TMEM106A/RHBDF2/CSF1R/HDAC9/CRTAM/LGALS9/UCP2/AKAP12/MCOLN2/LGR4/LPL/SUCNR1/PAM/ENHO/IL1RL1/CHI3L1/CPT1A/OSM/CLEC9A/CD160/CNR1/ACHE/CD274/CACNA1D/BAIAP3/GIPR	44
BP	GO:0018108	peptidyl-tyrosine phosphorylation	32/834	231/11564	0.00026532	0.00957027	0.0081652	MATK/CD80/CCL5/ANGPT1/MAP2K5/JAK3/TGFA/LRRK1/CD74/HES1/FGFR1/PDGFRB/NRP1/TP53/CSF1R/FLT1/THBS4/ERBB2/NRG1/IL23A/SFRP2/FLT3/EIF2AK2/STYK1/OSM/PDGFA/TEK/NTRK1/PDGFB/MERTK/IL23R/MAP2K3	32
BP	GO:0007422	peripheral nervous system development	10/834	38/11564	0.000265789	0.00957027	0.0081652	UGT8/MED12/RUNX1/SKI/ERBB2/PLXNA4/NRG1/SH3TC2/GSTM3/PMP22	10
BP	GO:0010517	regulation of phospholipase activity	10/834	38/11564	0.000265789	0.00957027	0.0081652	CCL5/FGFR1/PDGFRB/RGS2/GPR55/FLT1/P2RY12/P2RY6/SNCA/LPAR1	10
BP	GO:0002703	regulation of leukocyte mediated immunity	24/834	154/11564	0.000265792	0.00957027	0.0081652	SH2D1A/TNFSF4/NCR3/KLRK1/CCR2/JAK3/PARP3/LILRB1/IL18RAP/NLRP3/CRTAM/LGALS9/PIK3R6/IL23A/SH2D1B/IL20RB/CEACAM1/XCL1/CD160/C3/CLEC12B/LAG3/TICAM1/IL23R	24
BP	GO:0051963	regulation of synapse assembly	11/834	45/11564	0.000268633	0.00960934	0.00819853	MDGA1/LRRN1/DLG5/PPP1R9A/NLGN3/NTRK1/SNCA/PTPRS/NTNG2/LRFN1/ADGRB3	11
BP	GO:0030198	extracellular matrix organization	26/834	173/11564	0.00027188	0.00961367	0.00820223	COL19A1/COL8A2/LAMC1/ADAMTS5/ADAM19/ITGAD/SERAC1/TIMP2/FBN1/VCAM1/SFRP2/BCL3/HSPG2/ITGB5/PDGFA/LAMA5/SMPD3/THBS1/P3H4/SH3PXD2B/PDGFB/COL18A1/HTRA1/ICAM5/COL9A2/COL5A3	26
MF	GO:0046873	metal ion transmembrane transporter activity	23/834	145/11564	0.000272267	0.00961367	0.00820223	KCNG1/SCN3A/CNNM4/SLC8B1/SLC31A2/CACNA1E/KCNN4/KCNH2/CACNB4/SLC9A1/SLC22A1/SLC6A19/SLC11A1/KCNC4/PKD1L1/ATP1A3/SLC4A10/SLC8A3/CACNG8/KCNMA1/CNR1/TRPC3/CACNA1D	23
BP	GO:0033674	positive regulation of kinase activity	48/834	398/11564	0.000285332	0.0100104	0.00854072	TCL1A/CCL5/ANGPT1/RAPGEF1/LPAR3/MAP2K5/TGFA/PSRC1/TIRAP/SPRY2/CD74/FGFR1/PDGFRB/CSF1/VLDLR/DAXX/CSF1R/CD19/FLT1/TENM1/PIK3R6/PPP1R9A/MAP3K9/SDC4/FGF13/ERBB2/NRG1/SLC11A1/P2RY12/IL23A/FLT3/EIF2AK2/TOM1L1/ADCY4/CHI3L1/PDGFA/MMD/TEK/THBS1/NTRK1/PDE5A/ARHGEF5/SNCA/PDGFB/TNFSF15/IL23R/MAP2K3/LPAR1	48
BP	GO:0046634	regulation of alpha-beta T cell activation	15/834	76/11564	0.000291553	0.0101635	0.00867134	CD80/TNFSF4/CD55/RUNX1/CCR2/JAK3/LILRB1/NLRP3/LGALS9/IL23A/SH3RF1/XCL1/CD160/CD274/IL23R	15
BP	GO:0002699	positive regulation of immune effector process	24/834	155/11564	0.000293548	0.0101683	0.00867542	CD80/SH2D1A/TNFSF4/NCR3/RAPGEF1/KLRK1/CCR2/SEMA7A/LILRB1/GPI/IL18RAP/CD74/NLRP3/CRTAM/LGALS9/IL23A/SH2D1B/XCL1/CD160/C3/LAG3/TICAM1/ENPP3/IL23R	24
BP	GO:0030001	metal ion transport	51/834	431/11564	0.000295595	0.0101748	0.00868096	KCNG1/SCN3A/CALCRL/CCL5/TSPAN13/KLHL3/LPAR3/CNNM4/SLC8B1/SLC31A2/LILRB1/CACNA1E/CRACR2B/KCNN4/DYSF/CCR5/PML/KCNH2/RGS9/PDGFRB/ARHGAP1/NETO1/CATSPER1/AKAP6/CD19/CACNB4/SLC9A1/FGF13/SELENON/SLC11A1/SLC35G1/KCNC4/MCOLN2/NTSR1/P2RY12/PKD1L1/SLC38A11/ATP1A3/TESC/CACNA2D3/SLC4A10/SLC8A3/MYLK/CACNG8/XCL1/P2RY6/SNCA/KCNMA1/PDGFB/TRPC3/CACNA1D	51
BP	GO:0045860	positive regulation of protein kinase activity	45/834	367/11564	0.000303923	0.0103961	0.00886975	TCL1A/CCL5/ANGPT1/RAPGEF1/LPAR3/MAP2K5/TGFA/PSRC1/TIRAP/SPRY2/CD74/FGFR1/PDGFRB/CSF1/VLDLR/DAXX/CSF1R/FLT1/TENM1/PIK3R6/PPP1R9A/MAP3K9/SDC4/FGF13/ERBB2/NRG1/SLC11A1/IL23A/FLT3/EIF2AK2/TOM1L1/ADCY4/CHI3L1/PDGFA/MMD/THBS1/NTRK1/PDE5A/ARHGEF5/SNCA/PDGFB/TNFSF15/IL23R/MAP2K3/LPAR1	45
BP	GO:0035924	cellular response to vascular endothelial growth factor stimulus	9/834	32/11564	0.000312336	0.0105519	0.00900273	SPRY2/PDGFRB/NRP1/FLT1/VCAM1/FLT3/NRP2/HSPB1/MAP2K3	9
BP	GO:2000516	positive regulation of CD4-positive, alpha-beta T cell activation	9/834	32/11564	0.000312336	0.0105519	0.00900273	CD80/TNFSF4/CD55/NLRP3/LGALS9/IL23A/XCL1/CD160/IL23R	9
BP	GO:0048589	developmental growth	45/834	368/11564	0.000322925	0.0108427	0.00925085	MAP2/MED12/LIMK1/LPAR3/SAV1/LARGE1/LGMN/PPARA/SEMA7A/ACACB/DRAXIN/AUTS2/SPRY2/MEIS1/DYSF/FGFR1/PDGFRB/CSF1/AKAP6/NRP1/TP53/RGS2/RNF157/FGF13/CPNE5/DISC1/MAP1B/PLXNA4/SP2/AR/FMN1/SFRP2/CTTN/SLC4A10/WNT10B/NLGN3/SMAD1/LEPR/SMPD3/GPX1/SH3PXD2B/PTPRS/NRP2/TYMS/WWC1	45
BP	GO:0001818	negative regulation of cytokine production	29/834	204/11564	0.000327136	0.0109172	0.00931435	TNFSF4/ANGPT1/NDRG2/MAP2K5/CD200/JAK3/PDCD1LG2/LILRB1/PML/NLRP3/FGFR1/HDAC9/LGALS9/SLC11A1/LGR4/IL23A/BCL3/IL20RB/CEACAM1/IL1RL1/XCL1/ACP5/THBS1/PTPRS/MERTK/LAG3/VSIG4/CD274/IL23R	29
BP	GO:0038084	vascular endothelial growth factor signaling pathway	7/834	20/11564	0.000333364	0.0110332	0.00941336	SPRY2/PDGFRB/NRP1/FLT1/FLT3/NRP2/HSPB1	7
BP	GO:0031343	positive regulation of cell killing	10/834	39/11564	0.000334645	0.0110332	0.00941336	SH2D1A/NCR3/KLRK1/IL18RAP/CRTAM/IL23A/XCL1/CD160/LAG3/IL23R	10
BP	GO:0002460	adaptive immune response based on somatic recombination of immune receptors built from immunoglobulin superfamily domains	27/834	185/11564	0.000339252	0.0111181	0.00948579	CD80/TNFSF4/CD55/CCR2/POU2F2/JAK3/PARP3/LILRB1/IL18RAP/CD74/NLRP3/CD19/TNFRSF13C/C1QB/SLC11A1/IL23A/BCL3/C1QA/IL20RB/C1R/CEACAM1/IL1RL1/XCL1/C3/SERPING1/CD274/IL23R	27
BP	GO:0050870	positive regulation of T cell activation	24/834	157/11564	0.00035682	0.0113161	0.0096547	CD80/CCL5/TNFSF4/CD55/RUNX1/KLRK1/CCR2/PDCD1LG2/LILRB1/PDCD1/CD74/NLRP3/HES1/LGALS9/PIK3R6/TNFRSF13C/TMIGD2/IL23A/VCAM1/XCL1/CD160/CD274/EFNB2/IL23R	24
BP	GO:0070372	regulation of ERK1 and ERK2 cascade	24/834	157/11564	0.00035682	0.0113161	0.0096547	MARCO/ANGPT1/RAPGEF1/NDRG2/SEMA7A/TIRAP/SPRY2/CD74/PDGFRB/C3orf33/NRP1/CSF1R/GPR55/ALOX15/LGALS9/ERBB2/AKAP12/CEACAM1/CHI3L1/PDGFA/TEK/NTRK1/P2RY6/PDGFB	24
BP	GO:0010975	regulation of neuron projection development	38/834	296/11564	0.000357301	0.0113161	0.0096547	MAP2/RAPGEF1/LIMK1/LPAR3/SDC2/SEMA7A/ARSB/DRAXIN/CD38/FGFR1/NRP1/VLDLR/RGS2/ZNF365/METRN/DLG5/PPP1R9A/RNF157/FGF13/CPNE5/DISC1/MAP1B/PLXNA4/SFRP2/CTTN/PRAG1/MOV10/NLGN3/FEZ1/NTRK1/NEGR1/PTPRS/CNR1/EFNB2/FBXO7/PMP22/LPAR1/ADGRB3	38
BP	GO:0019372	lipoxygenase pathway	5/834	10/11564	0.000357698	0.0113161	0.0096547	HPGD/GPX4/ALOX15/GPX1/LTC4S	5
BP	GO:0070234	positive regulation of T cell apoptotic process	5/834	10/11564	0.000357698	0.0113161	0.0096547	CCL5/PDCD1/TP53/LGALS9/CD274	5
BP	GO:2000341	regulation of chemokine (C-X-C motif) ligand 2 production	5/834	10/11564	0.000357698	0.0113161	0.0096547	MAP2K5/TIRAP/CD74/MCOLN2/LPL	5
BP	GO:0022409	positive regulation of cell-cell adhesion	27/834	186/11564	0.000370362	0.0115828	0.00988225	CD80/CCL5/TNFSF4/CD55/RUNX1/KLRK1/CCR2/ADAM19/PDCD1LG2/LILRB1/PDCD1/CD74/NLRP3/HES1/MYO10/ALOX15/LGALS9/PIK3R6/TNFRSF13C/TMIGD2/IL23A/VCAM1/XCL1/CD160/CD274/EFNB2/IL23R	27
BP	GO:0048638	regulation of developmental growth	27/834	186/11564	0.000370362	0.0115828	0.00988225	MAP2/LIMK1/LPAR3/SAV1/LGMN/PPARA/SEMA7A/ACACB/DRAXIN/MEIS1/FGFR1/CSF1/AKAP6/NRP1/RGS2/RNF157/FGF13/CPNE5/DISC1/MAP1B/PLXNA4/AR/SFRP2/CTTN/SH3PXD2B/PTPRS/WWC1	27
BP	GO:0032693	negative regulation of interleukin-10 production	6/834	15/11564	0.000392781	0.0121158	0.010337	JAK3/PDCD1LG2/LILRB1/IL23A/CD274/IL23R	6
BP	GO:0046641	positive regulation of alpha-beta T cell proliferation	6/834	15/11564	0.000392781	0.0121158	0.010337	TNFSF4/CD55/CCR2/LGALS9/IL23A/XCL1	6
MF	GO:0004896	cytokine receptor activity	13/834	62/11564	0.000394045	0.0121158	0.010337	IFNLR1/CCR2/IL18RAP/CCR5/CD74/CXCR3/FLT3/IL1RL1/LEPR/IL5RA/CXCR6/GPR75/IL23R	13
MF	GO:0008201	heparin binding	14/834	70/11564	0.000399059	0.012139	0.0103568	ADAMTS5/FGFR1/NRP1/TENM1/FBN1/ADAMTS1/THBS4/LPL/AOC1/THBS1/CCL23/PTPRS/CFH/NRP2	14
CC	GO:0099634	postsynaptic specialization membrane	9/834	33/11564	0.000402311	0.012139	0.0103568	KPNA2/CLSTN1/RGS9/NETO1/P2RX6/PTPRS/CHRNE/EFNB2/LRFN1	9
BP	GO:0032945	negative regulation of mononuclear cell proliferation	11/834	47/11564	0.000403672	0.012139	0.0103568	PDCD1LG2/LILRB1/DLG5/LGALS9/SDC4/ERBB2/IL20RB/XCL1/PDE5A/VSIG4/CD274	11
BP	GO:0050672	negative regulation of lymphocyte proliferation	11/834	47/11564	0.000403672	0.012139	0.0103568	PDCD1LG2/LILRB1/DLG5/LGALS9/SDC4/ERBB2/IL20RB/XCL1/PDE5A/VSIG4/CD274	11
BP	GO:0030855	epithelial cell differentiation	40/834	319/11564	0.000411217	0.0122665	0.0104655	AJAP1/MTSS1/CSTA/RAPGEF1/SIDT2/RUNX1/SAV1/TST/TAGLN/CLDN5/HES1/FGFR1/NRP1/FASN/KDM6B/KRT1/KRT18/DLG5/NRG1/AR/CD109/GDF7/DHRS9/ZNF703/WNT10B/KAZN/CEACAM1/POF1B/INTU/CPT1A/LAMA5/GSTM3/NTRK1/GPX1/PTPRS/PDGFB/COL18A1/WNT5B/JUP/TYMS	40
BP	GO:0006936	muscle contraction	25/834	168/11564	0.000412393	0.0122665	0.0104655	UTS2/SSPN/CALCRL/SGCD/NEB/GAA/DYSF/PXN/KCNH2/CD38/RGS2/SLC9A1/MYOF/CTTN/SLC8A3/MYLK/ITGB5/PDE5A/P2RX6/KCNMA1/CHRNE/JUP/CACNA1D/MAP2K3/TNNC2	25
MF	GO:0019199	transmembrane receptor protein kinase activity	10/834	40/11564	0.000417759	0.0123589	0.0105444	FGFR1/PDGFRB/NRP1/CSF1R/FLT1/ERBB2/FLT3/NTRK1/LTBP1/NRP2	10
BP	GO:0051048	negative regulation of secretion	21/834	131/11564	0.000427593	0.0125818	0.0107346	ANGPT1/CCR2/RAB7A/MIDN/CD200/LILRB1/CD74/PML/NLRP3/RHBDF2/HDAC9/LGALS9/PPP1R9A/NRG1/UCP2/P2RY12/LGR4/CEACAM1/OSM/SNCA/CNR1	21
BP	GO:1903530	regulation of secretion by cell	50/834	427/11564	0.000432223	0.01265	0.0107928	CCL5/TNFSF4/ANGPT1/SIDT2/CCR2/RAB7A/WLS/MIDN/CD200/SLC8B1/LILRB1/CACNA1E/GPI/AIM2/KCNN4/PML/NLRP3/CD38/FGFR1/RHBDF2/CSF1R/RAB27B/HDAC9/CRTAM/LGALS9/PPP1R9A/SDC4/PFN2/UCP2/KCNC4/AKAP12/NTSR1/P2RY12/LGR4/LPL/PAM/CEACAM1/IL1RL1/CPT1A/OSM/SMPD3/CLEC9A/SNCA/CD160/CNR1/ACHE/CD274/CACNA1D/BAIAP3/GIPR	50
BP	GO:0048640	negative regulation of developmental growth	12/834	55/11564	0.000445668	0.0129741	0.0110693	MAP2/SAV1/LGMN/PPARA/DRAXIN/MEIS1/NRP1/RGS2/FGF13/SFRP2/PTPRS/WWC1	12
BP	GO:0043270	positive regulation of ion transport	22/834	141/11564	0.000463875	0.0133738	0.0114103	ABCB4/CCL5/LPAR3/CCR2/ABCB1/KCNH2/RGS9/PDGFRB/AKAP6/CD19/SLC9A1/NTSR1/P2RY12/TESC/NLGN3/MYLK/XCL1/P2RY6/SNCA/PDGFB/TRPC3/CACNA1D	22
MF	GO:0019955	cytokine binding	14/834	71/11564	0.00046473	0.0133738	0.0114103	CCR2/NRROS/CCR5/CD74/NRP1/CSF1R/CD109/CXCR3/IL20RB/THBS1/CXCR6/LTBP1/NRP2/IL23R	14
BP	GO:0001708	cell fate specification	7/834	21/11564	0.000469169	0.0133738	0.0114103	FGFR1/NRP1/SUFU/AR/SFRP2/MIAT/OLIG2	7
BP	GO:0021545	cranial nerve development	7/834	21/11564	0.000469169	0.0133738	0.0114103	HES1/NRP1/HOXB3/PLXNA4/NTRK1/NRP2/LPAR1	7
CC	GO:0009897	external side of plasma membrane	21/834	132/11564	0.000474812	0.0134645	0.0114877	CD69/SEMA7A/LILRB1/LDLR/PDCD1/CCR5/CD74/CD19/CD79A/TNFRSF13C/CD163/P2RY12/VCAM1/ADGRE1/FOLR2/LY6G5B/IL1RL1/THBS1/CLEC12B/LAG3/ENPP3	21
BP	GO:0021510	spinal cord development	11/834	48/11564	0.000490102	0.0138264	0.0117965	MDGA1/MED12/TCTN1/DRAXIN/VLDLR/SUFU/DAAM2/GDF7/INTU/PTPRS/OLIG2	11
CC	GO:0005604	basement membrane	10/834	41/11564	0.000517334	0.0145198	0.0123881	COL8A2/LAMC1/FBN1/ADAMTS1/THBS4/HSPG2/LAMA5/COL18A1/ACHE/NTN4	10
BP	GO:0034765	regulation of ion transmembrane transport	30/834	220/11564	0.000533799	0.0149055	0.0127171	KCNH8/KCNG1/SCN3A/TSPAN13/CCR2/ABCB1/CACNA1E/DYSF/KCNH2/RGS9/NETO1/CATSPER1/AKAP6/RGS2/CD19/CACNB4/SLC9A1/SELENON/KCNC4/NTSR1/TESC/CACNA2D3/NLGN3/CACNG8/XCL1/THBS1/P2RY6/SNCA/KCNMA1/CACNA1D	30
BP	GO:0019935	cyclic-nucleotide-mediated signaling	13/834	64/11564	0.00054494	0.0150499	0.0128403	CALCRL/KSR1/AKAP6/RGS2/PDE3A/ADCY4/PDE4A/THBS1/ADGRD1/CDC34/LPAR1/RUNDC3A/GIPR	13
BP	GO:0042102	positive regulation of T cell proliferation	13/834	64/11564	0.00054494	0.0150499	0.0128403	CCL5/TNFSF4/CD55/CCR2/HES1/LGALS9/TNFRSF13C/TMIGD2/IL23A/VCAM1/XCL1/CD274/IL23R	13
BP	GO:0050708	regulation of protein secretion	37/834	292/11564	0.00054722	0.0150499	0.0128403	CCL5/TNFSF4/ANGPT1/SIDT2/WLS/MIDN/CD200/SLC8B1/LILRB1/CACNA1E/GPI/AIM2/KCNN4/PML/NLRP3/CD38/RHBDF2/CSF1R/HDAC9/CRTAM/LGALS9/UCP2/AKAP12/LGR4/LPL/PAM/IL1RL1/CPT1A/OSM/CLEC9A/CD160/CNR1/ACHE/CD274/CACNA1D/BAIAP3/GIPR	37
BP	GO:0002791	regulation of peptide secretion	38/834	303/11564	0.000566526	0.015503	0.0132269	CCL5/TNFSF4/ANGPT1/SIDT2/WLS/MIDN/CD200/SLC8B1/LILRB1/CACNA1E/GPI/AIM2/KCNN4/CD74/PML/NLRP3/CD38/RHBDF2/CSF1R/HDAC9/CRTAM/LGALS9/UCP2/AKAP12/LGR4/LPL/PAM/IL1RL1/CPT1A/OSM/CLEC9A/CD160/CNR1/ACHE/CD274/CACNA1D/BAIAP3/GIPR	38
BP	GO:0002685	regulation of leukocyte migration	21/834	134/11564	0.000583022	0.015875	0.0135443	CCL5/KLRK1/PLA2G7/CCR2/LGMN/CD200/SLC8B1/TIRAP/DYSF/CD74/PADI2/CSF1/LGALS9/THBS4/P2RY12/IL23A/CXCR3/XCL1/SMPD3/THBS1/GCSAML	21
BP	GO:0002827	positive regulation of T-helper 1 type immune response	6/834	16/11564	0.000590332	0.0159157	0.013579	CD80/CCR2/SLC11A1/IL23A/XCL1/IL23R	6
BP	GO:0006958	complement activation, classical pathway	6/834	16/11564	0.000590332	0.0159157	0.013579	CD55/C1QB/C1QA/C1R/C3/SERPING1	6
BP	GO:0007193	adenylate cyclase-inhibiting G protein-coupled receptor signaling pathway	8/834	28/11564	0.000599591	0.0160861	0.0137244	MARCO/RGS2/AKAP12/P2RY12/ADCY4/PTGDR2/GNAZ/LPAR1	8
BP	GO:0051235	maintenance of location	29/834	212/11564	0.000623301	0.0165781	0.0141442	SREBF2/ABHD5/NRROS/PPARA/HK2/ACACB/SLC8B1/GAA/DYSF/CCR5/PML/BARD1/AKAP6/CD19/FBN1/SYNE1/SELENON/MCOLN2/NTSR1/BCL3/LPL/HILPDA/XCL1/P2RY6/SNCA/LCN2/C3/LTBP1/JUP	29
BP	GO:0002708	positive regulation of lymphocyte mediated immunity	14/834	73/11564	0.000623989	0.0165781	0.0141442	SH2D1A/TNFSF4/NCR3/KLRK1/IL18RAP/NLRP3/CRTAM/IL23A/SH2D1B/XCL1/CD160/C3/LAG3/IL23R	14
BP	GO:0007187	G protein-coupled receptor signaling pathway, coupled to cyclic nucleotide second messenger	13/834	65/11564	0.000637077	0.0168441	0.0143711	MARCO/CALCRL/LPAR3/RGS2/AKAP12/P2RY12/ADCY4/ADGRD1/PTGDR2/CNR1/GNAZ/CACNA1D/LPAR1	13
BP	GO:0002704	negative regulation of leukocyte mediated immunity	9/834	35/11564	0.000646464	0.0170101	0.0145127	CCR2/JAK3/PARP3/LILRB1/LGALS9/IL20RB/CEACAM1/XCL1/CLEC12B	9
BP	GO:0097529	myeloid leukocyte migration	19/834	117/11564	0.000670207	0.0175304	0.0149566	CCL5/PLA2G7/CCR2/LGMN/CD200/TIRAP/DYSF/CD74/CSF1/FLT1/THBS4/MCOLN2/P2RY12/IL23A/XCL1/THBS1/ARHGEF5/CCL23/PDGFB	19
BP	GO:0010959	regulation of metal ion transport	28/834	203/11564	0.000672644	0.0175304	0.0149566	KCNG1/CCL5/TSPAN13/LPAR3/SLC8B1/LILRB1/CRACR2B/DYSF/PML/KCNH2/RGS9/PDGFRB/NETO1/AKAP6/CD19/CACNB4/SLC9A1/SELENON/NTSR1/P2RY12/TESC/MYLK/XCL1/P2RY6/SNCA/PDGFB/TRPC3/CACNA1D	28
BP	GO:0050867	positive regulation of cell activation	32/834	244/11564	0.000704039	0.0182616	0.0155805	CD80/CCL5/TNFSF4/CD55/RUNX1/KLRK1/CCR2/TOX/PDCD1LG2/LILRB1/TIRAP/PDCD1/CD74/NLRP3/CD38/HES1/PDGFRB/LGALS9/PIK3R6/TNFRSF13C/TMIGD2/IL23A/VCAM1/C1QA/IL1RL1/XCL1/THBS1/CD160/TICAM1/CD274/EFNB2/IL23R	32
BP	GO:0042391	regulation of membrane potential	26/834	184/11564	0.000715798	0.0184791	0.015766	TCL1A/SLC8B1/CACNA1E/KCNN4/KCNH2/NETO1/AKAP6/CACNB4/PPP1R9A/SLC9A1/FGF13/UCP2/NTSR1/ATP1A3/ABCB5/BNIP3L/SLC8A3/NLGN3/PID1/P2RX6/SNCA/KCNMA1/CNR1/CHRNE/JUP/CACNA1D	26
BP	GO:0002521	leukocyte differentiation	45/834	383/11564	0.000767677	0.0197253	0.0168293	UBASH3B/CD80/TNFSF4/ITM2A/RUNX1/CCR2/POU2F2/TOX/NRROS/JAK3/LILRB1/LRRK1/CD74/NLRP3/CSF1/TP53/FASN/CSF1R/DTX1/CD19/GPR55/HDAC9/FBN1/LGALS9/CD79A/PIK3R6/ERBB2/CD101/CD109/CBFA2T3/IL23A/VCAM1/BCL3/TESC/FLT3/SH3RF1/CEACAM1/LEPR/PDE1B/NTRK1/CEBPE/MERTK/LAG3/FBXO7/IL23R	45
BP	GO:0043551	regulation of phosphatidylinositol 3-kinase activity	10/834	43/11564	0.000775774	0.0198157	0.0169065	RUBCN/PDGFRB/CD19/FLT1/PIK3R6/P2RY12/CISH/FLT3/TEK/PDGFB	10
BP	GO:0042107	cytokine metabolic process	15/834	83/11564	0.000778437	0.0198157	0.0169065	CD80/CCR2/MAP2K5/LILRB1/TIRAP/TNFRSF13C/AKAP12/BCL3/THBS1/CEBPE/TNFSF15/LAG3/TICAM1/HSPB1/MAP2K3	15
BP	GO:0051251	positive regulation of lymphocyte activation	28/834	205/11564	0.000786468	0.0199275	0.0170018	CD80/CCL5/TNFSF4/CD55/RUNX1/KLRK1/CCR2/TOX/PDCD1LG2/LILRB1/TIRAP/PDCD1/CD74/NLRP3/CD38/HES1/LGALS9/PIK3R6/TNFRSF13C/TMIGD2/IL23A/VCAM1/XCL1/CD160/TICAM1/CD274/EFNB2/IL23R	28
BP	GO:0048588	developmental cell growth	20/834	128/11564	0.000811017	0.0204548	0.0174517	MAP2/LIMK1/LPAR3/PPARA/SEMA7A/DRAXIN/AUTS2/AKAP6/NRP1/RGS2/RNF157/FGF13/CPNE5/DISC1/MAP1B/PLXNA4/CTTN/NLGN3/PTPRS/NRP2	20
MF	GO:0005261	cation channel activity	16/834	92/11564	0.000815823	0.0204816	0.0174746	KCNG1/SCN3A/CACNA1E/KCNN4/KCNH2/CATSPER1/CACNB4/KCNC4/PKD1L1/CACNG8/P2RX6/KCNMA1/CNR1/TRPC3/CHRNE/CACNA1D	16
BP	GO:0002696	positive regulation of leukocyte activation	31/834	236/11564	0.000825058	0.0206189	0.0175917	CD80/CCL5/TNFSF4/CD55/RUNX1/KLRK1/CCR2/TOX/PDCD1LG2/LILRB1/TIRAP/PDCD1/CD74/NLRP3/CD38/HES1/LGALS9/PIK3R6/TNFRSF13C/TMIGD2/IL23A/VCAM1/C1QA/IL1RL1/XCL1/THBS1/CD160/TICAM1/CD274/EFNB2/IL23R	31
BP	GO:0046635	positive regulation of alpha-beta T cell activation	11/834	51/11564	0.000847002	0.0209151	0.0178445	CD80/TNFSF4/CD55/RUNX1/CCR2/NLRP3/LGALS9/IL23A/XCL1/CD160/IL23R	11
BP	GO:1901623	regulation of lymphocyte chemotaxis	6/834	17/11564	0.000857075	0.0209151	0.0178445	CCL5/KLRK1/CCR2/SLC8B1/PADI2/XCL1	6
MF	GO:0005125	cytokine activity	13/834	67/11564	0.000861098	0.0209151	0.0178445	CCL5/TNFSF4/GPI/CSF1/CMTM2/CMTM1/NRG1/IL23A/XCL1/OSM/CCL23/TNFSF15/TNFSF12	13
BP	GO:0006024	glycosaminoglycan biosynthetic process	13/834	67/11564	0.000861098	0.0209151	0.0178445	B3GNT7/ANGPT1/SDC2/PDGFRB/HS3ST1/SDC4/SDC3/HSPG2/GALNT5/CHSY3/SMPD3/DSEL/PDGFB	13
BP	GO:0042116	macrophage activation	13/834	67/11564	0.000861098	0.0209151	0.0178445	CD200/LDLR/DYSF/CD74/TMEM106A/SLC11A1/SUCNR1/C1QA/IL1RL1/THBS1/SNCA/VSIG4/TICAM1	13
BP	GO:1902106	negative regulation of leukocyte differentiation	13/834	67/11564	0.000861098	0.0209151	0.0178445	UBASH3B/TNFSF4/RUNX1/JAK3/LILRB1/CD74/DTX1/GPR55/FBN1/ERBB2/CEACAM1/LAG3/FBXO7	13
BP	GO:0009154	purine ribonucleotide catabolic process	7/834	23/11564	0.000870979	0.0209151	0.0178445	NT5E/AMPD3/ACOT7/PDE4A/NUDT7/PDE5A/PDE7B	7
CC	GO:0099060	integral component of postsynaptic specialization membrane	7/834	23/11564	0.000870979	0.0209151	0.0178445	CLSTN1/NETO1/P2RX6/PTPRS/CHRNE/EFNB2/LRFN1	7
BP	GO:0007188	adenylate cyclase-modulating G protein-coupled receptor signaling pathway	12/834	59/11564	0.000871305	0.0209151	0.0178445	MARCO/CALCRL/RGS2/AKAP12/P2RY12/ADCY4/ADGRD1/PTGDR2/CNR1/GNAZ/CACNA1D/LPAR1	12
BP	GO:0042063	gliogenesis	24/834	167/11564	0.000887037	0.0211998	0.0180873	MED12/CCR2/NRROS/BACE2/LDLR/HES1/CSF1/CSF1R/DTX1/ZNF365/METRN/SKI/DISC1/ERBB2/NRG1/DAAM2/P2RY12/SH3TC2/SLC8A3/NLGN3/C1QA/LEPR/OLIG2/LPAR1	24
MF	GO:0005216	ion channel activity	19/834	120/11564	0.000920577	0.0218109	0.0186087	KCNG1/SCN3A/ANO5/CACNA1E/KCNN4/KCNH2/CATSPER1/TTYH3/CACNB4/KCNC4/PKD1L1/CACNG8/P2RX6/KCNMA1/SLC26A8/CNR1/TRPC3/CHRNE/CACNA1D	19
BP	GO:1903531	negative regulation of secretion by cell	19/834	120/11564	0.000920577	0.0218109	0.0186087	ANGPT1/CCR2/RAB7A/MIDN/CD200/LILRB1/PML/NLRP3/RHBDF2/HDAC9/LGALS9/PPP1R9A/UCP2/P2RY12/LGR4/CEACAM1/OSM/SNCA/CNR1	19
BP	GO:0051897	positive regulation of protein kinase B signaling	17/834	102/11564	0.000935991	0.0220805	0.0188387	CD80/ANGPT1/TGFA/SPRY2/FGFR1/PDGFRB/CD19/ERBB2/NRG1/P2RY12/CHI3L1/OSM/PDGFA/TEK/THBS1/GPX1/PDGFB	17
BP	GO:0060840	artery development	10/834	44/11564	0.000940148	0.0220834	0.0188412	HPGD/DCTN5/LDLR/HES1/PDGFRB/NRP1/SUFU/MYLK/LTBP1/EFNB2	10
BP	GO:0002367	cytokine production involved in immune response	14/834	76/11564	0.000948231	0.0221781	0.018922	TNFSF4/ANGPT1/CD55/CCR2/SEMA7A/JAK3/LILRB1/IL18RAP/CD74/NLRP3/SLC11A1/XCL1/CD160/TICAM1	14
BP	GO:0070371	ERK1 and ERK2 cascade	24/834	168/11564	0.000966145	0.0225009	0.0191974	MARCO/ANGPT1/RAPGEF1/NDRG2/SEMA7A/TIRAP/SPRY2/CD74/PDGFRB/C3orf33/NRP1/CSF1R/GPR55/ALOX15/LGALS9/ERBB2/AKAP12/CEACAM1/CHI3L1/PDGFA/TEK/NTRK1/P2RY6/PDGFB	24
BP	GO:0002823	negative regulation of adaptive immune response based on somatic recombination of immune receptors built from immunoglobulin superfamily domains	8/834	30/11564	0.000992579	0.0226143	0.0192942	TNFSF4/JAK3/PARP3/LILRB1/IL20RB/CEACAM1/IL1RL1/XCL1	8
MF	GO:0016502	nucleotide receptor activity	5/834	12/11564	0.000995082	0.0226143	0.0192942	P2RY2/P2RY12/P2RY6/P2RX6/P2RY14	5
BP	GO:0072012	glomerulus vasculature development	5/834	12/11564	0.000995082	0.0226143	0.0192942	ANGPT1/HES1/PDGFRB/TEK/PDGFB	5
BP	GO:0072210	metanephric nephron development	5/834	12/11564	0.000995082	0.0226143	0.0192942	HES1/PDGFRB/LGR4/FMN1/PDGFB	5
BP	GO:0072567	chemokine (C-X-C motif) ligand 2 production	5/834	12/11564	0.000995082	0.0226143	0.0192942	MAP2K5/TIRAP/CD74/MCOLN2/LPL	5
BP	GO:0006023	aminoglycan biosynthetic process	13/834	68/11564	0.000995813	0.0226143	0.0192942	B3GNT7/ANGPT1/SDC2/PDGFRB/HS3ST1/SDC4/SDC3/HSPG2/GALNT5/CHSY3/SMPD3/DSEL/PDGFB	13
BP	GO:0002920	regulation of humoral immune response	9/834	37/11564	0.000999938	0.0226143	0.0192942	CD55/CD19/C1QB/C1QA/C1R/C3/CFH/SERPING1/VSIG4	9
BP	GO:0072089	stem cell proliferation	12/834	60/11564	0.00101908	0.0229523	0.0195825	SOX5/TAFA1/RUNX1/ETV6/ABCB1/FGFR1/TP53/FGF13/DISC1/SFRP2/WNT10B/EIF2AK2	12
BP	GO:0031348	negative regulation of defense response	21/834	140/11564	0.00104547	0.023389	0.0199551	CALCRL/NT5E/PPARA/CD200/LILRB1/LDLR/NLRP3/KRT1/LGALS9/IL20RB/CEACAM1/ACP5/TEK/RIOK3/GPX1/SIGLEC11/CLEC12B/HTRA1/SERPING1/VSIG4/ENPP3	21
BP	GO:0045766	positive regulation of angiogenesis	17/834	103/11564	0.00104755	0.023389	0.0199551	RUNX1/HIPK2/HK2/NRP1/HDAC9/FLT1/PIK3R6/TMIGD2/SFRP2/SMAD1/CHI3L1/TEK/THBS1/C3/TNFSF12/JUP/HSPB1	17
BP	GO:1903039	positive regulation of leukocyte cell-cell adhesion	24/834	169/11564	0.00105129	0.023389	0.0199551	CD80/CCL5/TNFSF4/CD55/RUNX1/KLRK1/CCR2/PDCD1LG2/LILRB1/PDCD1/CD74/NLRP3/HES1/LGALS9/PIK3R6/TNFRSF13C/TMIGD2/IL23A/VCAM1/XCL1/CD160/CD274/EFNB2/IL23R	24
BP	GO:0010721	negative regulation of cell development	25/834	179/11564	0.00106564	0.0236124	0.0201457	MAP2/PPARA/LILRB1/DRAXIN/LDLR/MEIS1/CD38/HES1/NRP1/TP53/RGS2/DTX1/ZNF365/SKI/FBN1/FGF13/NRG1/DAAM2/PRAG1/NLGN3/PTPRS/OLIG2/EFNB2/PMP22/LPAR1	25
BP	GO:0035710	CD4-positive, alpha-beta T cell activation	14/834	77/11564	0.00108374	0.0239166	0.0204053	CD80/TNFSF4/CD55/RUNX1/JAK3/NLRP3/LGALS9/IL23A/BCL3/SH3RF1/XCL1/CD160/CD274/IL23R	14
MF	GO:0004713	protein tyrosine kinase activity	15/834	86/11564	0.0011388	0.0250307	0.0213558	MATK/MAP2K5/JAK3/FGFR1/PDGFRB/NRP1/CSF1R/FLT1/ERBB2/FLT3/EIF2AK2/TEK/NTRK1/NRP2/MAP2K3	15
BP	GO:0009261	ribonucleotide catabolic process	7/834	24/11564	0.00115396	0.0252625	0.0215536	NT5E/AMPD3/ACOT7/PDE4A/NUDT7/PDE5A/PDE7B	7
CC	GO:0005891	voltage-gated calcium channel complex	6/834	18/11564	0.00120786	0.0262327	0.0223813	CACNA1E/CATSPERB/CATSPER1/CACNB4/CACNG8/CACNA1D	6
BP	GO:0021515	cell differentiation in spinal cord	6/834	18/11564	0.00120786	0.0262327	0.0223813	MDGA1/TCTN1/DRAXIN/SUFU/GDF7/OLIG2	6
BP	GO:0003012	muscle system process	29/834	221/11564	0.00121715	0.02633	0.0224643	UTS2/SSPN/CALCRL/SGCD/NEB/PPARA/GAA/DYSF/PXN/KCNH2/CD38/AKAP6/RGS2/CAMTA2/SLC9A1/MYOF/CTTN/SLC8A3/MYLK/ITGB5/PDE5A/P2RX6/KCNMA1/TRPC3/CHRNE/JUP/CACNA1D/MAP2K3/TNNC2	29
BP	GO:0034762	regulation of transmembrane transport	34/834	273/11564	0.00122239	0.0263392	0.0224722	KCNH8/KCNG1/SCN3A/TSPAN13/CCR2/HK2/ABCB1/CACNA1E/DYSF/KCNH2/RGS9/NETO1/CATSPER1/AKAP6/RGS2/CD19/CACNB4/SLC9A1/SELENON/KCNC4/NTSR1/TESC/CACNA2D3/NLGN3/CACNG8/XCL1/PID1/THBS1/P2RY6/GRB10/SNCA/KCNMA1/C3/CACNA1D	34
BP	GO:0032722	positive regulation of chemokine production	9/834	38/11564	0.00122778	0.0263515	0.0224827	TIRAP/CD74/CSF1R/LGALS9/MCOLN2/LPL/EIF2AK2/IL1RL1/TICAM1	9
CC	GO:0005788	endoplasmic reticulum lumen	24/834	171/11564	0.00124118	0.026456	0.0225718	COL19A1/F5/COL8A2/LAMC1/ADAMTS5/SDC2/ARSB/CSF1/SERPINA1/CERCAM/TSPAN33/FBN1/IL23A/IGFBP3/FLT3/PDGFA/THBS1/C3/PDGFB/COL18A1/LTBP1/WNT5B/COL9A2/COL5A3	24
BP	GO:0032102	negative regulation of response to external stimulus	27/834	201/11564	0.00124702	0.026456	0.0225718	UBASH3B/AJAP1/CALCRL/NT5E/KLRK1/PPARA/CD200/LDLR/NLRP3/PADI2/NRP1/KRT1/CD109/IL20RB/CEACAM1/PDGFA/ACP5/TEK/RIOK3/THBS1/GPX1/SIGLEC11/PTPRS/PDGFB/HTRA1/SERPING1/ENPP3	27
CC	GO:0045211	postsynaptic membrane	19/834	123/11564	0.00124715	0.026456	0.0225718	SSPN/KPNA2/CLSTN1/NLGN4Y/RGS9/NETO1/NRP1/DLG5/SYNE1/DISC1/SLC8A3/NLGN3/SYNPO/P2RX6/PTPRS/CHRNE/NRP2/EFNB2/LRFN1	19
CC	GO:0005796	Golgi lumen	8/834	31/11564	0.00125447	0.0264685	0.0225825	SDC2/HS3ST1/SDC4/SDC3/HSPG2/PDGFA/PDGFB/WNT5B	8
BP	GO:0007204	positive regulation of cytosolic calcium ion concentration	21/834	142/11564	0.00125741	0.0264685	0.0225825	CD55/LPAR3/SLC8B1/CCR5/PML/CD38/AKAP6/CD19/SELENON/MCOLN2/NTSR1/SLC8A3/XCL1/P2RY6/SYNPO/SNCA/CNR1/TRPC3/CACNA1D/LPAR1/GIPR	21
BP	GO:0032729	positive regulation of interferon-gamma production	10/834	46/11564	0.00135468	0.0284068	0.0242362	TNFSF4/KLRK1/CCR2/LGALS9/TNFRSF13C/SLC11A1/IL23A/BCL3/CD160/IL23R	10
MF	GO:0022838	substrate-specific channel activity	19/834	124/11564	0.00137593	0.028664	0.0244557	KCNG1/SCN3A/ANO5/CACNA1E/KCNN4/KCNH2/CATSPER1/TTYH3/CACNB4/KCNC4/PKD1L1/CACNG8/P2RX6/KCNMA1/SLC26A8/CNR1/TRPC3/CHRNE/CACNA1D	19
BP	GO:0045446	endothelial cell differentiation	12/834	62/11564	0.00137742	0.028664	0.0244557	RAPGEF1/CLDN5/NRP1/FASN/KDM6B/NRG1/CEACAM1/LAMA5/GSTM3/GPX1/PTPRS/COL18A1	12
BP	GO:0019933	cAMP-mediated signaling	11/834	54/11564	0.00139636	0.0289481	0.024698	CALCRL/KSR1/AKAP6/RGS2/PDE3A/ADCY4/PDE4A/ADGRD1/CDC34/LPAR1/GIPR	11
BP	GO:0001819	positive regulation of cytokine production	39/834	329/11564	0.00142685	0.0294685	0.025142	CD80/TNFSF4/RUNX1/KLRK1/CCR2/MYD88/SEMA7A/CD200/LILRB1/AIM2/TIRAP/CD74/NLRP3/CSF1R/CRTAM/LGALS9/TNFRSF13C/TMIGD2/SLC11A1/AKAP12/MCOLN2/IL23A/BCL3/LPL/EIF2AK2/HILPDA/IL20RB/IL1RL1/XCL1/OSM/RIOK3/THBS1/CLEC9A/CD160/C3/TICAM1/CD274/HSPB1/IL23R	39
MF	GO:0022836	gated channel activity	15/834	88/11564	0.00144993	0.0295308	0.0251952	KCNG1/SCN3A/ANO5/CACNA1E/KCNN4/KCNH2/CATSPER1/TTYH3/CACNB4/CACNG8/P2RX6/KCNMA1/CNR1/CHRNE/CACNA1D	15
MF	GO:0022839	ion gated channel activity	15/834	88/11564	0.00144993	0.0295308	0.0251952	KCNG1/SCN3A/ANO5/CACNA1E/KCNN4/KCNH2/CATSPER1/TTYH3/CACNB4/CACNG8/P2RX6/KCNMA1/CNR1/CHRNE/CACNA1D	15
BP	GO:0060537	muscle tissue development	26/834	193/11564	0.00145933	0.0295308	0.0251952	COL19A1/SGCD/SAV1/PPARA/BTG2/ARID1A/MEIS1/FGFR1/PDGFRB/HIVEP3/AKAP6/RGS2/KDM6B/HDAC9/ASB2/SKI/SLC9A1/NRG1/WNT10B/MYLK/VAMP5/SMAD1/GPX1/MSC/EFNB2/MYOM2	26
BP	GO:0046579	positive regulation of Ras protein signal transduction	9/834	39/11564	0.00149572	0.0295308	0.0251952	RAPGEF1/AUTS2/PDGFRB/CSF1/GPR55/NRG1/PRAG1/NTRK1/LPAR1	9
BP	GO:0002455	humoral immune response mediated by circulating immunoglobulin	7/834	25/11564	0.00150423	0.0295308	0.0251952	CD55/C1QB/BCL3/C1QA/C1R/C3/SERPING1	7
BP	GO:0014911	positive regulation of smooth muscle cell migration	7/834	25/11564	0.00150423	0.0295308	0.0251952	CCL5/PDGFRB/NRP1/ADAMTS1/P2RY6/PDGFB/LPAR1	7
BP	GO:0032733	positive regulation of interleukin-10 production	7/834	25/11564	0.00150423	0.0295308	0.0251952	TNFSF4/LGALS9/IL23A/BCL3/IL20RB/XCL1/CD274	7
CC	GO:0098948	intrinsic component of postsynaptic specialization membrane	7/834	25/11564	0.00150423	0.0295308	0.0251952	CLSTN1/NETO1/P2RX6/PTPRS/CHRNE/EFNB2/LRFN1	7
BP	GO:0001822	kidney development	21/834	144/11564	0.00150511	0.0295308	0.0251952	MTSS1/HPGD/ANGPT1/KLHL3/HES1/FGFR1/PDGFRB/NRP1/DLG5/FBN1/ADAMTS1/SDC4/ODC1/LGR4/FMN1/SMAD1/PDGFA/LAMA5/TEK/PDGFB/EFNB2	21
BP	GO:0048675	axon extension	13/834	71/11564	0.00150981	0.0295308	0.0251952	MAP2/LIMK1/SEMA7A/DRAXIN/AUTS2/NRP1/DISC1/MAP1B/PLXNA4/CTTN/NLGN3/PTPRS/NRP2	13
BP	GO:0002819	regulation of adaptive immune response	19/834	125/11564	0.00151584	0.0295308	0.0251952	CD80/TNFSF4/CCR2/JAK3/PARP3/LILRB1/NLRP3/ALOX15/TNFRSF13C/SLC11A1/IL23A/IL20RB/CEACAM1/IL1RL1/XCL1/CD160/C3/CD274/IL23R	19
BP	GO:0010453	regulation of cell fate commitment	5/834	13/11564	0.00152159	0.0295308	0.0251952	FGFR1/AR/IL23A/SFRP2/IL23R	5
MF	GO:0030020	extracellular matrix structural constituent conferring tensile strength	5/834	13/11564	0.00152159	0.0295308	0.0251952	COL19A1/COL8A2/COL18A1/COL9A2/COL5A3	5
BP	GO:0048663	neuron fate commitment	5/834	13/11564	0.00152159	0.0295308	0.0251952	HES1/SUFU/NRG1/SATB2/OLIG2	5
BP	GO:0070230	positive regulation of lymphocyte apoptotic process	5/834	13/11564	0.00152159	0.0295308	0.0251952	CCL5/PDCD1/TP53/LGALS9/CD274	5
BP	GO:1902001	fatty acid transmembrane transport	5/834	13/11564	0.00152159	0.0295308	0.0251952	MID1IP1/ACACB/CPT1A/THBS1/CPT1B	5
BP	GO:2001185	regulation of CD8-positive, alpha-beta T cell activation	5/834	13/11564	0.00152159	0.0295308	0.0251952	RUNX1/LILRB1/SH3RF1/XCL1/CD274	5
BP	GO:0006195	purine nucleotide catabolic process	8/834	32/11564	0.00156851	0.0302269	0.0257891	NT5E/AMPD3/ACOT7/PDE4A/NUDT7/PDE5A/GPX1/PDE7B	8
BP	GO:0045620	negative regulation of lymphocyte differentiation	8/834	32/11564	0.00156851	0.0302269	0.0257891	TNFSF4/RUNX1/JAK3/CD74/DTX1/ERBB2/LAG3/FBXO7	8
BP	GO:0022612	gland morphogenesis	12/834	63/11564	0.00159227	0.0304703	0.0259967	PML/FGFR1/CSF1/NRP1/CSF1R/AR/GDF7/CEACAM1/PDGFA/LAMA5/EDAR/NTN4	12
BP	GO:0061387	regulation of extent of cell growth	12/834	63/11564	0.00159227	0.0304703	0.0259967	MAP2/LIMK1/LPAR3/SEMA7A/DRAXIN/NRP1/FGF13/DISC1/MAP1B/PLXNA4/CTTN/PTPRS	12
BP	GO:0031295	T cell costimulation	10/834	47/11564	0.00161171	0.0307348	0.0262224	CD80/TNFSF4/KLRK1/PDCD1LG2/PDCD1/TNFRSF13C/TMIGD2/CD160/CD274/EFNB2	10
BP	GO:0048483	autonomic nervous system development	6/834	19/11564	0.00165874	0.0311969	0.0266167	HES1/NRP1/PLXNA4/VCAM1/NTRK1/NRP2	6
BP	GO:0071624	positive regulation of granulocyte chemotaxis	6/834	19/11564	0.00165874	0.0311969	0.0266167	TIRAP/DYSF/CD74/THBS4/IL23A/XCL1	6
BP	GO:0090023	positive regulation of neutrophil chemotaxis	6/834	19/11564	0.00165874	0.0311969	0.0266167	TIRAP/DYSF/CD74/THBS4/IL23A/XCL1	6
BP	GO:0099054	presynapse assembly	6/834	19/11564	0.00165874	0.0311969	0.0266167	MDGA1/NLGN4Y/NLGN3/SNCA/NTNG2/EFNB2	6
BP	GO:0099536	synaptic signaling	36/834	300/11564	0.00172983	0.0324225	0.0276624	UTS2/KIF1B/LPAR3/KPNA2/CCR2/LGMN/TSHZ3/CD38/NETO1/IQSEC2/PPP1R9A/DISC1/PFN2/MAP1B/NRG1/KCNC4/AKAP12/NTSR1/SLC4A10/SLC8A3/NLGN3/PHF24/NTRK1/SYNPO/P2RX6/SNCA/PTPRS/NTNG2/CNR1/ACHE/PDE7B/CHRNE/LYNX1/CACNA1D/PMP22/BAIAP3	36
BP	GO:0043542	endothelial cell migration	20/834	136/11564	0.00174071	0.0325151	0.0277414	ANGPT1/LGMN/MAP2K5/GPI/PXN/FGFR1/NRP1/HDAC9/CEACAM1/TEK/THBS1/GPX1/PDGFB/TNFSF12/JUP/NRP2/EFNB2/HSPB1/S100P/MAP2K3	20
BP	GO:0051347	positive regulation of transferase activity	50/834	455/11564	0.00177379	0.0330203	0.0281724	TCL1A/CCL5/ANGPT1/RAPGEF1/LPAR3/MAP2K5/CD200/TGFA/PSRC1/TIRAP/SPRY2/CD74/FGFR1/PDGFRB/CSF1/VLDLR/DAXX/CSF1R/CD19/DTX3L/FLT1/TENM1/PIK3R6/PPP1R9A/MAP3K9/SDC4/FGF13/ERBB2/NRG1/SLC11A1/P2RY12/IL23A/FLT3/EIF2AK2/TOM1L1/ADCY4/CHI3L1/PDGFA/MMD/TEK/THBS1/NTRK1/PDE5A/ARHGEF5/SNCA/PDGFB/TNFSF15/IL23R/MAP2K3/LPAR1	50
MF	GO:0015081	sodium ion transmembrane transporter activity	9/834	40/11564	0.00180867	0.0335555	0.028629	SCN3A/CNNM4/SLC8B1/SLC9A1/SLC22A1/SLC6A19/ATP1A3/SLC4A10/SLC8A3	9
BP	GO:0051480	regulation of cytosolic calcium ion concentration	22/834	156/11564	0.00182751	0.0337904	0.0288294	CD55/LPAR3/SLC8B1/CCR5/PML/CD38/AKAP6/CD19/SELENON/SLC35G1/MCOLN2/NTSR1/SLC8A3/XCL1/P2RY6/SYNPO/SNCA/CNR1/TRPC3/CACNA1D/LPAR1/GIPR	22
BP	GO:1903725	regulation of phospholipid metabolic process	12/834	64/11564	0.00183396	0.0337955	0.0288338	RUBCN/LDLR/PDGFRB/CD19/FLT1/PIK3R6/P2RY12/CISH/FLT3/PDGFA/TEK/PDGFB	12
BP	GO:0031294	lymphocyte costimulation	10/834	48/11564	0.00190687	0.0349568	0.0298246	CD80/TNFSF4/KLRK1/PDCD1LG2/PDCD1/TNFRSF13C/TMIGD2/CD160/CD274/EFNB2	10
BP	GO:0007179	transforming growth factor beta receptor signaling pathway	18/834	118/11564	0.0019142	0.0349568	0.0298246	PTPRK/HPGD/HIPK2/NRROS/PXN/PML/CLDN5/TP53/SKI/FBN1/BAMBI/CD109/ZNF703/ITGB5/SMAD1/THBS1/LTBP1/HTRA1	18
BP	GO:0031344	regulation of cell projection organization	47/834	423/11564	0.00192629	0.0349568	0.0298246	MAP2/RAPGEF1/LIMK1/CDKL1/LPAR3/SDC2/SEMA7A/ARSB/DRAXIN/AUTS2/SPRY2/CD38/FGFR1/NRP1/VLDLR/MYO10/RGS2/TENM1/ZNF365/METRN/DLG5/PPP1R9A/RNF157/FGF13/CPNE5/DISC1/PFN2/MAP1B/PLXNA4/P2RY12/SFRP2/CTTN/PRAG1/MOV10/NLGN3/FEZ1/NTRK1/NEGR1/LCN2/PTPRS/CNR1/EFNB2/FBXO7/ESPN/PMP22/LPAR1/ADGRB3	47
BP	GO:0010863	positive regulation of phospholipase C activity	7/834	26/11564	0.00193208	0.0349568	0.0298246	FGFR1/PDGFRB/GPR55/FLT1/P2RY12/P2RY6/LPAR1	7
BP	GO:0043552	positive regulation of phosphatidylinositol 3-kinase activity	7/834	26/11564	0.00193208	0.0349568	0.0298246	PDGFRB/CD19/FLT1/P2RY12/FLT3/TEK/PDGFB	7
BP	GO:0010518	positive regulation of phospholipase activity	8/834	33/11564	0.00194169	0.0349568	0.0298246	CCL5/FGFR1/PDGFRB/GPR55/FLT1/P2RY12/P2RY6/LPAR1	8
BP	GO:0021675	nerve development	8/834	33/11564	0.00194169	0.0349568	0.0298246	HES1/NRP1/HOXB3/PLXNA4/VCAM1/NTRK1/NRP2/LPAR1	8
BP	GO:0071560	cellular response to transforming growth factor beta stimulus	21/834	147/11564	0.00195412	0.0350652	0.029917	SOX5/PTPRK/HPGD/HIPK2/NRROS/PXN/PML/CLDN5/TP53/SKI/FBN1/BAMBI/CD109/ZNF703/PDE3A/ITGB5/SMAD1/XCL1/THBS1/LTBP1/HTRA1	21
BP	GO:0045596	negative regulation of cell differentiation	44/834	390/11564	0.00197413	0.0352714	0.030093	UBASH3B/MAP2/TNFSF4/RUNX1/BHLHE41/PPARA/JAK3/LILRB1/DRAXIN/LDLR/MEIS1/TRIM62/CD74/CD38/HES1/NRP1/TP53/RGS2/DTX1/GPR55/ZNF365/SKI/FBN1/FGF13/SUFU/ERBB2/LRP5/NRG1/DAAM2/P2RY12/SFRP2/PRAG1/WNT10B/NLGN3/CEACAM1/RORB/PTPRS/PDGFB/OLIG2/LAG3/EFNB2/FBXO7/PMP22/LPAR1	44
BP	GO:0050663	cytokine secretion	22/834	157/11564	0.00198487	0.0352714	0.030093	ANGPT1/CD200/LILRB1/AIM2/DYSF/PML/NLRP3/TMEM106A/CSF1R/HDAC9/CRTAM/LGALS9/AKAP12/MCOLN2/LGR4/LPL/IL1RL1/CHI3L1/OSM/CLEC9A/CD160/CD274	22
BP	GO:0014706	striated muscle tissue development	25/834	187/11564	0.00198494	0.0352714	0.030093	COL19A1/SGCD/SAV1/PPARA/BTG2/ARID1A/MEIS1/FGFR1/PDGFRB/HIVEP3/AKAP6/RGS2/KDM6B/HDAC9/ASB2/SKI/SLC9A1/NRG1/WNT10B/VAMP5/SMAD1/GPX1/MSC/EFNB2/MYOM2	25
BP	GO:0051272	positive regulation of cellular component movement	40/834	346/11564	0.00199322	0.0353039	0.0301207	CCL5/MAP2/ANGPT1/PLA2G7/CCR2/LGMN/GPI/TIRAP/SPRY2/DYSF/CD74/FGFR1/PDGFRB/CSF1/NRP1/CSF1R/HDAC9/FLT1/LGALS9/ADAMTS1/THBS4/AKAP12/P2RY12/IL23A/ZNF703/MYLK/FEZ1/XCL1/PDGFA/TEK/THBS1/P2RY6/PDGFB/COL18A1/WNT5B/NRP2/CD274/HSPB1/MAP2K3/LPAR1	40
BP	GO:0042089	cytokine biosynthetic process	14/834	82/11564	0.00202927	0.0358265	0.0305666	CD80/CCR2/MAP2K5/LILRB1/TIRAP/TNFRSF13C/AKAP12/BCL3/THBS1/CEBPE/LAG3/TICAM1/HSPB1/MAP2K3	14
BP	GO:0001659	temperature homeostasis	18/834	119/11564	0.00210752	0.0370884	0.0316432	ADAMTS5/CCR2/KDM6B/UCP2/ALDH1A1/NTSR1/LGR4/SCD/WNT10B/G0S2/EPAS1/LEPR/GRB10/GPX1/LCN2/CNR1/ACHE/PTH2R	18
CC	GO:0043235	receptor complex	24/834	178/11564	0.00215637	0.0378264	0.0322728	CALCRL/IFNLR1/ITGAD/PTPRB/LDLR/IL18RAP/CD74/FGFR1/NRP1/VLDLR/FLT1/CD79A/FCRL5/ERBB2/LRP5/PLXNA4/ITGB5/CACNG8/CEACAM1/LEPR/NTRK1/KLRC1/NRP2/IL23R	24
BP	GO:0043370	regulation of CD4-positive, alpha-beta T cell differentiation	9/834	41/11564	0.00217186	0.0378554	0.0322976	CD80/TNFSF4/RUNX1/JAK3/NLRP3/LGALS9/IL23A/SH3RF1/IL23R	9
BP	GO:0060193	positive regulation of lipase activity	9/834	41/11564	0.00217186	0.0378554	0.0322976	CCL5/ABHD5/FGFR1/PDGFRB/GPR55/FLT1/P2RY12/P2RY6/LPAR1	9
BP	GO:0002822	regulation of adaptive immune response based on somatic recombination of immune receptors built from immunoglobulin superfamily domains	17/834	110/11564	0.00219103	0.0380683	0.0324792	CD80/TNFSF4/CCR2/JAK3/PARP3/LILRB1/NLRP3/TNFRSF13C/SLC11A1/IL23A/IL20RB/CEACAM1/IL1RL1/XCL1/C3/CD274/IL23R	17
CC	GO:0034703	cation channel complex	13/834	74/11564	0.00222664	0.0382172	0.0326063	KCNG1/CACNA1E/CATSPERB/KCNN4/KCNH2/CATSPER1/AKAP6/CACNB4/PKD1L1/CTTN/CACNG8/KCNMA1/CACNA1D	13
BP	GO:0042035	regulation of cytokine biosynthetic process	13/834	74/11564	0.00222664	0.0382172	0.0326063	CD80/CCR2/MAP2K5/LILRB1/TIRAP/TNFRSF13C/AKAP12/BCL3/THBS1/LAG3/TICAM1/HSPB1/MAP2K3	13
MF	GO:0035586	purinergic receptor activity	5/834	14/11564	0.00222753	0.0382172	0.0326063	P2RY2/P2RY12/ADORA3/P2RY6/P2RX6	5
BP	GO:0071425	hematopoietic stem cell proliferation	5/834	14/11564	0.00222753	0.0382172	0.0326063	RUNX1/ETV6/SFRP2/WNT10B/EIF2AK2	5
BP	GO:0051047	positive regulation of secretion	31/834	251/11564	0.00224564	0.0384075	0.0327686	TNFSF4/SYTL2/RAB7A/WLS/GPI/AIM2/KCNN4/NLRP3/CD38/FGFR1/P2RY2/CSF1R/RAB27B/CRTAM/LGALS9/SDC4/AKAP12/NTSR1/LPL/IL1RL1/OSM/SMPD3/CLEC9A/SNCA/CD160/CNR1/ACHE/CD274/CACNA1D/BAIAP3/GIPR	31
BP	GO:0001656	metanephros development	8/834	34/11564	0.00238142	0.0404767	0.0345341	HES1/PDGFRB/DLG5/FBN1/LGR4/FMN1/PDGFA/PDGFB	8
CC	GO:0034704	calcium channel complex	8/834	34/11564	0.00238142	0.0404767	0.0345341	CACNA1E/CATSPERB/CATSPER1/AKAP6/CACNB4/PKD1L1/CACNG8/CACNA1D	8
BP	GO:0042742	defense response to bacterium	17/834	111/11564	0.00241823	0.0408487	0.0348515	RNASE6/KLRK1/ADAMTS5/MYD88/TIRAP/NLRP3/SLC11A1/IL23A/BCL3/OPTN/ACP5/SIGLEC11/LCN2/CD160/CEBPE/PPBP/IL23R	17
BP	GO:0046631	alpha-beta T cell activation	17/834	111/11564	0.00241823	0.0408487	0.0348515	CD80/TNFSF4/ELF4/CD55/RUNX1/CCR2/JAK3/LILRB1/NLRP3/LGALS9/IL23A/BCL3/SH3RF1/XCL1/CD160/CD274/IL23R	17
BP	GO:0002707	negative regulation of lymphocyte mediated immunity	7/834	27/11564	0.00244842	0.0411049	0.03507	PARP3/LILRB1/LGALS9/IL20RB/CEACAM1/XCL1/CLEC12B	7
BP	GO:0048247	lymphocyte chemotaxis	7/834	27/11564	0.00244842	0.0411049	0.03507	CCL5/KLRK1/CCR2/SLC8B1/PADI2/CXCR3/XCL1	7
BP	GO:0050679	positive regulation of epithelial cell proliferation	16/834	102/11564	0.00249922	0.0418027	0.0356654	CCL5/LAMC1/MAP2K5/TGFA/DYSF/FGFR1/NRP1/THBS4/ERBB2/AR/ZNF703/TEK/PDGFB/HTRA1/TNFSF12/NRP2	16
BP	GO:0043406	positive regulation of MAP kinase activity	24/834	180/11564	0.00250526	0.0418027	0.0356654	RAPGEF1/LPAR3/MAP2K5/TGFA/CD74/FGFR1/PDGFRB/DAXX/FLT1/TENM1/PIK3R6/MAP3K9/ERBB2/NRG1/FLT3/EIF2AK2/PDGFA/THBS1/NTRK1/PDE5A/ARHGEF5/PDGFB/MAP2K3/LPAR1	24
BP	GO:0010001	glial cell differentiation	18/834	121/11564	0.00254362	0.0423137	0.0361014	MED12/NRROS/BACE2/LDLR/HES1/DTX1/ZNF365/METRN/SKI/ERBB2/NRG1/DAAM2/SH3TC2/SLC8A3/NLGN3/C1QA/OLIG2/LPAR1	18
BP	GO:0061045	negative regulation of wound healing	9/834	42/11564	0.00259079	0.0429679	0.0366595	UBASH3B/AJAP1/KRT1/CD109/CEACAM1/PDGFA/THBS1/PDGFB/SERPING1	9
BP	GO:0043550	regulation of lipid kinase activity	10/834	50/11564	0.00262775	0.0433184	0.0369585	RUBCN/PDGFRB/CD19/FLT1/PIK3R6/P2RY12/CISH/FLT3/TEK/PDGFB	10
BP	GO:1903035	negative regulation of response to wounding	10/834	50/11564	0.00262775	0.0433184	0.0369585	UBASH3B/AJAP1/KRT1/CD109/CEACAM1/PDGFA/THBS1/PTPRS/PDGFB/SERPING1	10
BP	GO:0070588	calcium ion transmembrane transport	23/834	171/11564	0.00272395	0.0444528	0.0379264	TSPAN13/SLC8B1/CACNA1E/DYSF/CCR5/CATSPER1/AKAP6/CD19/CACNB4/SLC9A1/SELENON/MCOLN2/NTSR1/P2RY12/PKD1L1/CACNA2D3/SLC8A3/CACNG8/XCL1/P2RY6/SNCA/TRPC3/CACNA1D	23
BP	GO:0071559	response to transforming growth factor beta	21/834	151/11564	0.00272542	0.0444528	0.0379264	SOX5/PTPRK/HPGD/HIPK2/NRROS/PXN/PML/CLDN5/TP53/SKI/FBN1/BAMBI/CD109/ZNF703/PDE3A/ITGB5/SMAD1/XCL1/THBS1/LTBP1/HTRA1	21
BP	GO:0072001	renal system development	21/834	151/11564	0.00272542	0.0444528	0.0379264	MTSS1/HPGD/ANGPT1/KLHL3/HES1/FGFR1/PDGFRB/NRP1/DLG5/FBN1/ADAMTS1/SDC4/ODC1/LGR4/FMN1/SMAD1/PDGFA/LAMA5/TEK/PDGFB/EFNB2	21
BP	GO:0072507	divalent inorganic cation homeostasis	29/834	233/11564	0.00273257	0.0444528	0.0379264	CCL5/CD55/SGCD/LPAR3/CCR2/CNNM4/SLC8B1/CCR5/PML/CD38/AKAP6/CD19/SELENON/DISC1/SLC11A1/SLC35G1/MCOLN2/NTSR1/SLC8A3/XCL1/P2RY6/SYNPO/SNCA/CCL23/CNR1/TRPC3/CACNA1D/LPAR1/GIPR	29
BP	GO:1903825	organic acid transmembrane transport	12/834	67/11564	0.0027453	0.0444528	0.0379264	MID1IP1/ACACB/RGS2/SLC7A1/SLC7A8/SLC6A19/NTSR1/FOLR2/CPT1A/THBS1/CPT1B/SLC7A5	12
BP	GO:1905039	carboxylic acid transmembrane transport	12/834	67/11564	0.0027453	0.0444528	0.0379264	MID1IP1/ACACB/RGS2/SLC7A1/SLC7A8/SLC6A19/NTSR1/FOLR2/CPT1A/THBS1/CPT1B/SLC7A5	12
CC	GO:1902495	transmembrane transporter complex	16/834	103/11564	0.00276619	0.0446589	0.0381022	KCNG1/CACNA1E/CATSPERB/KCNN4/KCNH2/CATSPER1/TTYH3/AKAP6/CACNB4/SLC9A1/PKD1L1/ATP1A3/CTTN/CACNG8/KCNMA1/CACNA1D	16
MF	GO:0005539	glycosaminoglycan binding	15/834	94/11564	0.00283844	0.0453862	0.0387227	ADAMTS5/NLRP3/FGFR1/NRP1/TENM1/FBN1/ADAMTS1/THBS4/LPL/AOC1/THBS1/CCL23/PTPRS/CFH/NRP2	15
BP	GO:0050729	positive regulation of inflammatory response	15/834	94/11564	0.00283844	0.0453862	0.0387227	TNFSF4/PLA2G7/CCR2/MYD88/LDLR/IL23A/LPL/SUCNR1/C1QA/IL1RL1/OSM/SNCA/C3/CNR1/TICAM1	15
BP	GO:0007612	learning	13/834	76/11564	0.00284441	0.0453862	0.0387227	LGMN/BTG2/NLGN4Y/CLDN5/NETO1/CIC/FGF13/NTSR1/SLC8A3/NLGN3/PDE1B/SYNPO/ADGRB3	13
BP	GO:0090288	negative regulation of cellular response to growth factor stimulus	13/834	76/11564	0.00284441	0.0453862	0.0387227	HIPK2/NRROS/SPRY2/TP53/SKI/FBN1/EPN2/BAMBI/CD109/SFRP2/THBS1/LTBP1/HTRA1	13
BP	GO:0042533	tumor necrosis factor biosynthetic process	6/834	21/11564	0.00292979	0.0461911	0.0394095	CCR2/LILRB1/AKAP12/BCL3/THBS1/HSPB1	6
BP	GO:0042534	regulation of tumor necrosis factor biosynthetic process	6/834	21/11564	0.00292979	0.0461911	0.0394095	CCR2/LILRB1/AKAP12/BCL3/THBS1/HSPB1	6
BP	GO:0048015	phosphatidylinositol-mediated signaling	17/834	113/11564	0.00293186	0.0461911	0.0394095	CCL5/ANGPT1/IER3/FGFR1/PDGFRB/CSF1R/FLT1/ERBB2/PLCH1/FLT3/CEACAM1/OSM/PDGFA/TEK/NTRK1/CD160/PDGFB	17
BP	GO:0030901	midbrain development	11/834	59/11564	0.00293705	0.0461911	0.0394095	SEC16A/NDRG2/WLS/HES1/FGFR1/PADI2/DLG5/SFRP2/GDF7/SMAD1/POTEE	11
BP	GO:0032602	chemokine production	11/834	59/11564	0.00293705	0.0461911	0.0394095	TNFSF4/MAP2K5/TIRAP/CD74/CSF1R/LGALS9/MCOLN2/LPL/EIF2AK2/IL1RL1/TICAM1	11
MF	GO:0022890	inorganic cation transmembrane transporter activity	26/834	203/11564	0.00298832	0.0468627	0.0399825	KCNG1/SCN3A/CNNM4/SLC8B1/SLC31A2/CACNA1E/KCNN4/KCNH2/CATSPER1/CACNB4/SLC9A1/SLC22A1/SLC6A19/SLC11A1/KCNC4/PKD1L1/ATP1A3/SLC4A10/SLC8A3/CACNG8/P2RX6/KCNMA1/CNR1/TRPC3/CHRNE/CACNA1D	26
BP	GO:0002548	monocyte chemotaxis	7/834	28/11564	0.00306469	0.0470837	0.040171	CCL5/PLA2G7/CCR2/LGMN/FLT1/CCL23/PDGFB	7
BP	GO:0030195	negative regulation of blood coagulation	7/834	28/11564	0.00306469	0.0470837	0.040171	UBASH3B/KRT1/CEACAM1/PDGFA/THBS1/PDGFB/SERPING1	7
BP	GO:0032835	glomerulus development	7/834	28/11564	0.00306469	0.0470837	0.040171	MTSS1/ANGPT1/HES1/PDGFRB/LGR4/TEK/PDGFB	7
BP	GO:0090218	positive regulation of lipid kinase activity	7/834	28/11564	0.00306469	0.0470837	0.040171	PDGFRB/CD19/FLT1/P2RY12/FLT3/TEK/PDGFB	7
BP	GO:1900047	negative regulation of hemostasis	7/834	28/11564	0.00306469	0.0470837	0.040171	UBASH3B/KRT1/CEACAM1/PDGFA/THBS1/PDGFB/SERPING1	7
BP	GO:1900274	regulation of phospholipase C activity	7/834	28/11564	0.00306469	0.0470837	0.040171	FGFR1/PDGFRB/GPR55/FLT1/P2RY12/P2RY6/LPAR1	7
BP	GO:0014910	regulation of smooth muscle cell migration	9/834	43/11564	0.00307124	0.0470837	0.040171	CCL5/PDGFRB/NRP1/ADAMTS1/IGFBP3/PDGFA/P2RY6/PDGFB/LPAR1	9
BP	GO:0051057	positive regulation of small GTPase mediated signal transduction	9/834	43/11564	0.00307124	0.0470837	0.040171	RAPGEF1/AUTS2/PDGFRB/CSF1/GPR55/NRG1/PRAG1/NTRK1/LPAR1	9
CC	GO:0044420	extracellular matrix component	5/834	15/11564	0.0031449	0.0479445	0.0409054	LAMC1/FBN1/LAMA5/LTBP1/COL5A3	5
BP	GO:0060445	branching involved in salivary gland morphogenesis	5/834	15/11564	0.0031449	0.0479445	0.0409054	FGFR1/NRP1/PDGFA/LAMA5/NTN4	5
BP	GO:0090287	regulation of cellular response to growth factor stimulus	20/834	143/11564	0.0031809	0.0483426	0.0412451	HIPK2/NRROS/SPRY2/HES1/FGFR1/TP53/FLT1/SKI/FBN1/EPN2/BAMBI/MYOF/CD109/SFRP2/ZNF703/THBS1/GRB10/LTBP1/HTRA1/UBE2O	20
BP	GO:0030335	positive regulation of cell migration	38/834	333/11564	0.00319613	0.0483426	0.0412451	CCL5/ANGPT1/PLA2G7/CCR2/LGMN/GPI/TIRAP/SPRY2/DYSF/CD74/FGFR1/PDGFRB/CSF1/NRP1/CSF1R/HDAC9/FLT1/LGALS9/ADAMTS1/THBS4/AKAP12/P2RY12/IL23A/ZNF703/MYLK/XCL1/PDGFA/TEK/THBS1/P2RY6/PDGFB/COL18A1/WNT5B/NRP2/CD274/HSPB1/MAP2K3/LPAR1	38
BP	GO:0030900	forebrain development	26/834	204/11564	0.00319752	0.0483426	0.0412451	TCTN1/BTG2/SEMA7A/ARID1A/DRAXIN/HES1/FGFR1/NRP1/CSF1R/KDM6B/SKI/FGF13/DISC1/PLXNA4/NRG1/TBX19/P2RY12/GDF7/SLC4A10/SLC8A3/FEZ1/PTPRS/SATB2/OLIG2/NRP2/LPAR1	26

## Sheet: ST 7B. GO SMBvsKOR
Supplementary Table 7B. Gene ontology enrichment (FDR < 5%) for DEG (with FDR<1%; logFC>0.5) between SMB and KOR
ONTOLOGY	ID	Description	GeneRatio	BgRatio	pvalue	p.adjust	qvalue	geneID	Count
CC	GO:0009986	cell surface	77/1111	397/11564	1.10693e-09	6.35818e-06	5.79447e-06	PTPRK/CD80/MS4A1/FCER1A/PRNP/CLEC17A/NT5E/PDGFRB/ITGAD/PVR/NRP1/TNFSF4/APP/CD36/TSPAN33/LAG3/CLCN3/FCRL3/FCRL5/PLVAP/LILRB1/ANXA1/CD38/PDCD1/VCAM1/FCRL6/CD19/CPM/FOLR2/CD163/CD200/LDLR/LY6G5B/CD1D/CLEC9A/ITGB5/DCBLD2/MS4A2/ANK3/THBS1/CLIC4/TNFRSF13C/TIGIT/HMMR/VAMP1/DPP4/CD3E/PDGFA/CCR6/KIT/FCER2/MPZL1/PDGFB/ENPP3/CEACAM1/P2RY12/AJAP1/WNT5B/NTRK1/NTSR1/CD109/NLGN3/BCAM/ITGB8/SIGLEC11/TFPI/INTU/AD…	77
CC	GO:0022626	cytosolic ribosome	27/1111	92/11564	7.43913e-08	0.000213652	0.000194709	RPL7/RPL10/RPL31/RPS24/RPL30/RPL4/RPLP2/RPSA/RPL29/RPL38/RPLP0/RPS9/RPS23/RPS4X/RPS10/RPL13/RPL9/RPL13A/RPL8/RPS3/RPL18A/RPS5/RPL35A/RPS7/RPS3A/UBA52/HBA2	27
BP	GO:0006613	cotranslational protein targeting to membrane	27/1111	96/11564	1.95918e-07	0.000246461	0.00022461	RPL7/RPL10/RPL31/RPS24/RPL30/RPL4/RPLP2/RPSA/RPL29/RPL38/RPLP0/RPS9/RPS23/RPS4X/RPS10/RPL13/RPL9/RPL13A/RPL8/RPS3/RPL18A/RPS5/RPL35A/SEC62/RPS7/RPS3A/UBA52	27
BP	GO:0043269	regulation of ion transport	60/1111	318/11564	2.19185e-07	0.000246461	0.00022461	ABCB4/TSPAN13/KCNH8/KCNG1/PRNP/PDGFRB/SCN3A/NETO1/CACNA2D3/CCR2/DTNBP1/APP/CLIC2/DYSF/FCRL3/TESC/VAMP2/LILRB1/PML/ISCU/LPAR3/CACNA1E/CATSPER1/CRACR2B/CD19/SNCA/ARL6IP1/MYLK/ANK3/THBS1/RGS2/TPCN2/CLIC4/EPB41/CNR1/XCL1/TRPC1/PINK1/TRPC3/EHD3/NEDD4L/AKAP6/PDGFB/IFNG/SLC6A4/KCNC4/KCNAB3/P2RY12/CACNB4/SCN8A/NTSR1/EGF/NLGN3/CACNA1I/F2RL3/ADORA2A/FKBP1B/KCNMA1/GSTM2/KCNH2	60
BP	GO:0045047	protein targeting to ER	27/1111	97/11564	2.47025e-07	0.000246461	0.00022461	RPL7/RPL10/RPL31/RPS24/RPL30/RPL4/RPLP2/RPSA/RPL29/RPL38/RPLP0/RPS9/RPS23/RPS4X/RPS10/RPL13/RPL9/RPL13A/RPL8/RPS3/RPL18A/RPS5/RPL35A/SEC62/RPS7/RPS3A/UBA52	27
CC	GO:0062023	collagen-containing extracellular matrix	39/1111	172/11564	2.57445e-07	0.000246461	0.00022461	ADAMTS5/COL19A1/SFRP2/LAMC1/SDC2/COL8A2/ADAMTS1/ANXA1/S100A4/TGFBI/SERPINF1/CPA3/LGALS9/THBS1/ADAMDEC1/SDC3/C1QB/MMRN1/PDGFB/LTBP1/SERPING1/COL4A3/HTRA1/A1BG/PLSCR1/WNT5B/MXRA7/BCAM/EGFL7/FBLN2/TNXB/LAMA5/LGALS3BP/LOXL2/F13A1/SERPINF2/THBS4/C1QA/GPC4	39
BP	GO:0006614	SRP-dependent cotranslational protein targeting to membrane	26/1111	93/11564	3.7421e-07	0.000307066	0.000279841	RPL7/RPL10/RPL31/RPS24/RPL30/RPL4/RPLP2/RPSA/RPL29/RPL38/RPLP0/RPS9/RPS23/RPS4X/RPS10/RPL13/RPL9/RPL13A/RPL8/RPS3/RPL18A/RPS5/RPL35A/RPS7/RPS3A/UBA52	26
BP	GO:0072599	establishment of protein localization to endoplasmic reticulum	27/1111	100/11564	4.83843e-07	0.000335595	0.000305841	RPL7/RPL10/RPL31/RPS24/RPL30/RPL4/RPLP2/RPSA/RPL29/RPL38/RPLP0/RPS9/RPS23/RPS4X/RPS10/RPL13/RPL9/RPL13A/RPL8/RPS3/RPL18A/RPS5/RPL35A/SEC62/RPS7/RPS3A/UBA52	27
BP	GO:0050866	negative regulation of cell activation	32/1111	131/11564	5.25828e-07	0.000335595	0.000305841	PRNP/CCR2/FBXO7/TNFSF4/JAK3/RUNX1/LAG3/PARP3/LILRB1/GCLC/ANXA1/PDCD1LG2/CD200/LDLR/LGALS9/VSIG4/TNFRSF21/TIGIT/PDE5A/CD274/CNR1/XCL1/PDGFA/SDC4/IL20RB/PDGFB/ENPP3/CEACAM1/DTX1/ADORA2A/CD9/SOCS1	32
CC	GO:0031012	extracellular matrix	41/1111	193/11564	8.11081e-07	0.000465885	0.00042458	ADAMTS5/COL19A1/SFRP2/LAMC1/SDC2/COL8A2/ADAMTS1/ANXA1/S100A4/TGFBI/SERPINF1/CPA3/LGALS9/THBS1/ADAMDEC1/SDC3/C1QB/MMRN1/PDGFB/LTBP1/SERPING1/COL4A3/HTRA1/CHI3L1/A1BG/PLSCR1/WNT5B/MXRA7/BCAM/EGFL7/FBLN2/TNXB/LAMA5/LGALS3BP/LOXL2/F13A1/SERPINF2/THBS4/C1QA/PHOSPHO1/GPC4	41
BP	GO:0098609	cell-cell adhesion	76/1111	461/11564	1.59417e-06	0.000807039	0.000735487	CD80/PCDH9/PRNP/NT5E/COL19A1/ITGAD/CCR2/TNFSF4/COL8A2/JAK3/RUNX1/NLGN4Y/LAG3/CLDN5/LILRB1/ANXA1/CLSTN1/PDCD1LG2/RPS3/PDCD1/VCAM1/TMIGD2/KRT18/NTNG2/CD200/MDGA1/LGALS9/VSIG4/CD1D/CERCAM/EFNB1/PCDH1/ITGB5/ANK3/NEGR1/TNFRSF21/IL23A/TNFRSF13C/TIGIT/PDE5A/CD274/IL23R/ESAM/XCL1/DPP4/CD3E/KIT/MPZ/SDC4/RGCC/IL20RB/IFNG/CEACAM1/P2RY12/PCDHGA10/IGFBP2/ZBTB16/DTX1/NLGN3/CYP1B1/DCHS1/ADORA2A/CLECL1/CD9/MYO10…	76
BP	GO:0042129	regulation of T cell proliferation	27/1111	106/11564	1.68602e-06	0.000807039	0.000735487	PRNP/CCR2/TNFSF4/LILRB1/ANXA1/PDCD1LG2/RPS3/VCAM1/TMIGD2/LGALS9/VSIG4/CD1D/EFNB1/TNFRSF21/IL23A/TNFRSF13C/PDE5A/CD274/IL23R/XCL1/CD3E/SDC4/IL20RB/SH3RF1/IGFBP2/CLECL1/IL4	27
BP	GO:0070972	protein localization to endoplasmic reticulum	28/1111	113/11564	1.97117e-06	0.000870953	0.000793735	RPL7/RPL10/RPL31/RPS24/RPL30/RPL4/RPLP2/RPSA/RPL29/RPL38/RPLP0/RPS9/RPS23/RPS4X/RPS10/RPL13/RPL9/RPL13A/RPL8/RPS3/SEC16A/RPL18A/RPS5/RPL35A/SEC62/RPS7/RPS3A/UBA52	28
BP	GO:0000184	nuclear-transcribed mRNA catabolic process, nonsense-mediated decay	28/1111	115/11564	2.85996e-06	0.0011734	0.00106937	RPL7/RPL10/RPL31/RPS24/RPL30/RPL4/RPLP2/RPSA/RPL29/RPL38/RPLP0/RPS9/RPS23/SMG9/RPS4X/RPS10/RPL13/RPL9/RPL13A/RPL8/RPS3/GSPT1/RPL18A/RPS5/RPL35A/RPS7/RPS3A/UBA52	28
BP	GO:0002695	negative regulation of leukocyte activation	28/1111	117/11564	4.104e-06	0.00157156	0.00143222	PRNP/CCR2/FBXO7/TNFSF4/JAK3/RUNX1/LAG3/PARP3/LILRB1/ANXA1/PDCD1LG2/CD200/LDLR/LGALS9/VSIG4/TNFRSF21/TIGIT/PDE5A/CD274/CNR1/XCL1/SDC4/IL20RB/ENPP3/CEACAM1/DTX1/ADORA2A/SOCS1	28
BP	GO:0034765	regulation of ion transmembrane transport	43/1111	220/11564	4.48785e-06	0.00161114	0.0014683	TSPAN13/KCNH8/KCNG1/PRNP/SCN3A/NETO1/CACNA2D3/CCR2/APP/CLIC2/DYSF/TESC/VAMP2/ISCU/CACNA1E/CATSPER1/CD19/SNCA/ARL6IP1/ANK3/THBS1/RGS2/TPCN2/CLIC4/XCL1/TRPC1/PINK1/EHD3/NEDD4L/AKAP6/IFNG/KCNC4/KCNAB3/CACNB4/SCN8A/NTSR1/NLGN3/CACNA1I/F2RL3/FKBP1B/KCNMA1/GSTM2/KCNH2	43
BP	GO:0050868	negative regulation of T cell activation	21/1111	76/11564	5.98616e-06	0.00202262	0.00184329	PRNP/TNFSF4/JAK3/RUNX1/LAG3/LILRB1/ANXA1/PDCD1LG2/LGALS9/VSIG4/TNFRSF21/TIGIT/PDE5A/CD274/XCL1/SDC4/IL20RB/CEACAM1/DTX1/ADORA2A/SOCS1	21
BP	GO:0006612	protein targeting to membrane	32/1111	146/11564	6.47296e-06	0.00206559	0.00188246	PRNP/RPL7/RPL10/RPL31/RPS24/RPL30/RPL4/RPLP2/RPSA/RPL29/RPL38/RPLP0/RPS9/RPS23/RPS4X/RPS10/RPL13/RPL9/RPL13A/RPL8/RPS3/RPL18A/RPS5/RPL35A/SEC62/RPS7/ANK3/RPS3A/FIS1/RTP4/UBA52/PARD3	32
BP	GO:0007186	G protein-coupled receptor signaling pathway	65/1111	394/11564	8.93333e-06	0.00270069	0.00246124	CALCRL/MARCO/HPGD/RGS10/PDGFRB/GPR157/CCR2/DTNBP1/APP/AKAP12/PLCB1/PLEKHG2/UTS2/NET1/GPR141/GNAZ/ANXA1/MCF2L/LPAR3/RGS18/SNCA/TENM1/GPR55/XCL2/GABBR1/PDE3A/ARHGEF12/RGS6/PHF24/RGS2/PDE1B/ADGRG1/AKAP5/PDE7B/GPR68/CNR1/XCL1/CD3E/S1PR3/CCR6/RORB/MCF2/PARD3/ADGRG5/LTB4R2/P2RY12/PTGER3/CXCR3/NSG1/NTSR1/ADGRD1/RGS17/PLCB4/ACKR2/GNAI1/ADGRB3/F2RL3/ADORA2A/ADGRA3/ADGRG6/MGLL/OXTR/LGR6/GPR162/PPBP	65
BP	GO:0001944	vasculature development	67/1111	412/11564	1.06197e-05	0.00304999	0.00277957	CALCRL/PDCD10/HPGD/ANGPT1/HOXB3/PDGFRB/PPP1R16B/SFRP2/TAL1/RNF213/NRP1/CCR2/DYSF/COL8A2/STAT1/RUNX1/GPX1/MEIS1/ANXA1/PML/GATA2/PRDM1/TGFBI/SERPINF1/TMIGD2/SEMA3C/LDLR/MYLK/PCSK5/FLT1/ARHGAP22/ARID1A/THBS1/PTPRB/ADGRG1/CLIC4/SPRY2/PDGFA/KIT/RGCC/PDGFB/LTBP1/COL4A3/VASH1/CEACAM1/CHI3L1/E2F7/CTH/CXCR3/LEPR/EGF/STK11/CYP1B1/ITGB8/EGFL7/ADGRB3/LAMA5/SH2D2A/LOXL2/SERPINF2/ITGB3/THBS4/LYL1/E2F2/SGCD/JAM…	67
CC	GO:0022625	cytosolic large ribosomal subunit	16/1111	51/11564	1.32299e-05	0.0036187	0.00329787	RPL7/RPL10/RPL31/RPL30/RPL4/RPLP2/RPL29/RPL38/RPLP0/RPL13/RPL9/RPL13A/RPL8/RPL18A/RPL35A/UBA52	16
BP	GO:0072358	cardiovascular system development	67/1111	417/11564	1.59114e-05	0.00412765	0.00376169	CALCRL/PDCD10/HPGD/ANGPT1/HOXB3/PDGFRB/PPP1R16B/SFRP2/TAL1/RNF213/NRP1/CCR2/DYSF/COL8A2/STAT1/RUNX1/GPX1/MEIS1/ANXA1/PML/GATA2/PRDM1/TGFBI/SERPINF1/TMIGD2/SEMA3C/LDLR/MYLK/PCSK5/FLT1/ARHGAP22/ARID1A/THBS1/PTPRB/ADGRG1/CLIC4/SPRY2/PDGFA/KIT/RGCC/PDGFB/LTBP1/COL4A3/VASH1/CEACAM1/CHI3L1/E2F7/CTH/CXCR3/LEPR/EGF/STK11/CYP1B1/ITGB8/EGFL7/ADGRB3/LAMA5/SH2D2A/LOXL2/SERPINF2/ITGB3/THBS4/LYL1/E2F2/SGCD/JAM…	67
BP	GO:0042098	T cell proliferation	29/1111	132/11564	1.65278e-05	0.00412765	0.00376169	PRNP/CCR2/TNFSF4/ELF4/LILRB1/ANXA1/PDCD1LG2/RPS3/VCAM1/TMIGD2/LGALS9/VSIG4/CD1D/EFNB1/TNFRSF21/IL23A/TNFRSF13C/PDE5A/CD274/IL23R/XCL1/CD3E/SDC4/IL20RB/SH3RF1/IGFBP2/CLECL1/FKBP1B/IL4	29
BP	GO:0050865	regulation of cell activation	65/1111	404/11564	2.03602e-05	0.00467978	0.00426487	TOX/CD80/PRNP/PDGFRB/CCR2/FBXO7/TNFSF4/APP/JAK3/RUNX1/LAG3/PARP3/FCRL3/LILRB1/GCLC/ANXA1/CD38/PDCD1LG2/RPS3/GATA2/PRDM1/PDCD1/VCAM1/TMIGD2/CD19/SNCA/CD200/LDLR/LGALS9/VSIG4/CD1D/EFNB1/THBS1/TNFRSF21/IL23A/TNFRSF13C/TIGIT/PDE5A/CD274/IL23R/CNR1/XCL1/DPP4/BLOC1S3/CD3E/PDGFA/SDC4/IL20RB/PDGFB/ENPP3/IFNG/SHLD1/CEACAM1/SH3RF1/PLSCR1/IGFBP2/ZBTB16/DTX1/ADORA2A/CLECL1/CD9/IL4/C1QA/SELP/SOCS1	65
BP	GO:0042102	positive regulation of T cell proliferation	18/1111	64/11564	2.10033e-05	0.00467978	0.00426487	CCR2/TNFSF4/ANXA1/RPS3/VCAM1/TMIGD2/LGALS9/CD1D/EFNB1/IL23A/TNFRSF13C/CD274/IL23R/XCL1/CD3E/IGFBP2/CLECL1/IL4	18
BP	GO:0048514	blood vessel morphogenesis	57/1111	341/11564	2.14872e-05	0.00467978	0.00426487	CALCRL/PDCD10/HPGD/ANGPT1/HOXB3/PDGFRB/PPP1R16B/SFRP2/TAL1/RNF213/NRP1/CCR2/DYSF/COL8A2/STAT1/RUNX1/GPX1/MEIS1/ANXA1/PML/GATA2/PRDM1/TGFBI/SERPINF1/TMIGD2/LDLR/MYLK/FLT1/ARHGAP22/THBS1/PTPRB/ADGRG1/SPRY2/PDGFA/RGCC/COL4A3/VASH1/CEACAM1/CHI3L1/E2F7/CXCR3/LEPR/EGF/CYP1B1/ITGB8/EGFL7/ADGRB3/LAMA5/SH2D2A/LOXL2/SERPINF2/ITGB3/THBS4/E2F2/SGCD/JAM3/EPN2	57
MF	GO:0038023	signaling receptor activity	73/1111	470/11564	2.19976e-05	0.00467978	0.00426487	CALCRL/PTPRK/SIGLEC7/CD80/IFNLR1/PRNP/MARCO/HPGD/PDGFRB/GPR157/NRP1/CCR2/TNFRSF10D/KLRF1/CD36/KLRB1/LAG3/EVI2A/LILRB1/CR2/FLT3/LPAR3/KLRG1/PKHD1L1/TMIGD2/SEC62/GPR55/FLT1/GABBR1/ITGB5/TNFRSF13B/MMD/PTPRB/ADGRG1/GPR68/IL23R/LGR4/CNR1/CD3E/ELOVL4/S1PR3/CCR6/KIT/RORB/TRIM5/SDC4/ADIPOR1/LTB4R2/LTBP1/P2RY12/PTGER3/AR/GUCY1B1/CXCR3/NTRK1/LEPR/NTSR1/ADGRD1/ACKR2/NLGN3/BCAM/ITGB8/RORC/F2RL3/ADORA2A/ADGRA…	73
BP	GO:1903038	negative regulation of leukocyte cell-cell adhesion	21/1111	83/11564	2.62807e-05	0.00539131	0.00491331	PRNP/TNFSF4/JAK3/RUNX1/LAG3/LILRB1/ANXA1/PDCD1LG2/LGALS9/VSIG4/TNFRSF21/TIGIT/PDE5A/CD274/XCL1/SDC4/IL20RB/CEACAM1/DTX1/ADORA2A/SOCS1	21
BP	GO:0051250	negative regulation of lymphocyte activation	23/1111	96/11564	2.85742e-05	0.00565965	0.00515787	PRNP/FBXO7/TNFSF4/JAK3/RUNX1/LAG3/PARP3/LILRB1/ANXA1/PDCD1LG2/LGALS9/VSIG4/TNFRSF21/TIGIT/PDE5A/CD274/XCL1/SDC4/IL20RB/CEACAM1/DTX1/ADORA2A/SOCS1	23
BP	GO:0001568	blood vessel development	63/1111	393/11564	3.05444e-05	0.00584823	0.00532973	CALCRL/PDCD10/HPGD/ANGPT1/HOXB3/PDGFRB/PPP1R16B/SFRP2/TAL1/RNF213/NRP1/CCR2/DYSF/COL8A2/STAT1/RUNX1/GPX1/MEIS1/ANXA1/PML/GATA2/PRDM1/TGFBI/SERPINF1/TMIGD2/SEMA3C/LDLR/MYLK/PCSK5/FLT1/ARHGAP22/ARID1A/THBS1/PTPRB/ADGRG1/SPRY2/PDGFA/RGCC/PDGFB/LTBP1/COL4A3/VASH1/CEACAM1/CHI3L1/E2F7/CXCR3/LEPR/EGF/CYP1B1/ITGB8/EGFL7/ADGRB3/LAMA5/SH2D2A/LOXL2/SERPINF2/ITGB3/THBS4/LYL1/E2F2/SGCD/JAM3/EPN2	63
BP	GO:0051607	defense response to virus	35/1111	179/11564	3.37185e-05	0.00624772	0.0056938	AIM2/BNIP3L/IFNLR1/RIOK3/STAT1/RNASE6/LILRB1/PML/STAT2/DTX3L/BIRC2/GBP1/PARP9/TRIM22/DDX60/APOBEC3F/IL23A/IL23R/EIF2AK2/OAS3/RTP4/TRIM5/SPON2/IFNG/OAS2/HTRA1/IFIH1/PLSCR1/DDX58/TRIM6/RSAD2/IRF7/IFITM3/MX1/IFIT5	35
BP	GO:0002230	positive regulation of defense response to virus by host	10/1111	24/11564	3.58541e-05	0.00636588	0.00580148	AIM2/STAT1/LILRB1/DTX3L/PARP9/APOBEC3F/IL23A/IL23R/DDX58/TRIM6	10
BP	GO:0001525	angiogenesis	51/1111	300/11564	3.65728e-05	0.00636588	0.00580148	CALCRL/PDCD10/ANGPT1/HOXB3/PDGFRB/PPP1R16B/SFRP2/TAL1/RNF213/NRP1/CCR2/DYSF/COL8A2/STAT1/RUNX1/GPX1/MEIS1/ANXA1/PML/GATA2/TGFBI/SERPINF1/TMIGD2/FLT1/ARHGAP22/THBS1/PTPRB/ADGRG1/SPRY2/PDGFA/RGCC/COL4A3/VASH1/CEACAM1/CHI3L1/E2F7/CXCR3/LEPR/EGF/CYP1B1/ITGB8/EGFL7/ADGRB3/LAMA5/SH2D2A/LOXL2/ITGB3/THBS4/E2F2/JAM3/EPN2	51
BP	GO:0050433	regulation of catecholamine secretion	7/1111	12/11564	3.80665e-05	0.00643099	0.00586082	DTNBP1/SNCA/CNR1/PINK1/P2RY12/ADORA2A/OXTR	7
BP	GO:0015837	amine transport	11/1111	29/11564	4.15281e-05	0.00681535	0.0062111	DTNBP1/SNCA/ARL6IP1/RGS2/CNR1/PINK1/P2RY12/SLC22A16/NTSR1/ADORA2A/OXTR	11
CC	GO:0009897	external side of plasma membrane	28/1111	132/11564	4.51084e-05	0.00719729	0.00655918	MS4A1/PRNP/CD36/LAG3/CLCN3/LILRB1/ANXA1/PDCD1/VCAM1/FCRL6/CD19/FOLR2/CD163/LDLR/LY6G5B/MS4A2/THBS1/TNFRSF13C/CD3E/KIT/FCER2/ENPP3/P2RY12/BCAM/ADGRA3/CD9/GPC4/SELP	28
BP	GO:0050806	positive regulation of synaptic transmission	20/1111	80/11564	4.89146e-05	0.00759366	0.00692041	PRNP/NETO1/CCR2/DTNBP1/APP/VAMP2/PPP1R9A/TSHZ3/SNCA/KCTD13/SLC8A3/CNR1/LGMN/PINK1/NSG1/NTRK1/NTSR1/NLGN3/ADORA2A/OXTR	20
BP	GO:0002250	adaptive immune response	50/1111	297/11564	5.63652e-05	0.00852005	0.00776466	CD80/MCOLN2/PVR/CCR2/TNFSF4/CD1A/JAK3/LAG3/PARP3/LILRB1/SLAMF7/CR2/ANXA1/PDCD1LG2/PRDM1/PDCD1/CLEC4C/CD19/CD1E/TAP2/IL18BP/CD1C/TNFRSF13B/POU2F2/TNFRSF21/CLEC10A/IL23A/TNFRSF13C/CD274/IL23R/C1QB/XCL1/CD3E/CCR6/WAS/FCER2/IL20RB/SHLD1/SERPING1/CEACAM1/LAMP3/MARCH8/RORC/RSAD2/LILRA6/IRF7/FCGR1B/IL4/C1QA/JAM3	50
BP	GO:0009615	response to virus	43/1111	244/11564	6.26048e-05	0.00915109	0.00833975	AIM2/BNIP3L/IFNLR1/RIOK3/ODC1/TNFSF4/STAT1/RNASE6/LILRB1/PML/STAT2/DTX3L/BIRC2/GBP1/LGALS9/PARP9/TPT1/TRIM22/DDX60/APOBEC3F/IFITM1/IL23A/IL23R/XCL1/EIF2AK2/OAS3/RTP4/TRIM5/SPON2/IFNG/OAS2/HTRA1/IFIH1/PLSCR1/DDX58/TRIM6/RSAD2/IRF7/IFI44/IFITM3/IFIT3/MX1/IFIT5	43
MF	GO:0005198	structural molecule activity	54/1111	330/11564	6.37262e-05	0.00915109	0.00833975	ISCA1/RPL7/RPL10/LMNA/RPL31/COL19A1/RPS24/RPL30/RPL4/RPLP2/LAMC1/RPL29/RPL38/RPLP0/RPS23/COL8A2/RPS4X/NEB/RPL13/RPL9/CLDN5/RPL13A/RPL8/KLHL3/RPS3/MAP2/TGFBI/RPL18A/GRIP1/KRT18/RPS5/RPL35A/RPS7/DNM3/ANK3/THBS1/RPS3A/PGM5/EPB41/CD3E/MPZ/UBA52/MPZL1/MMRN1/LTBP1/COL4A3/CHI3L1/SH3RF1/KSR1/FBLN2/TNXB/LAMA5/MAP7/KRT23	54
MF	GO:0004930	G protein-coupled receptor activity	26/1111	121/11564	6.63468e-05	0.00929502	0.00847092	CALCRL/HPGD/PDGFRB/GPR157/CCR2/LPAR3/GPR55/GABBR1/ADGRG1/GPR68/CNR1/ELOVL4/S1PR3/CCR6/LTB4R2/P2RY12/PTGER3/CXCR3/NTSR1/ADGRD1/ACKR2/F2RL3/ADORA2A/ADGRA3/ADGRG6/GPR162	26
MF	GO:0005178	integrin binding	19/1111	76/11564	7.50125e-05	0.0100066	0.00911938	ADAMTS5/SFRP2/TSPAN4/TGFBI/VCAM1/PXN/ADAM23/ITGB1BP2/THBS1/S1PR3/FCER2/COL4A3/NRG1/TNXB/LAMA5/CD9/ITGB3/THBS4/JAM3	19
BP	GO:0046634	regulation of alpha-beta T cell activation	19/1111	76/11564	7.50125e-05	0.0100066	0.00911938	CD80/CCR2/TNFSF4/JAK3/RUNX1/LILRB1/ANXA1/PRDM1/LGALS9/IL23A/CD274/IL23R/XCL1/CD3E/IFNG/SH3RF1/ZBTB16/ADORA2A/SOCS1	19
BP	GO:0046651	lymphocyte proliferation	35/1111	186/11564	7.68979e-05	0.0100066	0.00911938	MS4A1/PRNP/CCR2/TNFSF4/FCRL3/ELF4/LILRB1/CR2/ANXA1/CD38/FLT3/PDCD1LG2/RPS3/VCAM1/TMIGD2/CD19/LGALS9/VSIG4/CD1D/EFNB1/TNFRSF21/IL23A/TNFRSF13C/PDE5A/CD274/IL23R/XCL1/CD3E/SDC4/IL20RB/SH3RF1/IGFBP2/CLECL1/FKBP1B/IL4	35
BP	GO:0008285	negative regulation of cell proliferation	66/1111	430/11564	7.8394e-05	0.0100066	0.00911938	NDRG2/PTPRK/PDCD10/MTSS1/SAV1/IFNLR1/PRNP/LMNA/SFRP2/APP/STAT1/ADAMTS1/TESC/DHCR24/LILRB1/MEIS1/PML/PDCD1LG2/GATA2/SERPINF1/TENM1/CD200/FLT1/LGALS9/SH3BP4/DNAJB2/VSIG4/EIF2AK1/CDKN3/CBFA2T3/THBS1/ADGRG1/TNFRSF21/IFITM1/PDE5A/CD274/SPRY2/TP53I11/XCL1/EIF2AK2/SDC4/RGCC/RIDA/IL20RB/ENPP3/IFNG/SLC6A4/COL4A3/PARP10/VASH1/CEACAM1/KANK2/E2F7/AR/ZBTB16/MXI1/NTRK1/CD109/STK11/CYP1B1/ADORA2A/SPRY1/INTU/CD9…	66
BP	GO:0015844	monoamine transport	10/1111	26/11564	8.11853e-05	0.0101376	0.00923877	DTNBP1/LILRB1/SNCA/CNR1/SLC18A2/PINK1/SLC6A4/P2RY12/ADORA2A/OXTR	10
MF	GO:0060089	molecular transducer activity	74/1111	499/11564	9.20284e-05	0.0110627	0.0100819	CALCRL/CDK14/PTPRK/SIGLEC7/CD80/IFNLR1/PRNP/MARCO/HPGD/PDGFRB/GPR157/NRP1/CCR2/TNFRSF10D/KLRF1/CD36/KLRB1/LAG3/EVI2A/LILRB1/CR2/FLT3/LPAR3/KLRG1/PKHD1L1/TMIGD2/SEC62/GPR55/FLT1/GABBR1/ITGB5/TNFRSF13B/MMD/PTPRB/ADGRG1/GPR68/IL23R/LGR4/CNR1/CD3E/ELOVL4/S1PR3/CCR6/KIT/RORB/TRIM5/SDC4/ADIPOR1/LTB4R2/LTBP1/P2RY12/PTGER3/AR/GUCY1B1/CXCR3/NTRK1/LEPR/NTSR1/ADGRD1/ACKR2/NLGN3/BCAM/ITGB8/RORC/F2RL3/ADORA2A…	74
CC	GO:0031091	platelet alpha granule	18/1111	71/11564	9.47191e-05	0.0110627	0.0100819	APP/CD36/SNCA/THBS1/LY6G6F/PDGFA/MMRN1/PDGFB/SERPING1/A1BG/EGF/CD109/CD9/F13A1/SERPINF2/ITGB3/SELP/PPBP	18
BP	GO:0032943	mononuclear cell proliferation	35/1111	188/11564	9.62314e-05	0.0110627	0.0100819	MS4A1/PRNP/CCR2/TNFSF4/FCRL3/ELF4/LILRB1/CR2/ANXA1/CD38/FLT3/PDCD1LG2/RPS3/VCAM1/TMIGD2/CD19/LGALS9/VSIG4/CD1D/EFNB1/TNFRSF21/IL23A/TNFRSF13C/PDE5A/CD274/IL23R/XCL1/CD3E/SDC4/IL20RB/SH3RF1/IGFBP2/CLECL1/FKBP1B/IL4	35
BP	GO:0070661	leukocyte proliferation	37/1111	203/11564	9.75536e-05	0.0110627	0.0100819	MS4A1/PRNP/CCR2/TNFSF4/FCRL3/ELF4/LILRB1/CR2/ANXA1/CD38/FLT3/PDCD1LG2/RPS3/VCAM1/TMIGD2/CD19/LGALS9/VSIG4/CD1D/EFNB1/TNFRSF21/IL23A/TNFRSF13C/PDE5A/CD274/IL23R/XCL1/CD3E/KIT/SDC4/IL20RB/ENPP3/SH3RF1/IGFBP2/CLECL1/FKBP1B/IL4	37
BP	GO:0035239	tube morphogenesis	71/1111	475/11564	9.9386e-05	0.0110627	0.0100819	CALCRL/PDCD10/MTSS1/HPGD/ANGPT1/HOXB3/PDGFRB/PPP1R16B/SFRP2/TAL1/RNF213/NRP1/CCR2/DYSF/COL8A2/STAT1/RUNX1/GPX1/MED12/MEIS1/KLHL3/ANXA1/PML/GATA2/PRDM1/TGFBI/SERPINF1/TMIGD2/LDLR/MYLK/FLT1/RPS7/ARHGAP22/ARID1A/THBS1/PTPRB/ADGRG1/CLIC4/GDF7/SPRY2/LGR4/PDGFA/SDC4/RGCC/COL4A3/VASH1/CEACAM1/AHI1/CHI3L1/E2F7/AR/CXCR3/LEPR/EGF/CYP1B1/ITGB8/EGFL7/ADGRB3/DCHS1/CC2D2A/SPRY1/LAMA5/SH2D2A/LOXL2/SERPINF2/ITGB…	71
BP	GO:0002831	regulation of response to biotic stimulus	25/1111	117/11564	0.00010015	0.0110627	0.0100819	LY86/AIM2/IFNLR1/RIOK3/PVR/STAT1/CD36/OPTN/LILRB1/DTX3L/BIRC2/CD180/PARP9/DDX60/APOBEC3F/IL23A/CD274/IL23R/TRIM5/BMP6/CEACAM1/HTRA1/DDX58/TRIM6/SIGLEC11	25
BP	GO:0034762	regulation of transmembrane transport	46/1111	273/11564	0.000108057	0.0117109	0.0106726	TSPAN13/KCNH8/KCNG1/PRNP/SCN3A/NETO1/CACNA2D3/CCR2/APP/CLIC2/DYSF/TESC/VAMP2/ISCU/CACNA1E/CATSPER1/CD19/SNCA/ARL6IP1/PID1/ANK3/THBS1/RGS2/TPCN2/CLIC4/XCL1/TRPC1/PINK1/EHD3/ITLN1/NEDD4L/AKAP6/IFNG/KCNC4/KCNAB3/CACNB4/SCN8A/NTSR1/NLGN3/CACNA1I/F2RL3/FKBP1B/ENPP1/KCNMA1/GSTM2/KCNH2	46
BP	GO:0050670	regulation of lymphocyte proliferation	29/1111	146/11564	0.000115943	0.0123145	0.0112227	PRNP/CCR2/TNFSF4/FCRL3/LILRB1/ANXA1/CD38/PDCD1LG2/RPS3/VCAM1/TMIGD2/LGALS9/VSIG4/CD1D/EFNB1/TNFRSF21/IL23A/TNFRSF13C/PDE5A/CD274/IL23R/XCL1/CD3E/SDC4/IL20RB/SH3RF1/IGFBP2/CLECL1/IL4	29
BP	GO:0051952	regulation of amine transport	10/1111	27/11564	0.000117914	0.0123145	0.0112227	DTNBP1/SNCA/ARL6IP1/RGS2/CNR1/PINK1/P2RY12/NTSR1/ADORA2A/OXTR	10
BP	GO:0002694	regulation of leukocyte activation	59/1111	379/11564	0.000125568	0.0128797	0.0117378	TOX/CD80/PRNP/CCR2/FBXO7/TNFSF4/APP/JAK3/RUNX1/LAG3/PARP3/FCRL3/LILRB1/ANXA1/CD38/PDCD1LG2/RPS3/GATA2/PRDM1/PDCD1/VCAM1/TMIGD2/CD19/SNCA/CD200/LDLR/LGALS9/VSIG4/CD1D/EFNB1/THBS1/TNFRSF21/IL23A/TNFRSF13C/TIGIT/PDE5A/CD274/IL23R/CNR1/XCL1/DPP4/BLOC1S3/CD3E/SDC4/IL20RB/ENPP3/IFNG/SHLD1/CEACAM1/SH3RF1/PLSCR1/IGFBP2/ZBTB16/DTX1/ADORA2A/CLECL1/IL4/C1QA/SOCS1	59
BP	GO:0032944	regulation of mononuclear cell proliferation	29/1111	147/11564	0.000131476	0.013224	0.0120515	PRNP/CCR2/TNFSF4/FCRL3/LILRB1/ANXA1/CD38/PDCD1LG2/RPS3/VCAM1/TMIGD2/LGALS9/VSIG4/CD1D/EFNB1/TNFRSF21/IL23A/TNFRSF13C/PDE5A/CD274/IL23R/XCL1/CD3E/SDC4/IL20RB/SH3RF1/IGFBP2/CLECL1/IL4	29
BP	GO:0051924	regulation of calcium ion transport	28/1111	140/11564	0.000133529	0.013224	0.0120515	TSPAN13/PRNP/PDGFRB/CLIC2/DYSF/FCRL3/LILRB1/PML/LPAR3/CRACR2B/CD19/SNCA/MYLK/EPB41/XCL1/TRPC1/TRPC3/EHD3/AKAP6/PDGFB/P2RY12/CACNB4/NTSR1/EGF/F2RL3/ADORA2A/FKBP1B/GSTM2	28
BP	GO:0050432	catecholamine secretion	7/1111	14/11564	0.00013873	0.0135061	0.0123087	DTNBP1/SNCA/CNR1/PINK1/P2RY12/ADORA2A/OXTR	7
BP	GO:0002697	regulation of immune effector process	48/1111	292/11564	0.000143197	0.0136722	0.01246	CD80/AIM2/IFNLR1/ANGPT1/RIOK3/PVR/CCR2/TNFSF4/NCR3/STAT1/JAK3/CD36/LAG3/PARP3/FCRL3/LILRB1/CR2/ANXA1/DTX3L/BIRC2/GATA2/CD19/LGALS9/VSIG4/PARP9/DDX60/APOBEC3F/IL23A/IL23R/C1QB/XCL1/WAS/FCER2/SPON2/IL20RB/ENPP3/IFNG/SHLD1/SERPING1/CEACAM1/HTRA1/DDX58/TRIM6/CFH/RSAD2/IL4/C1QA/CR1L	48
BP	GO:0070663	regulation of leukocyte proliferation	30/1111	155/11564	0.000145196	0.0136722	0.01246	PRNP/CCR2/TNFSF4/FCRL3/LILRB1/ANXA1/CD38/PDCD1LG2/RPS3/VCAM1/TMIGD2/LGALS9/VSIG4/CD1D/EFNB1/TNFRSF21/IL23A/TNFRSF13C/PDE5A/CD274/IL23R/XCL1/CD3E/SDC4/IL20RB/ENPP3/SH3RF1/IGFBP2/CLECL1/IL4	30
BP	GO:0060333	interferon-gamma-mediated signaling pathway	16/1111	61/11564	0.000148775	0.0137833	0.0125612	STAT1/PML/GBP1/VCAM1/PARP14/TRIM62/PARP9/TRIM22/OAS3/TRIM5/IFNG/OAS2/IRF7/FCGR1A/FCGR1B/SOCS1	16
BP	GO:0030155	regulation of cell adhesion	67/1111	448/11564	0.000152854	0.0138217	0.0125962	CD80/PRNP/ANGPT1/SFRP2/NRP1/CCR2/TNFSF4/DYSF/JAK3/RUNX1/CYTH3/CD36/LAG3/PKP4/TESC/LILRB1/ANXA1/PML/PDCD1LG2/RPS3/TGFBI/GBP1/PDCD1/NUAK1/VCAM1/TMIGD2/MDGA1/LGALS9/VSIG4/CD1D/EFNB1/ANK3/THBS1/ADGRG1/ARHGAP6/TNFRSF21/IL23A/TNFRSF13C/TIGIT/ADAMDEC1/PDE5A/CD274/IL23R/XCL1/DPP4/CD3E/SDC4/RGCC/IL20RB/IFNG/CEACAM1/P2RY12/IGFBP2/CXCR3/AJAP1/ZBTB16/DTX1/CYP1B1/DISC1/ADORA2A/LAMA5/CLECL1/CD9/MYO10/SERPINF2/…	67
BP	GO:0050863	regulation of T cell activation	41/1111	238/11564	0.000154002	0.0138217	0.0125962	CD80/PRNP/CCR2/TNFSF4/JAK3/RUNX1/LAG3/LILRB1/ANXA1/PDCD1LG2/RPS3/PRDM1/PDCD1/VCAM1/TMIGD2/LGALS9/VSIG4/CD1D/EFNB1/TNFRSF21/IL23A/TNFRSF13C/TIGIT/PDE5A/CD274/IL23R/XCL1/DPP4/CD3E/SDC4/IL20RB/IFNG/CEACAM1/SH3RF1/IGFBP2/ZBTB16/DTX1/ADORA2A/CLECL1/IL4/SOCS1	41
BP	GO:0035456	response to interferon-beta	9/1111	23/11564	0.000158787	0.0140319	0.0127878	AIM2/PYHIN1/STAT1/CDC34/XAF1/IFITM1/PLSCR1/TRIM6/IFITM3	9
BP	GO:0050691	regulation of defense response to virus by host	11/1111	33/11564	0.000162033	0.0141018	0.0128515	AIM2/IFNLR1/STAT1/LILRB1/DTX3L/PARP9/APOBEC3F/IL23A/IL23R/DDX58/TRIM6	11
CC	GO:0044445	cytosolic part	35/1111	193/11564	0.000165131	0.0141569	0.0129017	AIM2/BLOC1S6/RPL7/RPL10/RPL31/BORCS5/RPS24/RPL30/RPL4/RPLP2/RPSA/RPL29/RPL38/RPLP0/RPS9/RPS23/DTNBP1/RPS4X/RPS10/RPL13/RPL9/RPL13A/RPL8/RPS3/RPL18A/RPS5/RPL35A/RPS7/RPS3A/BLOC1S3/UBA52/HBA2/GUCY1B1/RRM2/IFIT5	35
BP	GO:0006816	calcium ion transport	41/1111	239/11564	0.000169097	0.0142838	0.0130174	CALCRL/TSPAN13/MS4A1/PRNP/PDGFRB/CACNA2D3/MCOLN2/CLIC2/DYSF/FCRL3/LILRB1/PML/KCNN4/LPAR3/CACNA1E/CATSPER1/CRACR2B/CD19/SNCA/MYLK/SLC8A3/OPA1/TPCN2/TPT1/EPB41/XCL1/TRPC1/TRPC3/EHD3/AKAP6/PDGFB/P2RY12/CACNB4/NTSR1/EGF/CACNA1I/F2RL3/ADORA2A/FKBP1B/PKD1L1/GSTM2	41
CC	GO:0098552	side of membrane	42/1111	247/11564	0.000172859	0.0143899	0.0131141	MS4A1/PRNP/EEF1A1/BORCS5/CYTH3/CD36/LAG3/CLCN3/PKP4/LILRB1/ACP1/ANXA1/BIRC2/TAPBP/PDCD1/VCAM1/FCRL6/CD19/FOLR2/CD163/LDLR/LY6G5B/MS4A2/THBS1/RGS2/PGM5/AKAP5/TNFRSF13C/EPB41/CD3E/KIT/FCER2/ENPP3/P2RY12/CACNB4/AJAP1/NTSR1/BCAM/ADGRA3/CD9/GPC4/SELP	42
BP	GO:1903037	regulation of leukocyte cell-cell adhesion	39/1111	224/11564	0.000175952	0.0144381	0.013158	CD80/PRNP/CCR2/TNFSF4/JAK3/RUNX1/LAG3/LILRB1/ANXA1/PDCD1LG2/RPS3/PDCD1/VCAM1/TMIGD2/LGALS9/VSIG4/CD1D/EFNB1/TNFRSF21/IL23A/TNFRSF13C/TIGIT/PDE5A/CD274/IL23R/XCL1/DPP4/CD3E/SDC4/IL20RB/IFNG/CEACAM1/IGFBP2/ZBTB16/DTX1/ADORA2A/CLECL1/IL4/SOCS1	39
BP	GO:0032653	regulation of interleukin-10 production	12/1111	39/11564	0.000195212	0.0157929	0.0143927	TNFSF4/JAK3/LILRB1/PDCD1LG2/LGALS9/TNFRSF21/IL23A/TIGIT/CD274/IL23R/XCL1/IL20RB	12
BP	GO:0032689	negative regulation of interferon-gamma production	8/1111	19/11564	0.000203383	0.0160032	0.0145843	PRNP/TNFSF4/LILRB1/PDCD1LG2/LGALS9/CD274/XCL1/IL20RB	8
BP	GO:0051937	catecholamine transport	8/1111	19/11564	0.000203383	0.0160032	0.0145843	DTNBP1/SNCA/CNR1/SLC18A2/PINK1/P2RY12/ADORA2A/OXTR	8
BP	GO:0010959	regulation of metal ion transport	36/1111	203/11564	0.000212342	0.0164823	0.015021	TSPAN13/KCNG1/PRNP/PDGFRB/NETO1/CLIC2/DYSF/FCRL3/TESC/VAMP2/LILRB1/PML/ISCU/LPAR3/CRACR2B/CD19/SNCA/MYLK/ANK3/EPB41/XCL1/TRPC1/TRPC3/EHD3/NEDD4L/AKAP6/PDGFB/P2RY12/CACNB4/NTSR1/EGF/F2RL3/ADORA2A/FKBP1B/GSTM2/KCNH2	36
BP	GO:0050804	modulation of chemical synaptic transmission	38/1111	219/11564	0.000227613	0.0174321	0.0158866	PRNP/NETO1/CCR2/DTNBP1/APP/AKAP12/PLCB1/VAMP2/SLC4A10/PPP1R9A/CD38/TSHZ3/SNCA/NTNG2/KCTD13/SLC8A3/PFN2/PHF24/AKAP7/PRKAR2B/VAMP1/CNR1/LGMN/SYNPO/KIT/PINK1/SLC6A4/KCNC4/SYNGAP1/NSG1/NTRK1/NTSR1/PLCB4/NLGN3/GNAI1/DISC1/ADORA2A/OXTR	38
BP	GO:0032693	negative regulation of interleukin-10 production	7/1111	15/11564	0.000238595	0.0180328	0.016434	JAK3/LILRB1/PDCD1LG2/TNFRSF21/IL23A/CD274/IL23R	7
BP	GO:0007159	leukocyte cell-cell adhesion	42/1111	251/11564	0.000247399	0.0184341	0.0167997	CD80/PRNP/NT5E/CCR2/TNFSF4/JAK3/RUNX1/LAG3/LILRB1/ANXA1/PDCD1LG2/RPS3/PDCD1/VCAM1/TMIGD2/LGALS9/VSIG4/CD1D/CERCAM/EFNB1/TNFRSF21/IL23A/TNFRSF13C/TIGIT/PDE5A/CD274/IL23R/XCL1/DPP4/CD3E/SDC4/IL20RB/IFNG/CEACAM1/IGFBP2/ZBTB16/DTX1/ADORA2A/CLECL1/IL4/SELP/SOCS1	42
BP	GO:0099177	regulation of trans-synaptic signaling	38/1111	220/11564	0.000250323	0.0184341	0.0167997	PRNP/NETO1/CCR2/DTNBP1/APP/AKAP12/PLCB1/VAMP2/SLC4A10/PPP1R9A/CD38/TSHZ3/SNCA/NTNG2/KCTD13/SLC8A3/PFN2/PHF24/AKAP7/PRKAR2B/VAMP1/CNR1/LGMN/SYNPO/KIT/PINK1/SLC6A4/KCNC4/SYNGAP1/NSG1/NTRK1/NTSR1/PLCB4/NLGN3/GNAI1/DISC1/ADORA2A/OXTR	38
BP	GO:0051048	negative regulation of secretion	26/1111	131/11564	0.000259817	0.018891	0.0172161	ANGPT1/CCR2/RHBDF2/LILRB1/PPP1R9A/ANXA1/PML/GBP1/SNCA/CD200/LGALS9/TNFRSF21/FRMD4A/LGR4/CNR1/CARD17/RGCC/CEACAM1/P2RY12/NRG1/EGF/RAB11FIP5/UCP2/RSAD2/FKBP1B/OXTR	26
BP	GO:0070838	divalent metal ion transport	44/1111	268/11564	0.000274689	0.0195258	0.0177947	CALCRL/TSPAN13/MS4A1/PRNP/PDGFRB/CACNA2D3/MCOLN2/CLIC2/DYSF/FCRL3/LILRB1/PML/KCNN4/ISCU/LPAR3/CACNA1E/CNNM4/CATSPER1/CRACR2B/CD19/SNCA/MYLK/SLC8A3/OPA1/SLC41A2/TPCN2/TPT1/EPB41/XCL1/TRPC1/TRPC3/EHD3/AKAP6/PDGFB/P2RY12/CACNB4/NTSR1/EGF/CACNA1I/F2RL3/ADORA2A/FKBP1B/PKD1L1/GSTM2	44
BP	GO:0099536	synaptic signaling	48/1111	300/11564	0.000275347	0.0195258	0.0177947	KIF1B/BLOC1S6/PRNP/NETO1/CCR2/DTNBP1/APP/AKAP12/PLCB1/UTS2/VAMP2/SLC4A10/PPP1R9A/CD38/LPAR3/TSHZ3/SNCA/NTNG2/KCTD13/SLC8A3/PFN2/PHF24/AKAP5/AKAP7/PRKAR2B/PDE7B/VAMP1/CNR1/SLC18A2/LGMN/SYNPO/KIT/PINK1/MPZ/SLC6A4/KCNC4/SYNGAP1/NRG1/NSG1/NTRK1/NTSR1/PLCB4/NLGN3/GNAI1/DISC1/ADORA2A/OTOF/OXTR	48
BP	GO:0007268	chemical synaptic transmission	47/1111	293/11564	0.000299135	0.0207016	0.0188662	KIF1B/BLOC1S6/PRNP/NETO1/CCR2/DTNBP1/APP/AKAP12/PLCB1/UTS2/VAMP2/SLC4A10/PPP1R9A/CD38/LPAR3/TSHZ3/SNCA/NTNG2/KCTD13/SLC8A3/PFN2/PHF24/AKAP5/AKAP7/PRKAR2B/PDE7B/VAMP1/CNR1/SLC18A2/LGMN/SYNPO/KIT/PINK1/MPZ/SLC6A4/KCNC4/SYNGAP1/NSG1/NTRK1/NTSR1/PLCB4/NLGN3/GNAI1/DISC1/ADORA2A/OTOF/OXTR	47
BP	GO:0098916	anterograde trans-synaptic signaling	47/1111	293/11564	0.000299135	0.0207016	0.0188662	KIF1B/BLOC1S6/PRNP/NETO1/CCR2/DTNBP1/APP/AKAP12/PLCB1/UTS2/VAMP2/SLC4A10/PPP1R9A/CD38/LPAR3/TSHZ3/SNCA/NTNG2/KCTD13/SLC8A3/PFN2/PHF24/AKAP5/AKAP7/PRKAR2B/PDE7B/VAMP1/CNR1/SLC18A2/LGMN/SYNPO/KIT/PINK1/MPZ/SLC6A4/KCNC4/SYNGAP1/NSG1/NTRK1/NTSR1/PLCB4/NLGN3/GNAI1/DISC1/ADORA2A/OTOF/OXTR	47
BP	GO:0046636	negative regulation of alpha-beta T cell activation	10/1111	30/11564	0.000321313	0.0219717	0.0200237	TNFSF4/JAK3/RUNX1/LILRB1/ANXA1/LGALS9/CD274/XCL1/ADORA2A/SOCS1	10
BP	GO:0050671	positive regulation of lymphocyte proliferation	20/1111	91/11564	0.000325424	0.021991	0.0200413	CCR2/TNFSF4/FCRL3/ANXA1/CD38/RPS3/VCAM1/TMIGD2/LGALS9/CD1D/EFNB1/IL23A/TNFRSF13C/CD274/IL23R/XCL1/CD3E/IGFBP2/CLECL1/IL4	20
MF	GO:0004888	transmembrane signaling receptor activity	51/1111	327/11564	0.000338133	0.0225842	0.0205818	CALCRL/PTPRK/IFNLR1/MARCO/HPGD/PDGFRB/GPR157/NRP1/CCR2/TNFRSF10D/KLRF1/KLRB1/LAG3/EVI2A/LILRB1/CR2/FLT3/LPAR3/GPR55/FLT1/GABBR1/PTPRB/ADGRG1/GPR68/IL23R/LGR4/CNR1/CD3E/ELOVL4/S1PR3/CCR6/KIT/LTB4R2/LTBP1/P2RY12/PTGER3/CXCR3/NTRK1/LEPR/NTSR1/ADGRD1/ACKR2/BCAM/F2RL3/ADORA2A/ADGRA3/ADGRG6/FCGR1B/LGR6/GPR162/KIR3DL1	51
BP	GO:0072511	divalent inorganic cation transport	44/1111	271/11564	0.000352524	0.0232747	0.0212111	CALCRL/TSPAN13/MS4A1/PRNP/PDGFRB/CACNA2D3/MCOLN2/CLIC2/DYSF/FCRL3/LILRB1/PML/KCNN4/ISCU/LPAR3/CACNA1E/CNNM4/CATSPER1/CRACR2B/CD19/SNCA/MYLK/SLC8A3/OPA1/SLC41A2/TPCN2/TPT1/EPB41/XCL1/TRPC1/TRPC3/EHD3/AKAP6/PDGFB/P2RY12/CACNB4/NTSR1/EGF/CACNA1I/F2RL3/ADORA2A/FKBP1B/PKD1L1/GSTM2	44
BP	GO:0099537	trans-synaptic signaling	47/1111	296/11564	0.000378831	0.024461	0.0222923	KIF1B/BLOC1S6/PRNP/NETO1/CCR2/DTNBP1/APP/AKAP12/PLCB1/UTS2/VAMP2/SLC4A10/PPP1R9A/CD38/LPAR3/TSHZ3/SNCA/NTNG2/KCTD13/SLC8A3/PFN2/PHF24/AKAP5/AKAP7/PRKAR2B/PDE7B/VAMP1/CNR1/SLC18A2/LGMN/SYNPO/KIT/PINK1/MPZ/SLC6A4/KCNC4/SYNGAP1/NSG1/NTRK1/NTSR1/PLCB4/NLGN3/GNAI1/DISC1/ADORA2A/OTOF/OXTR	47
BP	GO:0032946	positive regulation of mononuclear cell proliferation	20/1111	92/11564	0.000379009	0.024461	0.0222923	CCR2/TNFSF4/FCRL3/ANXA1/CD38/RPS3/VCAM1/TMIGD2/LGALS9/CD1D/EFNB1/IL23A/TNFRSF13C/CD274/IL23R/XCL1/CD3E/IGFBP2/CLECL1/IL4	20
CC	GO:0031092	platelet alpha granule membrane	7/1111	16/11564	0.000389127	0.024835	0.0226331	CD36/SNCA/LY6G6F/CD109/CD9/ITGB3/SELP	7
BP	GO:0007204	positive regulation of cytosolic calcium ion concentration	27/1111	142/11564	0.00041133	0.0256944	0.0234163	MS4A1/PRNP/GPR157/MCOLN2/CLIC2/CD36/PML/CD38/LPAR3/GATA2/CD19/SNCA/SLC8A3/TPCN2/FIS1/CNR1/XCL1/S1PR3/SYNPO/TRPC1/TRPC3/AKAP6/NTSR1/F2RL3/FKBP1B/OXTR/GSTM2	27
BP	GO:0022407	regulation of cell-cell adhesion	45/1111	281/11564	0.000413882	0.0256944	0.0234163	CD80/PRNP/CCR2/TNFSF4/JAK3/RUNX1/LAG3/LILRB1/ANXA1/PDCD1LG2/RPS3/PDCD1/VCAM1/TMIGD2/MDGA1/LGALS9/VSIG4/CD1D/EFNB1/ANK3/TNFRSF21/IL23A/TNFRSF13C/TIGIT/PDE5A/CD274/IL23R/XCL1/DPP4/CD3E/SDC4/RGCC/IL20RB/IFNG/CEACAM1/IGFBP2/ZBTB16/DTX1/ADORA2A/CLECL1/CD9/MYO10/SERPINF2/IL4/SOCS1	45
BP	GO:0032613	interleukin-10 production	12/1111	42/11564	0.000420992	0.0256944	0.0234163	TNFSF4/JAK3/LILRB1/PDCD1LG2/LGALS9/TNFRSF21/IL23A/TIGIT/CD274/IL23R/XCL1/IL20RB	12
BP	GO:0007162	negative regulation of cell adhesion	31/1111	172/11564	0.000426041	0.0256944	0.0234163	PRNP/ANGPT1/TNFSF4/JAK3/RUNX1/LAG3/LILRB1/ANXA1/PDCD1LG2/TGFBI/GBP1/LGALS9/VSIG4/THBS1/ARHGAP6/TNFRSF21/TIGIT/ADAMDEC1/PDE5A/CD274/XCL1/SDC4/RGCC/IL20RB/CEACAM1/AJAP1/DTX1/CYP1B1/ADORA2A/CD9/SOCS1	31
BP	GO:0002683	negative regulation of immune system process	49/1111	314/11564	0.00043305	0.0256944	0.0234163	PRNP/ANGPT1/RIOK3/TAL1/CCR2/FBXO7/TNFSF4/PLCB1/JAK3/RUNX1/LAG3/GPX1/PARP3/FCRL3/LILRB1/MEIS1/ANXA1/PDCD1LG2/GATA2/GBP1/PDCD1/PARP14/CD200/LDLR/GPR55/PADI2/LGALS9/VSIG4/THBS1/TSC22D3/TNFRSF21/TIGIT/PDE5A/CD274/LGR4/CNR1/XCL1/SDC4/IL20RB/ENPP3/SERPING1/CEACAM1/HTRA1/FCRLB/ZBTB16/DTX1/ADORA2A/IL4/SOCS1	49
BP	GO:0051249	regulation of lymphocyte activation	49/1111	314/11564	0.00043305	0.0256944	0.0234163	TOX/CD80/PRNP/CCR2/FBXO7/TNFSF4/JAK3/RUNX1/LAG3/PARP3/FCRL3/LILRB1/ANXA1/CD38/PDCD1LG2/RPS3/PRDM1/PDCD1/VCAM1/TMIGD2/CD19/LGALS9/VSIG4/CD1D/EFNB1/TNFRSF21/IL23A/TNFRSF13C/TIGIT/PDE5A/CD274/IL23R/XCL1/DPP4/BLOC1S3/CD3E/SDC4/IL20RB/IFNG/SHLD1/CEACAM1/SH3RF1/IGFBP2/ZBTB16/DTX1/ADORA2A/CLECL1/IL4/SOCS1	49
CC	GO:0005796	Golgi lumen	10/1111	31/11564	0.000433906	0.0256944	0.0234163	SDC2/APP/HS3ST1/PCSK5/SDC3/PDGFA/SDC4/PDGFB/WNT5B/GPC4	10
BP	GO:0030001	metal ion transport	63/1111	431/11564	0.000448625	0.0262949	0.0239636	CALCRL/TSPAN13/MS4A1/KCNG1/PRNP/PDGFRB/SCN3A/NETO1/CACNA2D3/MCOLN2/SLC31A2/CLIC2/DYSF/FCRL3/TESC/VAMP2/LILRB1/SLC4A10/KLHL3/PML/KCNN4/ISCU/LPAR3/CACNA1E/CNNM4/CATSPER1/CRACR2B/CD19/SNCA/ATP13A1/MYLK/SLC8A3/OPA1/ATP1A3/SLC41A2/ANK3/TPCN2/TPT1/EPB41/XCL1/TRPC1/TRPC3/EHD3/NEDD4L/AKAP6/PDGFB/KCNC4/KCNAB3/P2RY12/KCNMB3/CACNB4/SCN8A/NTSR1/EGF/SLC38A11/CACNA1I/F2RL3/ADORA2A/FKBP1B/PKD1L1/KCNMA1/GSTM2/KC…	63
BP	GO:0002825	regulation of T-helper 1 type immune response	8/1111	21/11564	0.000459748	0.026487	0.0241386	CD80/CCR2/TNFSF4/JAK3/ANXA1/IL23A/IL23R/XCL1	8
BP	GO:0046006	regulation of activated T cell proliferation	9/1111	26/11564	0.000465735	0.026487	0.0241386	PRNP/PDCD1LG2/RPS3/TMIGD2/LGALS9/IL23A/CD274/IL23R/IGFBP2	9
BP	GO:0046633	alpha-beta T cell proliferation	9/1111	26/11564	0.000465735	0.026487	0.0241386	CCR2/TNFSF4/ELF4/LGALS9/IL23A/CD274/XCL1/CD3E/SH3RF1	9
BP	GO:0048525	negative regulation of viral process	18/1111	80/11564	0.000471469	0.0265502	0.0241963	SRPK1/STAT1/PML/TRIM14/TRIM62/TRIM10/APOBEC3F/IFITM1/EIF2AK2/OAS3/TRIM5/PARP10/PLSCR1/TRIM6/RSAD2/IFITM3/MX1/IFIT5	18
BP	GO:0006954	inflammatory response	65/1111	450/11564	0.000508153	0.0283382	0.0258257	CALCRL/LY86/AIM2/NT5E/GPX4/CCR2/TPST1/TNFSF4/ABHD12/APP/NCR3/CD36/GPX1/CR2/ANXA1/BIRC2/KLRG1/SERPINF1/CD180/VCAM1/CD19/SNCA/TSPAN2/FOLR2/CD163/CD200/LDLR/PLA2G7/LGALS9/VSIG4/EIF2AK1/NEAT1/MS4A2/THBS1/IL23A/GPR68/IL23R/C1QB/CNR1/XCL1/S1PR3/CCR6/KIT/IL20RB/ENPP3/IFNG/BMP6/SERPING1/CHI3L1/PTGER3/PLSCR1/CXCR3/PTGS1/TNFAIP6/CFH/ACKR2/ADORA2A/MGLL/SERPINF2/IL4/C1QA/SELP/CR1L/LPL/JAM3	65
MF	GO:0003735	structural constituent of ribosome	23/1111	115/11564	0.000513987	0.0283879	0.025871	RPL7/RPL10/RPL31/RPS24/RPL30/RPL4/RPLP2/RPL29/RPL38/RPLP0/RPS23/RPS4X/RPL13/RPL9/RPL13A/RPL8/RPS3/RPL18A/RPS5/RPL35A/RPS7/RPS3A/UBA52	23
BP	GO:0072376	protein activation cascade	12/1111	43/11564	0.000533613	0.0288804	0.0263198	CR2/CD19/VSIG4/C1QB/GP9/RGCC/SERPING1/CFH/TFPI/F13A1/C1QA/CR1L	12
MF	GO:0015267	channel activity	26/1111	137/11564	0.000537987	0.0288804	0.0263198	KCNG1/SCN3A/CLIC2/CLCN3/SLC14A1/KCNN4/CACNA1E/CATSPER1/APOL1/TPCN2/CLIC4/CNR1/TRPC1/TRPC3/KCNC4/KCNAB3/KCNMB3/CACNB4/SCN8A/RHAG/SLC26A8/CACNA1I/FKBP1B/PKD1L1/KCNMA1/KCNH2	26
MF	GO:0022803	passive transmembrane transporter activity	26/1111	137/11564	0.000537987	0.0288804	0.0263198	KCNG1/SCN3A/CLIC2/CLCN3/SLC14A1/KCNN4/CACNA1E/CATSPER1/APOL1/TPCN2/CLIC4/CNR1/TRPC1/TRPC3/KCNC4/KCNAB3/KCNMB3/CACNB4/SCN8A/RHAG/SLC26A8/CACNA1I/FKBP1B/PKD1L1/KCNMA1/KCNH2	26
BP	GO:0022408	negative regulation of cell-cell adhesion	23/1111	116/11564	0.000584119	0.0310665	0.0283121	PRNP/TNFSF4/JAK3/RUNX1/LAG3/LILRB1/ANXA1/PDCD1LG2/LGALS9/VSIG4/TNFRSF21/TIGIT/PDE5A/CD274/XCL1/SDC4/RGCC/IL20RB/CEACAM1/DTX1/ADORA2A/CD9/SOCS1	23
BP	GO:0006936	muscle contraction	30/1111	168/11564	0.000614351	0.0323746	0.0295043	CALCRL/SSPN/CLIC2/DYSF/NEB/UTS2/CD38/CTTN/MYLK/SLC8A3/PXN/MYOF/ITGB5/RGS2/TPCN2/PDE5A/KIT/EHD3/NEDD4L/LMOD1/TNNC2/DOCK4/MYL4/FKBP1B/CALD1/OXTR/KCNMA1/SGCD/GSTM2/KCNH2	30
BP	GO:0006413	translational initiation	31/1111	176/11564	0.000639759	0.0331426	0.0302042	RPL7/RPL10/RPL31/RPS24/RPL30/RPL4/EIF1AY/RPLP2/RPSA/RPL29/RPL38/RPLP0/RPS9/RPS23/RPS4X/RPS10/RPL13/RPL9/RPL13A/RPL8/RPS3/EIF1B/RPL18A/RPS5/RPL35A/RPS7/EIF2AK1/RPS3A/EIF2AK2/UBA52/TICRR	31
BP	GO:0042130	negative regulation of T cell proliferation	11/1111	38/11564	0.000643277	0.0331426	0.0302042	PRNP/LILRB1/PDCD1LG2/LGALS9/VSIG4/TNFRSF21/PDE5A/CD274/XCL1/SDC4/IL20RB	11
BP	GO:0034341	response to interferon-gamma	24/1111	124/11564	0.000646235	0.0331426	0.0302042	STAT1/RPL13A/PML/GBP1/VCAM1/SNCA/GBP4/PARP14/TRIM62/LGALS9/PARP9/TRIM22/IFITM1/IL23R/OAS3/WAS/TRIM5/IFNG/OAS2/IRF7/FCGR1A/FCGR1B/IFITM3/SOCS1	24
BP	GO:0042391	regulation of membrane potential	32/1111	184/11564	0.000661792	0.033552	0.0305773	BNIP3L/TCL1A/NETO1/APP/CD36/PPP1R9A/GCLC/KCNN4/CACNA1E/SNCA/SLC8A3/ATP1A3/PID1/GABBR1/ANK3/CNR1/PINK1/EHD3/NEDD4L/AKAP6/KCNMB3/CACNB4/NTSR1/NLGN3/UBB/ABCB5/UCP2/ADORA2A/BCO2/FKBP1B/KCNMA1/KCNH2	32
BP	GO:0090150	establishment of protein localization to membrane	40/1111	247/11564	0.000676177	0.033552	0.0305773	PRNP/RPL7/RPL10/RPL31/RPS24/RPL30/RPL4/RPLP2/RPSA/RPL29/RPL38/RPLP0/RPS9/RPS23/RPS4X/RPS10/RPL13/RPL9/OPTN/RPL13A/VAMP2/RPL8/CLSTN1/RPS3/SEC16A/RPL18A/GRIP1/KRT18/RPS5/RPL35A/SEC62/RPS7/ANK3/RPS3A/FIS1/RTP4/UBA52/PARD3/NSG1/GRASP	40
BP	GO:0002576	platelet degranulation	20/1111	96/11564	0.000677582	0.033552	0.0305773	APP/CD36/TAGLN2/RAB27B/THBS1/LY6G6F/PDGFA/MMRN1/PDGFB/SERPING1/A1BG/EGF/CD109/LGALS3BP/CD9/F13A1/SERPINF2/ITGB3/SELP/PPBP	20
BP	GO:0070665	positive regulation of leukocyte proliferation	20/1111	96/11564	0.000677582	0.033552	0.0305773	CCR2/TNFSF4/FCRL3/ANXA1/CD38/RPS3/VCAM1/TMIGD2/LGALS9/CD1D/EFNB1/IL23A/TNFRSF13C/CD274/IL23R/XCL1/CD3E/IGFBP2/CLECL1/IL4	20
BP	GO:2001257	regulation of cation channel activity	17/1111	76/11564	0.000720374	0.0351922	0.032072	KCNG1/NETO1/CCR2/APP/CLIC2/DYSF/VAMP2/ANK3/PINK1/EHD3/AKAP6/IFNG/CACNB4/NTSR1/NLGN3/FKBP1B/GSTM2	17
BP	GO:0030728	ovulation	6/1111	13/11564	0.000735213	0.0351922	0.032072	HPGD/ADAMTS1/KMT2B/RGS2/TNFAIP6/FOXO3	6
BP	GO:0051968	positive regulation of synaptic transmission, glutamatergic	6/1111	13/11564	0.000735213	0.0351922	0.032072	CCR2/TSHZ3/NTRK1/NLGN3/ADORA2A/OXTR	6
BP	GO:2001185	regulation of CD8-positive, alpha-beta T cell activation	6/1111	13/11564	0.000735213	0.0351922	0.032072	RUNX1/LILRB1/CD274/XCL1/SH3RF1/SOCS1	6
BP	GO:0046631	alpha-beta T cell activation	22/1111	111/11564	0.00076595	0.0363605	0.0331367	CD80/CCR2/TNFSF4/JAK3/RUNX1/ELF4/LILRB1/ANXA1/PRDM1/LGALS9/IL23A/CD274/IL23R/XCL1/CD3E/IFNG/SH3RF1/ZBTB16/RORC/ADORA2A/RSAD2/SOCS1	22
BP	GO:1904062	regulation of cation transmembrane transport	29/1111	163/11564	0.00079873	0.0376058	0.0342717	TSPAN13/KCNG1/PRNP/NETO1/CCR2/APP/CLIC2/DYSF/TESC/VAMP2/ISCU/CD19/SNCA/ANK3/RGS2/XCL1/TRPC1/PINK1/EHD3/NEDD4L/AKAP6/IFNG/CACNB4/NTSR1/NLGN3/F2RL3/FKBP1B/GSTM2/KCNH2	29
CC	GO:0022627	cytosolic small ribosomal subunit	11/1111	39/11564	0.000819303	0.0379681	0.0346018	RPS24/RPSA/RPS9/RPS23/RPS4X/RPS10/RPS3/RPS5/RPS7/RPS3A/HBA2	11
BP	GO:0046635	positive regulation of alpha-beta T cell activation	13/1111	51/11564	0.000819645	0.0379681	0.0346018	CD80/CCR2/TNFSF4/RUNX1/ANXA1/LGALS9/IL23A/IL23R/XCL1/CD3E/IFNG/ZBTB16/SOCS1	13
BP	GO:0043270	positive regulation of ion transport	26/1111	141/11564	0.000844918	0.0388257	0.0353834	ABCB4/PDGFRB/CCR2/TESC/LPAR3/CD19/SNCA/ARL6IP1/MYLK/ANK3/XCL1/TRPC1/PINK1/TRPC3/EHD3/AKAP6/PDGFB/IFNG/SLC6A4/P2RY12/NTSR1/NLGN3/F2RL3/ADORA2A/GSTM2/KCNH2	26
BP	GO:0007193	adenylate cyclase-inhibiting G protein-coupled receptor signaling pathway	9/1111	28/11564	0.000863176	0.0393499	0.0358611	MARCO/AKAP12/GNAZ/GABBR1/RGS2/AKAP5/S1PR3/P2RY12/GNAI1	9
MF	GO:0050145	nucleoside monophosphate kinase activity	7/1111	18/11564	0.000911407	0.0412214	0.0375667	CMPK1/AK1/MPP1/AK7/GUK1/AK5/AK4	7
BP	GO:0046640	regulation of alpha-beta T cell proliferation	8/1111	23/11564	0.000930558	0.0414351	0.0377615	CCR2/TNFSF4/LGALS9/IL23A/CD274/XCL1/CD3E/SH3RF1	8
BP	GO:0051281	positive regulation of release of sequestered calcium ion into cytosol	8/1111	23/11564	0.000930558	0.0414351	0.0377615	CD19/SNCA/XCL1/TRPC1/AKAP6/NTSR1/F2RL3/GSTM2	8
BP	GO:1903531	negative regulation of secretion by cell	23/1111	120/11564	0.000954617	0.0421794	0.0384398	ANGPT1/CCR2/RHBDF2/LILRB1/PPP1R9A/ANXA1/PML/GBP1/SNCA/CD200/LGALS9/TNFRSF21/FRMD4A/LGR4/CNR1/CARD17/RGCC/CEACAM1/P2RY12/RAB11FIP5/UCP2/RSAD2/FKBP1B	23
BP	GO:2000514	regulation of CD4-positive, alpha-beta T cell activation	13/1111	52/11564	0.000998387	0.0437766	0.0398954	CD80/TNFSF4/JAK3/RUNX1/ANXA1/LGALS9/IL23A/CD274/IL23R/XCL1/IFNG/SH3RF1/SOCS1	13
MF	GO:0005261	cation channel activity	19/1111	92/11564	0.001021	0.0443572	0.0404245	KCNG1/SCN3A/KCNN4/CACNA1E/CATSPER1/TPCN2/CNR1/TRPC1/TRPC3/KCNC4/KCNAB3/KCNMB3/CACNB4/SCN8A/CACNA1I/FKBP1B/PKD1L1/KCNMA1/KCNH2	19
BP	GO:0007187	G protein-coupled receptor signaling pathway, coupled to cyclic nucleotide second messenger	15/1111	65/11564	0.0010348	0.0443572	0.0404245	CALCRL/MARCO/AKAP12/GNAZ/ANXA1/LPAR3/GABBR1/RGS2/AKAP5/CNR1/S1PR3/P2RY12/ADGRD1/GNAI1/ADORA2A	15
BP	GO:0050688	regulation of defense response to virus	15/1111	65/11564	0.0010348	0.0443572	0.0404245	AIM2/IFNLR1/RIOK3/STAT1/LILRB1/DTX3L/BIRC2/PARP9/DDX60/APOBEC3F/IL23A/IL23R/HTRA1/DDX58/TRIM6	15
BP	GO:0003012	muscle system process	36/1111	221/11564	0.00110137	0.0468611	0.0427064	CALCRL/SSPN/LMNA/CLIC2/DYSF/NEB/UTS2/CD38/CTTN/MYLK/SLC8A3/PXN/MYOF/ITGB5/RGS2/CAMTA2/TPCN2/PDE5A/KIT/TRPC3/EHD3/NEDD4L/AKAP6/LMOD1/TNNC2/DOCK4/MYL4/FKBP1B/CALD1/OXTR/KCNMA1/PI16/FOXO3/SGCD/GSTM2/KCNH2	36
CC	GO:0098794	postsynapse	48/1111	319/11564	0.00111267	0.0469938	0.0428273	SSPN/PRNP/RPL7/RGS10/FUS/RPL30/NETO1/NRP1/RPL38/RPLP0/DTNBP1/APP/PLCB1/NLGN4Y/PKP4/PPP1R9A/RPL8/CLSTN1/RPS3/MAP2/CTTN/RPL18A/PSD3/GRIP1/SNCA/SLC8A3/GABBR1/PFN2/DNM3/SYNE1/ANK3/PRKAR2B/EPB41/C1QB/CD3E/SYNPO/KPTN/SLC6A4/DLGAP4/SYNGAP1/NSG1/NTSR1/GRASP/PLCB4/NLGN3/DISC1/ADORA2A/C1QA	48
BP	GO:0010524	positive regulation of calcium ion transport into cytosol	9/1111	29/11564	0.00114622	0.0480577	0.0437969	CD19/SNCA/XCL1/TRPC1/TRPC3/AKAP6/NTSR1/F2RL3/GSTM2	9
MF	GO:0003950	NAD+ ADP-ribosyltransferase activity	6/1111	14/11564	0.00118257	0.0492225	0.0448585	PARP15/PARP3/PARP14/PARP9/PARP12/PARP10	6

## Sheet: ST 7C. GO SMBvsMTW
Supplementary Table 7C. Gene ontology enrichment (FDR < 5%) for DEG (with FDR<1%; logFC>0.5) between SMB and MTW
NO PATHWAY ENRICHED BELOW THE THRESHOLD
