# Supplementary material for: Genome-wide DNA methylation and gene expression patterns reflect genetic ancestry and environmental differences across the Indonesian archipelago
Source: PLoS Genet. 2020 May 26;16(5):e1008749. doi: 10.1371/journal.pgen.1008749 (PMC7274483; doi:10.1371/journal.pgen.1008749)
Supplement: S8 Table — (XLSX) [file pgen.1008749.s008.xlsx]

## Sheet: ST 8A. KEGG MTWvsKOR
Supplementary Table 8A. KEGG pathway enrichment (FDR < 5%) for DEG (with FDR<1%; logFC>0.5) between MTW and KOR
ID	Description	GeneRatio	BgRatio	pvalue	p.adjust	qvalue	geneID	Count
hsa04060	Cytokine-cytokine receptor interaction	28/385	148/5047	4.7307e-06	0.00132933	0.00127978	TNFRSF10D/CCL5/TNFSF4/IFNLR1/CCR2/XCL2/IL18RAP/CCR5/CSF1/CSF1R/TNFRSF13B/TNFRSF13C/IL23A/CXCR3/GDF7/IL20RB/IL1RL1/XCL1/OSM/LEPR/IL5RA/CXCR6/CCL23/EDAR/TNFSF15/TNFSF12/PPBP/IL23R	28
hsa04080	Neuroactive ligand-receptor interaction	19/385	84/5047	1.21025e-05	0.0017004	0.00163702	UTS2/GZMA/CALCRL/LPAR3/S1PR5/P2RY2/NTSR1/CYSLTR2/ADORA3/LEPR/P2RY6/P2RX6/P2RY14/C3/CNR1/CHRNE/LPAR1/GIPR/PTH2R	19
hsa04061	Viral protein interaction with cytokine and cytokine receptor	13/385	58/5047	0.000321421	0.0301064	0.0289843	TNFRSF10D/CCL5/CCR2/XCL2/IL18RAP/CCR5/CSF1/CSF1R/CXCR3/IL20RB/XCL1/CCL23/PPBP	13
hsa04514	Cell adhesion molecules (CAMs)	15/385	77/5047	0.000575045	0.0353669	0.0340486	CD80/SDC2/PDCD1LG2/NLGN4Y/PDCD1/CLDN5/SDC4/SDC3/OCLN/VCAM1/NLGN3/NEGR1/NTNG2/ESAM/CD274	15
hsa04610	Complement and coagulation cascades	10/385	40/5047	0.000629304	0.0353669	0.0340486	F5/CD55/SERPINA1/C1QB/C1QA/C1R/C3/CFH/SERPING1/VSIG4	10
hsa04974	Protein digestion and absorption	9/385	35/5047	0.000942021	0.044118	0.0424736	KCNN4/SLC7A8/SLC6A19/ATP1A3/SLC8A3/COL18A1/CPA3/COL9A2/COL5A3	9

## Sheet: ST 8B. KEGG SMBvsKOR
Supplementary Table 8B. KEGG pathway enrichment (FDR < 5%) for DEG (with FDR<1%; logFC>0.5) between SMB and KOR
ID	Description	GeneRatio	BgRatio	pvalue	p.adjust	qvalue	geneID	Count
hsa04514	Cell adhesion molecules (CAMs)	22/486	77/5047	1.77773e-06	0.000529762	0.000520219	CD80/PVR/SDC2/NLGN4Y/CLDN5/PDCD1LG2/PDCD1/VCAM1/NTNG2/NEGR1/TIGIT/SDC3/CD274/ESAM/MPZ/SDC4/MPZL1/NLGN3/ITGB8/OCLN/SELP/JAM3	22
hsa04640	Hematopoietic cell lineage	20/486	70/5047	5.27146e-06	0.000785447	0.000771297	MS4A1/CD1A/CD36/CR2/CD38/FLT3/CD19/CD1E/CD1C/CD1D/CD3E/KIT/FCER2/GP9/GYPA/FCGR1A/CD9/ITGB3/IL4/CR1L	20
hsa05144	Malaria	12/486	36/5047	8.02463e-05	0.00797114	0.00782754	SDC2/CD36/KLRB1/VCAM1/THBS1/GYPB/HBA2/IFNG/GYPA/THBS4/SELP/CR1L	12
hsa03010	Ribosome	26/486	130/5047	0.000210463	0.0156795	0.0153971	RPL7/RPL10/RPL31/RPS24/RPL30/RPL4/RPLP2/RPSA/RPL29/RPL38/RPLP0/RPS9/RPS23/RPS4X/RPS10/RPL13/RPL9/RPL13A/RPL8/RPS3/RPL18A/RPS5/RPL35A/RPS7/RPS3A/UBA52	26
hsa04512	ECM-receptor interaction	13/486	46/5047	0.000269561	0.0160659	0.0157764	LAMC1/CD36/ITGB5/THBS1/HMMR/GP9/SDC4/COL4A3/ITGB8/TNXB/LAMA5/ITGB3/THBS4	13

## Sheet: ST 8C. KEGG SMBvsMTW
Supplementary Table 8C. KEGG pathway enrichment (FDR < 5%) for DEG (with FDR<1%; logFC>0.5) between SMB and MTW
NO PATHWAY ENRICHED BELOW THE THRESHOLD
