# Supplementary material for: Genome-wide DNA methylation and gene expression patterns reflect genetic ancestry and environmental differences across the Indonesian archipelago
Source: PLoS Genet. 2020 May 26;16(5):e1008749. doi: 10.1371/journal.pgen.1008749 (PMC7274483; doi:10.1371/journal.pgen.1008749)
Supplement: S10 Table — (XLSX) [file pgen.1008749.s010.xlsx]

## Sheet: ST 10A. KEGG DMP MTWvsKOR
Supplementary Table 10A. KEGG pathway enrichment (FDR < 5%) for DMP (with FDR<1%; logFC>0.5) between MTW and KOR
Description	N	DE	P.DE	FDR
Neuroactive ligand-receptor interaction	340	139	9.25125e-09	3.10842e-06
Cell adhesion molecules (CAMs)	147	71	7.4517e-05	0.0125189
Calcium signaling pathway	193	93.5	0.000153999	0.0172478

## Sheet: ST 10B. KEGG DMP SMBvsKOR
Supplementary Table 10B. KEGG pathway enrichment (FDR < 5%) for DMP (with FDR<1%; logFC>0.5) between SMB and KOR
Description	N	DE	P.DE	FDR
Neuroactive ligand-receptor interaction	340	189	2.27915e-18	7.65794e-16
Calcium signaling pathway	193	114	9.87375e-07	0.000110586
Nicotine addiction	40	32	6.92199e-07	0.000110586
Cell adhesion molecules (CAMs)	147	85.5	3.74502e-06	0.000314582
Morphine addiction	91	60.5	3.16351e-05	0.00212588
Axon guidance	181	109.5	4.23684e-05	0.00237263
Signaling pathways regulating pluripotency of stem cells	140	79.5	0.000124984	0.00554283
Breast cancer	147	83	0.000131972	0.00554283
Circadian entrainment	97	60.5	0.000337403	0.0121764
Serotonergic synapse	115	63	0.000362392	0.0121764
Maturity onset diabetes of the young	26	18.5	0.000405727	0.0123931
Vascular smooth muscle contraction	132	71	0.000665607	0.0149096
Glutamatergic synapse	114	69	0.000598419	0.0149096
Pathways in cancer	531	250.5	0.000638033	0.0149096
Transcriptional misregulation in cancer	186	95	0.000657305	0.0149096
Ras signaling pathway	232	120.5	0.00074699	0.0156868
Gastric cancer	149	81.5	0.000863861	0.017074
Rap1 signaling pathway	210	113.5	0.000988998	0.0184613
Proteoglycans in cancer	204	108	0.00119409	0.0200608
Small cell lung cancer	92	54.5	0.0011368	0.0200608
cAMP signaling pathway	216	110	0.00142861	0.0228577
Focal adhesion	199	108.5	0.00289085	0.0430024
Basal cell carcinoma	63	37	0.00294361	0.0430024

## Sheet: ST 10C. KEGG DMP SMBvsMTW
Supplementary Table 10C. KEGG pathway enrichment (FDR < 5%) for DMP (with FDR<1%; logFC>0.5) between SMB vs MTW
Description	N	DE	P.DE	FDR
Cell adhesion molecules (CAMs)	147	40	7.54513e-07	0.000126758
Type I diabetes mellitus	43	18	4.97369e-07	0.000126758
Inflammatory bowel disease (IBD)	65	21	1.69814e-06	0.000187676
Allograft rejection	38	15	2.23424e-06	0.000187676
Graft-versus-host disease	41	15	3.28281e-06	0.000220605
Asthma	31	11	2.31006e-05	0.00129363
Autoimmune thyroid disease	53	15	3.73413e-05	0.00179238
Viral myocarditis	60	19	0.000155677	0.00653842
Leishmaniasis	77	19	0.000192174	0.00717451
Cortisol synthesis and secretion	65	21	0.00021807	0.00732715
Hematopoietic cell lineage	99	21	0.000290381	0.00813066
Intestinal immune network for IgA production	49	13	0.000282516	0.00813066
Antigen processing and presentation	78	18	0.000422196	0.0109121
Renin secretion	69	19	0.000527548	0.0126611
Staphylococcus aureus infection	96	16	0.0007969	0.0178506
Neuroactive ligand-receptor interaction	340	50	0.000972029	0.0204126
Aldosterone synthesis and secretion	98	26	0.0012538	0.0247811
Signaling pathways regulating pluripotency of stem cells	140	31	0.00150424	0.0280791
Rheumatoid arthritis	93	18	0.00216023	0.038202
Chemical carcinogenesis	82	13	0.00238015	0.0399865
Metabolism of xenobiotics by cytochrome P450	76	12	0.0028059	0.0448943
Toxoplasmosis	112	25	0.00303469	0.0463479
Circadian entrainment	97	25	0.0033787	0.0493585
