# Supplementary material for: Genome-wide DNA methylation and gene expression patterns reflect genetic ancestry and environmental differences across the Indonesian archipelago
Source: PLoS Genet. 2020 May 26;16(5):e1008749. doi: 10.1371/journal.pgen.1008749 (PMC7274483; doi:10.1371/journal.pgen.1008749)
Supplement: S11 Table — (XLSX) [file pgen.1008749.s011.xlsx]

## Sheet: Tab S11A. Enrich EWAS MTWvsKOR
Table S11A. Enrichment on differentiated methylation sites between MTW and MPI (mean beta > |0.05| and adj.P < 0.01) against EWAS catalog (ewascatalog.org)
Description	DiffRatio	BgRatio	pvalue	p.adjust	qvalue	CpGID	Count
Smoking	945/3720	17715/151204	1.17618e-120	5.17518e-119	4.20948e-119	cg08480068/cg02856338/cg00687674/cg13484467/cg10891521/cg09876440/cg01272202/cg01681367/cg21656246/cg02871659/cg17931529/cg08818207/cg05314679/cg26769927/cg24892069/cg25773262/cg13920435/cg10276227/cg11385249/cg18559579/cg16204414/cg00852675/cg24399529/cg15421321/cg16269733/cg09856436/cg05635807/cg07469402/cg24996482/cg13021857/cg03379477/cg14763548/cg08310363/cg01874697/cg07492924/cg18647259/cg2…	945
Age	272/3720	4824/151204	4.78652e-36	1.05303e-34	8.56534e-35	cg24892069/cg25773262/cg03269716/cg17978548/cg05201185/cg14102128/cg13021857/cg09884851/cg07115542/cg02998394/cg24239148/cg21567504/cg08964780/cg03502002/cg25644556/cg25711003/cg07839457/cg09410607/cg13791254/cg01281911/cg17425144/cg10751726/cg14582763/cg18247055/cg20209308/cg07211259/cg21553182/cg06854015/cg22353329/cg22940798/cg15989810/cg14353137/cg09643544/cg25677261/cg02801786/cg15707093/cg0…	272
Sex	735/3720	21023/151204	1.61015e-23	2.36155e-22	1.92088e-22	cg08930131/cg02087079/cg06744585/cg00935504/cg02375832/cg06766960/cg02871659/cg15615575/cg19145607/cg26767214/cg22158248/cg25773262/cg18559579/cg00852675/cg16269733/cg14147832/cg17394978/cg24697184/cg24277817/cg27165794/cg24579589/cg00308841/cg10812236/cg15935965/cg19618279/cg00533202/cg07425555/cg10389771/cg13869341/cg15909319/cg04872689/cg19776453/cg05195017/cg14283454/cg24320673/cg02569115/cg1…	735
Age 4 vs age 0	498/3720	13197/151204	8.71705e-22	9.58875e-21	7.79946e-21	cg23464743/cg00687674/cg08033130/cg02792829/cg21656246/cg04121631/cg17027476/cg17931529/cg13047157/cg19145607/cg26767214/cg24892069/cg25773262/cg14288326/cg03269716/cg08481967/cg24399529/cg01084566/cg16269733/cg21185271/cg24697184/cg24593918/cg07492924/cg07110659/cg18302606/cg25683268/cg27046335/cg10389771/cg15712177/cg04749549/cg05134926/cg01319701/cg24320673/cg13803234/cg24986840/cg13380890/cg0…	498
Educational attainment	31/3720	333/151204	3.93097e-10	3.45926e-09	2.81375e-09	cg02871659/cg24239148/cg25711003/cg06184647/cg13525276/cg01030534/cg09894698/cg10919522/cg06785999/cg23051392/cg05673882/cg22212414/cg11419064/cg17826679/cg24865779/cg12687157/cg18952796/cg10471113/cg01243823/cg15672022/cg06688763/cg24041556/cg27597459/cg23090529/cg22195627/cg10572943/cg18663063/cg18059088/cg07176264/cg24499605/cg25806307	31
Fluid type general intelligence	6/3720	37/151204	0.000266723	0.00195597	0.00159098	cg10358533/cg14073722/cg01963134/cg06372353/cg17768491/cg11536474	6
Alcohol consumption per day	117/3720	3620/151204	0.00207771	0.0130599	0.0106229	cg00687674/cg08818207/cg25773262/cg16269733/cg13021857/cg08310363/cg18302606/cg23570810/cg10389771/cg01651915/cg21366673/cg27486585/cg02440668/cg21108826/cg00422488/cg07839457/cg16047567/cg03038262/cg12211856/cg05450916/cg22940798/cg08122652/cg12675848/cg08504583/cg05523603/cg26480889/cg12662084/cg14391148/cg14571669/cg15331332/cg17588293/cg09134314/cg15667493/cg00956987/cg01082299/cg14507088/cg1…	117
Body mass index	19/3720	379/151204	0.00308139	0.0169476	0.0137852	cg19618279/cg14509967/cg15138339/cg02571142/cg10919522/cg09554443/cg21037180/cg08548559/cg01243823/cg16398761/cg17782974/cg14088357/cg26361535/cg25096107/cg16672562/cg11152384/cg16755922/cg21670987/cg22891070	19
HIV infection	1209/3720	46091/151204	0.00373625	0.0182661	0.0148576	cg02856338/cg08578320/cg20194871/cg15615575/cg21719361/cg08818207/cg13004587/cg11069798/cg02368469/cg05201185/cg01240056/cg00852675/cg13024709/cg15421321/cg08101922/cg17394978/cg20030711/cg13248574/cg02291204/cg19447629/cg03379477/cg12348588/cg13794530/cg02168303/cg12986271/cg22368262/cg15935965/cg01698579/cg23570810/cg23033298/cg09009410/cg16619425/cg08454053/cg26111030/cg21366673/cg11158057/cg1…	1209
Lupus nephritis vs lupus without nephritis	3/3720	18/151204	0.00920757	0.0405133	0.0329534	cg13437525/cg16672562/cg22891070	3

## Sheet: Tab S11B. Enrich EWAS SMBvsKOR
Table S11B. Enrichment on differentiated methylation sites between SMB and KOR (beta > |0.05| and adj.P < 0.01) against EWAS catalog (ewascatalog.org)
Description	DiffRatio	BgRatio	pvalue	p.adjust	qvalue	CpGID	Count
Age	688/6641	4824/151204	9.12238e-167	4.1963e-165	3.26485e-165	cg07839457/cg25234732/cg14102128/cg13678973/cg13791254/cg18961681/cg25644556/cg07211259/cg18247055/cg08964780/cg14353137/cg05201185/cg20146541/cg24239148/cg07115542/cg06854015/cg02801786/cg09410607/cg20809378/cg15707093/cg25763393/cg21553182/cg08832906/cg17978548/cg25773262/cg25711003/cg14582763/cg02286091/cg05213896/cg15027907/cg01281911/cg12296772/cg17283453/cg24430140/cg00511674/cg21884231/cg1…	688
Smoking	1470/6641	17715/151204	1.47962e-133	3.40313e-132	2.64775e-132	cg12499130/cg08818207/cg08480068/cg18647259/cg13404054/cg19654195/cg05635807/cg02871659/cg24996482/cg10276227/cg16619425/cg21928701/cg14763548/cg10159215/cg25234732/cg16701059/cg22702328/cg13791254/cg09623400/cg01681367/cg23570810/cg10071824/cg00687674/cg09156233/cg13920435/cg20137312/cg03567830/cg02856338/cg01595951/cg12042587/cg14287235/cg24239148/cg27125849/cg23485307/cg04751035/cg02105519/cg0…	1470
HIV infection	2460/6641	46091/151204	9.63597e-32	1.47752e-30	1.14955e-30	cg13248574/cg08818207/cg23458892/cg07839457/cg26111030/cg16619425/cg21928701/cg09009410/cg14709460/cg14673387/cg01020263/cg13004587/cg13024709/cg03112087/cg13678973/cg23570810/cg06184647/cg27037018/cg01920657/cg18961681/cg25104105/cg25644556/cg16630482/cg08454053/cg13071729/cg02856338/cg17186168/cg17394978/cg03530754/cg01595951/cg12043818/cg05201185/cg02168303/cg11642382/cg07333715/cg00539976/cg1…	2460
Educational attainment	68/6641	333/151204	2.86244e-26	3.29181e-25	2.56113e-25	cg02871659/cg06184647/cg24239148/cg25711003/cg18952796/cg18235937/cg12908187/cg05673882/cg01243823/cg01030534/cg09894698/cg01971407/cg07176264/cg06785999/cg21963854/cg17939805/cg14396421/cg00741986/cg21393163/cg10919522/cg19589396/cg18395917/cg13525276/cg17971015/cg12338417/cg15916004/cg21238818/cg22195627/cg25806307/cg11419064/cg04328562/cg03344767/cg18663063/cg12687157/cg13571358/cg23683254/cg1…	68
Sex	1131/6641	21023/151204	1.30407e-13	1.19975e-12	9.33442e-13	cg08930131/cg07839457/cg02871659/cg16459364/cg18247055/cg17394978/cg01595951/cg07333715/cg04993082/cg00935504/cg21553182/cg24579589/cg00905524/cg08099136/cg25773262/cg02087079/cg02286091/cg16269733/cg16400492/cg01911708/cg25843003/cg17783401/cg14556303/cg13007871/cg18953784/cg23547017/cg08328513/cg04454086/cg07197785/cg20896728/cg14235811/cg23911707/cg06501366/cg15909319/cg26885220/cg18878437/cg0…	1131
Fluid type general intelligence	16/6641	37/151204	1.00335e-12	7.69239e-12	5.98492e-12	cg10358533/cg14073722/cg11536474/cg17971015/cg17768491/cg04733537/cg01963134/cg18789663/cg09530163/cg10177032/cg18325439/cg19246007/cg22235018/cg02622052/cg06372353/cg10316635	16
Growth differentiation factor 15	7/6641	31/151204	0.000325371	0.00191671	0.00149126	cg18608055/cg16987754/cg01939562/cg12054453/cg27023597/cg20995564/cg16936953	7
C-reactive protein	21/6641	207/151204	0.000347115	0.00191671	0.00149126	cg09876440/cg05673882/cg01243823/cg10919522/cg18608055/cg12269535/cg00227093/cg18181703/cg08548559/cg16755922/cg03128029/cg12054453/cg27023597/cg06484123/cg02464912/cg20995564/cg10636246/cg24174557/cg18125510/cg16936953/cg00490406	21
Alcohol consumption per day	202/6641	3620/151204	0.000375009	0.00191671	0.00149126	cg08818207/cg07839457/cg23570810/cg00687674/cg02440668/cg01082299/cg27486585/cg25773262/cg23232773/cg03038262/cg16269733/cg25843003/cg13007871/cg11594821/cg21366673/cg15331332/cg10389771/cg11187245/cg05673882/cg00422488/cg01971407/cg01651915/cg16642284/cg03735012/cg16411857/cg23923934/cg16006965/cg18302606/cg00246121/cg10439456/cg18808777/cg09326440/cg00218406/cg13486805/cg08956463/cg08122652/cg1…	202
Human immunodeficiency virus	4/6641	17/151204	0.00558435	0.025688	0.0199861	cg07839457/cg24774357/cg16411857/cg11429292	4

## Sheet: Tab S11C. Enrich EWAS SMBvsMTW
Table S11C. Enrichment on differentiated methylation sites between SMB and MTW (mean beta > |0.05| and adj.P < 0.01) against EWAS catalog (ewascatalog.org)
Description	DiffRatio	BgRatio	pvalue	p.adjust	qvalue	CpGID	Count
Age	62/723	4824/151204	4.38227e-12	1.00792e-10	7.84195e-11	cg18267049/cg23963802/cg03124318/cg20146541/cg05156137/cg26375057/cg16521917/cg04329478/cg19429281/cg10182317/cg03389653/cg18257814/cg12321669/cg22557662/cg18323236/cg19573236/cg05933904/cg15843567/cg21565130/cg09012633/cg08734740/cg13678973/cg01283246/cg00376544/cg07839457/cg10387551/cg18301891/cg19078576/cg11946459/cg02305765/cg01777643/cg25191850/cg21553596/cg00008629/cg10964367/cg04293085/cg2…	62
Age 4 vs age 0	101/723	13197/151204	2.09521e-06	2.40949e-05	1.87466e-05	cg23464743/cg13047157/cg05726661/cg25457927/cg18235937/cg05156137/cg08033130/cg22854985/cg19145607/cg11675881/cg10262032/cg05502701/cg24633978/cg04329478/cg24593918/cg16127514/cg15222899/cg14243817/cg22507154/cg02890250/cg16720578/cg24860534/cg13139972/cg17213402/cg17370163/cg09611599/cg04652097/cg15843567/cg23944804/cg13632816/cg17564775/cg17476910/cg18222500/cg27266060/cg27192248/cg11768167/cg0…	101
Smoking	124/723	17715/151204	1.01447e-05	7.77762e-05	6.05124e-05	cg13484467/cg02878439/cg15202848/cg02902412/cg24670442/cg04467549/cg10741422/cg25684999/cg05156137/cg26934362/cg01725130/cg01743841/cg08476485/cg04829830/cg22807585/cg04329478/cg07195577/cg14243817/cg19654195/cg02890250/cg17695462/cg09611599/cg05648010/cg20408505/cg09623400/cg08782337/cg06000951/cg02772121/cg06652329/cg18222500/cg14287235/cg08859095/cg25047056/cg03379477/cg12164282/cg08734740/cg0…	124
Educational attainment	9/723	333/151204	3.92687e-05	0.000225795	0.000175676	cg14396421/cg18235937/cg06293108/cg18395917/cg07176264/cg08309069/cg18826637/cg01057656/cg18952796	9
HIV infection	257/723	46091/151204	0.00193356	0.00889439	0.00692012	cg06528575/cg21145524/cg08578320/cg15853299/cg14689537/cg05681859/cg03124318/cg08641278/cg26422488/cg02320481/cg04985163/cg16086620/cg24142603/cg20483324/cg18235937/cg02125316/cg26934362/cg01725130/cg00197313/cg26832294/cg21126583/cg27363829/cg02155398/cg24633978/cg01574571/cg16587616/cg12079322/cg13478228/cg24880056/cg16910830/cg17014009/cg18794839/cg10182317/cg15222899/cg12700904/cg08119884/cg2…	257
