# Supplementary material for: Genome-wide DNA methylation and gene expression patterns reflect genetic ancestry and environmental differences across the Indonesian archipelago
Source: PLoS Genet. 2020 May 26;16(5):e1008749. doi: 10.1371/journal.pgen.1008749 (PMC7274483; doi:10.1371/journal.pgen.1008749)
Supplement: S12 Table — (XLSX) [file pgen.1008749.s012.xlsx]

## Sheet: Supplementary Table 12
Supplementary Table 12. Transcriptionally predictive DNA methylation driver genes detect by R/MethylMix. Significant genes were identified with MethylMix, and R2 and p-values were obtained by fitting a linear model. FDR-adjusted p-values were calculated based on the total number of genes tested.
	R2	Nominal p-value	FDR adjusted p-value	N of probes in the cluster
AATK---Cluster1	3.00579e-08	0.2303	1.62845e-06	19
AATK---Cluster29	2.58421e-05	0.136893	0.000498955	1
ABCA3---Cluster25	0.0004412	0.0952201	0.0038086	2
ABCC5---Cluster2	3.85884e-05	0.13108	0.000671231	1
ABI3---Cluster1	4.27606e-05	0.129587	0.000724422	4
ABR---Cluster55	0.000255989	0.103303	0.00262043	1
ABR---Cluster76	0.000392864	0.096946	0.00349184	1
ACAP1---Cluster5	4.16875e-09	0.255897	2.74451e-07	3
ACCS---Cluster6	0.000238352	0.104361	0.0024868	1
ACCS---Cluster8	4.54169e-16	0.435892	1.15226e-13	2
ACOT2---Cluster1	0.000117584	0.114789	0.00152128	3
ACOT2---Cluster3	3.82395e-13	0.366045	5.68239e-11	1
ACOT4---Cluster4	2.35253e-05	0.138251	0.000461716	2
ACOT7---Cluster23	3.73526e-05	0.131553	0.000654111	2
ACP2---Cluster1	6.87219e-05	0.122666	0.00102855	1
ACP5---Cluster8	9.95492e-06	0.15061	0.000233223	1
ACP5---Cluster10	5.60178e-05	0.125652	0.000890974	1
ACRBP---Cluster3	0.000426448	0.0957261	0.00371206	2
ACSL3---Cluster2	0.000204508	0.106626	0.00223221	1
ADAL---Cluster1	1.22221e-06	0.180177	3.91504e-05	8
ADAM19---Cluster7	0.000101761	0.116913	0.00137329	1
ADAM32---Cluster2	1.46692e-09	0.269113	1.11379e-07	5
ADAMTS1---Cluster1	4.00597e-09	0.256405	2.6884e-07	4
ADAMTS1---Cluster8	3.58071e-07	0.197088	1.3795e-05	1
ADAMTS1---Cluster9	0.000111727	0.11554	0.00147115	1
ADAMTS17---Cluster49	0.00028451	0.101738	0.00281225	1
ADAMTS5---Cluster3	2.80839e-08	0.231193	1.52947e-06	6
ADAP1---Cluster6	0.000162267	0.110044	0.00188381	5
ADAP1---Cluster11	4.0232e-05	0.130474	0.000691724	2
ADAP1---Cluster43	0.000313055	0.100319	0.00297932	2
ADAR---Cluster1	0.000154796	0.110739	0.00182354	12
ADARB1---Cluster1	1.36149e-05	0.146126	0.000302141	12
ADARB1---Cluster8	0.000297253	0.101088	0.00289787	1
ADARB1---Cluster17	3.66524e-05	0.131828	0.000645107	1
ADARB2---Cluster53	1.91127e-05	0.141248	0.000392906	2
ADARB2---Cluster70	3.08105e-21	0.541362	1.88524e-18	2
ADCK2---Cluster8	0.000275002	0.102242	0.00275054	1
ADCY3---Cluster11	1.20571e-05	0.147868	0.000272056	2
ADORA2A---Cluster1	0.000519596	0.0927848	0.00426586	4
ADORA2B---Cluster4	0.000266687	0.102697	0.0026959	2
ADORA3---Cluster3	6.89213e-07	0.188105	2.3739e-05	3
ADORA3---Cluster6	0.00017778	0.108696	0.00200066	1
AFAP1---Cluster22	1.85219e-09	0.266181	1.36641e-07	3
AGAP1---Cluster46	3.88502e-09	0.256796	2.62415e-07	4
AGAP1---Cluster115	7.71506e-12	0.332262	9.22438e-10	2
AGAP4---Cluster1	4.40513e-10	0.284066	3.78696e-08	2
AGK---Cluster1	6.47573e-05	0.123535	0.000990596	9
AGK---Cluster7	0.000175251	0.108908	0.00199014	3
AGL---Cluster14	0.000254465	0.103392	0.00261186	1
AGMAT---Cluster1	0.000173889	0.109023	0.00198221	2
AHRR---Cluster18	1.537e-10	0.296919	1.41485e-08	5
AHRR---Cluster34	3.40983e-06	0.165818	9.63834e-05	2
AIFM3---Cluster18	0.000160613	0.110195	0.00186681	1
AIM2---Cluster1	8.26925e-05	0.119957	0.00118155	3
AJAP1---Cluster22	9.85636e-08	0.214535	4.49675e-06	1
AJAP1---Cluster26	2.70999e-09	0.261373	1.8919e-07	2
AJAP1---Cluster33	5.7089e-05	0.125376	0.000901795	1
AKAP12---Cluster1	3.57705e-05	0.132181	0.000634957	15
AKAP12---Cluster8	3.54646e-05	0.132306	0.000634944	2
AKAP13---Cluster11	0.000158467	0.110393	0.00185628	1
ALDH3B1---Cluster16	9.0363e-06	0.151993	0.000215586	1
ALOX12---Cluster1	2.495e-05	0.137401	0.000486922	13
ALOX15---Cluster3	2.02035e-08	0.235511	1.14216e-06	2
ALOX15---Cluster5	0.00012668	0.113692	0.00159146	2
ALS2---Cluster1	3.05753e-08	0.230076	1.6479e-06	7
ALS2---Cluster13	7.26868e-06	0.155096	0.000177767	1
AMIGO1---Cluster5	0.000173982	0.109015	0.00198221	1
AMOTL1---Cluster8	0.00032844	0.0996071	0.00308342	2
ANK1---Cluster18	0.000294851	0.101208	0.00288256	4
ANKLE2---Cluster17	1.15969e-05	0.148425	0.000262242	1
ANKRD28---Cluster12	3.60868e-05	0.132054	0.000637309	2
ANKRD37---Cluster8	0.000111218	0.115607	0.00146813	1
ANKRD39---Cluster8	0.000312333	0.100353	0.00297517	1
ANKRD50---Cluster9	0.000331739	0.0994587	0.0031004	1
ANKRD6---Cluster14	0.000250069	0.10365	0.00258057	1
ANXA1---Cluster1	6.46908e-05	0.12355	0.000990596	1
ANXA4---Cluster11	1.55946e-06	0.176785	4.82782e-05	1
AOAH---Cluster2	0.000359462	0.0982666	0.00327222	1
AP1M1---Cluster1	0.000282144	0.101861	0.00279511	5
AP3D1---Cluster10	0.000146482	0.111553	0.00176637	1
APBA2---Cluster3	9.43076e-05	0.118029	0.00129815	15
APBA2---Cluster13	6.89278e-08	0.219312	3.33482e-06	1
APOBEC3H---Cluster1	6.12118e-06	0.157539	0.000154171	2
APOL3---Cluster2	2.57548e-06	0.169765	7.46242e-05	2
APOLD1---Cluster7	4.08969e-11	0.312772	4.21197e-09	2
APP---Cluster2	1.28993e-07	0.210923	5.63774e-06	3
APP---Cluster5	0.000326681	0.0996868	0.00306968	3
AR---Cluster5	0.000147407	0.11146	0.00177059	14
ARAP2---Cluster10	0.000524326	0.0926498	0.00429452	2
ARFGEF2---Cluster2	0.000118106	0.114723	0.00152614	1
ARHGAP12---Cluster6	5.76997e-07	0.190551	2.05506e-05	5
ARHGAP22---Cluster7	5.95727e-06	0.157925	0.000150406	1
ARHGAP6---Cluster4	0.000476241	0.0940825	0.00402426	3
ARHGAP6---Cluster8	3.63863e-07	0.196869	1.39664e-05	4
ARHGDIA---Cluster2	6.99898e-05	0.122399	0.00104452	1
ARHGEF10---Cluster22	1.8362e-15	0.42205	4.24447e-13	2
ARHGEF10---Cluster78	2.95703e-05	0.134942	0.00055558	1
ARHGEF11---Cluster10	6.83266e-05	0.122751	0.00102559	1
ARHGEF6---Cluster4	4.07548e-07	0.195319	1.53598e-05	1
ARID5B---Cluster5	0.000498103	0.0934141	0.00414567	1
ARL17A---Cluster5	9.16776e-06	0.151787	0.000217724	1
ARSD---Cluster1	4.51467e-09	0.254879	2.95356e-07	11
ARSD---Cluster14	7.64251e-05	0.121111	0.00111185	1
ASGR1---Cluster1	4.9568e-25	0.606152	6.44507e-22	4
ASNS---Cluster2	0.000293299	0.101286	0.00287008	2
ATF3---Cluster10	3.92435e-05	0.130835	0.000679742	2
ATF6---Cluster7	0.000405348	0.0964808	0.00357051	2
ATG12---Cluster3	0.000505705	0.0931885	0.00418817	2
ATG9B---Cluster6	0.000234636	0.104593	0.00247032	2
ATL1---Cluster2	0.000358402	0.0983105	0.00327026	6
ATN1---Cluster2	4.87078e-05	0.127691	0.00080618	3
ATP11B---Cluster12	0.000113162	0.115352	0.00148251	1
ATP2A3---Cluster16	2.07576e-05	0.140057	0.000416835	1
ATP8A2---Cluster16	0.000332307	0.0994333	0.00310292	3
ATP9A---Cluster8	0.000152797	0.110931	0.00180818	1
AUTS2---Cluster1	0.000304443	0.100733	0.00292441	14
AUTS2---Cluster11	0.000100037	0.117164	0.00135846	2
AUTS2---Cluster21	0.000351228	0.0986109	0.00322745	3
AVEN---Cluster6	0.00034871	0.0987177	0.00321283	1
B3GALT2---Cluster3	2.5054e-05	0.137341	0.000488036	1
B4GALNT3---Cluster8	0.000391643	0.0969923	0.00349184	3
B4GALT4---Cluster3	6.43734e-12	0.334346	7.78619e-10	1
BACH2---Cluster4	6.34153e-08	0.220422	3.09693e-06	1
BAG3---Cluster3	0.000331737	0.0994587	0.0031004	1
BANK1---Cluster3	2.2877e-05	0.138654	0.000452408	1
BATF---Cluster3	4.6868e-05	0.128252	0.000781284	1
BATF---Cluster10	0.000115127	0.115099	0.00150119	1
BBS9---Cluster26	0.000111085	0.115625	0.00146813	2
BCAT1---Cluster14	1.52938e-08	0.239143	8.8875e-07	1
BCL11B---Cluster9	8.15862e-06	0.153451	0.000196905	4
BICD2---Cluster17	5.61889e-06	0.158755	0.000143722	2
BIK---Cluster2	0.000504015	0.0932384	0.0041775	2
BIN1---Cluster23	9.65145e-05	0.11769	0.00132033	1
BRD2---Cluster33	0.000124417	0.113958	0.00157252	1
BRI3BP---Cluster4	2.64184e-05	0.136574	0.000505154	1
BRI3BP---Cluster9	0.00010494	0.116461	0.00139767	1
BRPF1---Cluster11	0.000384895	0.0972507	0.0034455	1
BSG---Cluster13	0.000269294	0.102552	0.00271434	1
BTN3A2---Cluster3	5.25638e-30	0.677549	1.82256e-26	3
BTNL3---Cluster3	6.36861e-10	0.279515	5.21624e-08	1
BTNL9---Cluster2	1.1359e-07	0.212632	5.08429e-06	1
C11orf21---Cluster1	0.000151286	0.111077	0.00179643	11
C11orf74---Cluster2	6.19051e-06	0.157379	0.000155165	3
C1orf198---Cluster4	0.000251397	0.103571	0.0025917	1
C3AR1---Cluster2	1.42307e-05	0.145491	0.000313618	1
C4BPA---Cluster4	3.85517e-06	0.164086	0.000106937	2
C5orf56---Cluster7	0.00043874	0.0953033	0.00379051	2
C5orf56---Cluster9	8.02755e-07	0.186001	2.68497e-05	1
CA13---Cluster5	0.000144806	0.111723	0.00175352	3
CA13---Cluster11	8.39245e-06	0.153048	0.000202079	2
CA8---Cluster3	0.000196613	0.107209	0.00216649	3
CA8---Cluster5	0.000290959	0.101405	0.00285255	2
CACNA2D4---Cluster8	9.76423e-05	0.117519	0.00133116	4
CALCRL---Cluster3	0.000252489	0.103507	0.00259799	1
CAMK1D---Cluster3	0.000106769	0.116207	0.0014184	2
CAMK1D---Cluster12	0.00026453	0.102817	0.00268191	1
CAMTA2---Cluster5	0.000388579	0.097109	0.00347251	1
CAPG---Cluster1	0.000306906	0.100614	0.00293153	4
CAPN12---Cluster7	4.37335e-05	0.12926	0.0007385	1
CAPZB---Cluster4	0.000400498	0.0966599	0.00353949	2
CARS---Cluster1	0.000306756	0.100621	0.00293153	6
CARS---Cluster5	0.000117474	0.114802	0.00152128	1
CARS2---Cluster9	0.000335193	0.0993049	0.00312663	1
CARS2---Cluster32	7.27061e-08	0.218601	3.46921e-06	1
CASZ1---Cluster71	6.72277e-07	0.188448	2.32326e-05	2
CBFA2T2---Cluster2	3.99255e-05	0.130585	0.000688731	1
CBLL1---Cluster1	0.000188226	0.107853	0.0020918	7
CBX7---Cluster15	0.000237012	0.104444	0.00248028	1
CCDC126---Cluster5	0.000357231	0.0983591	0.00326243	2
CCDC50---Cluster4	4.54563e-06	0.161758	0.000122497	1
CCDC50---Cluster7	9.333e-05	0.118182	0.00128927	1
CCDC88C---Cluster28	0.000510924	0.0930356	0.00421796	1
CCR3---Cluster2	5.73389e-12	0.335674	7.03316e-10	1
CCR4---Cluster2	7.29249e-05	0.121798	0.00107445	1
CCR5---Cluster4	1.13152e-05	0.148778	0.000257551	2
CCS---Cluster4	1.19722e-07	0.211926	5.2769e-06	3
CD151---Cluster2	0.000149877	0.111215	0.00178786	1
CD160---Cluster2	0.000236933	0.104449	0.00248028	1
CD177---Cluster1	4.12436e-07	0.195156	1.54064e-05	1
CD177---Cluster4	6.96087e-06	0.155712	0.000171988	2
CD19---Cluster7	4.13228e-07	0.19513	1.54064e-05	1
CD247---Cluster5	0.000441675	0.095204	0.00380954	1
CD247---Cluster12	5.61962e-10	0.281063	4.63931e-08	4
CD247---Cluster21	5.78619e-06	0.158338	0.0001468	1
CD300A---Cluster1	1.12051e-09	0.272486	8.76361e-08	3
CD36---Cluster5	0.000119144	0.114595	0.00153384	1
CD37---Cluster5	0.000122975	0.114129	0.00156621	1
CD3E---Cluster1	3.12429e-05	0.134145	0.000578009	2
CD3G---Cluster1	5.33207e-07	0.191636	1.95297e-05	4
CD5---Cluster3	5.1136e-09	0.253286	3.30383e-07	3
CD80---Cluster4	1.11039e-07	0.212937	5.00013e-06	1
CD84---Cluster4	0.000300534	0.100925	0.00290535	2
CD8A---Cluster4	1.89332e-05	0.141384	0.000392655	1
CD8A---Cluster24	1.77017e-06	0.175016	5.42102e-05	1
CD8B---Cluster2	6.72285e-05	0.122987	0.00101497	2
CD9---Cluster5	0.000242005	0.104135	0.00251986	2
CDC14A---Cluster5	2.56497e-08	0.232384	1.41168e-06	1
CDC16---Cluster1	6.85435e-13	0.359614	9.76698e-11	5
CDC42---Cluster6	0.000133172	0.112956	0.00164912	2
CDC42BPG---Cluster5	0.000280317	0.101958	0.00277966	2
CDCA4---Cluster15	0.000187762	0.107889	0.00208887	1
CDCA7L---Cluster14	9.68938e-05	0.117632	0.00132269	1
CDH23---Cluster29	0.000187176	0.107935	0.00208683	1
CDK10---Cluster12	0.000132146	0.11307	0.00164227	1
CDK11A---Cluster2	5.94147e-08	0.221289	2.94301e-06	1
CDK11A---Cluster5	3.1916e-06	0.166749	9.07078e-05	2
CDK11B---Cluster5	0.000483761	0.0938492	0.00407126	2
CDK14---Cluster11	9.90776e-09	0.244777	6.13456e-07	1
CEACAM21---Cluster3	2.18702e-05	0.139304	0.000435812	1
CELSR3---Cluster3	0.000114244	0.115212	0.0014948	4
CES1---Cluster1	4.88413e-15	0.412161	1.05843e-12	3
CES1---Cluster3	1.6728e-05	0.143167	0.000356947	1
CES1---Cluster4	4.29381e-06	0.162564	0.000117229	1
CHCHD5---Cluster8	0.00052793	0.0925477	0.00431385	1
CHI3L1---Cluster2	1.45151e-11	0.324939	1.61538e-09	4
CHI3L2---Cluster4	7.34006e-05	0.121702	0.00107537	1
CHMP4B---Cluster3	4.47538e-07	0.194038	1.6626e-05	2
CHST11---Cluster2	0.000325528	0.0997392	0.00306162	13
CHST13---Cluster1	3.48638e-07	0.197452	1.35318e-05	1
CHSY1---Cluster23	6.00159e-05	0.124646	0.000933281	1
CIB1---Cluster2	5.7565e-05	0.125255	0.000905887	1
CISH---Cluster2	7.70543e-06	0.154265	0.000187271	2
CLC---Cluster3	3.21562e-15	0.416406	7.11678e-13	3
CLC---Cluster4	0.000227467	0.105052	0.00242182	2
CLCN4---Cluster6	5.12645e-08	0.223248	2.58861e-06	2
CLCN6---Cluster19	0.000104546	0.116516	0.00139422	1
CLDN5---Cluster6	0.000366739	0.0979688	0.00331148	1
CLDN5---Cluster9	2.28763e-05	0.138655	0.000452408	2
CLDN5---Cluster10	5.63816e-05	0.125558	0.000895391	1
CLDND2---Cluster6	5.39461e-05	0.126202	0.000867306	3
CLEC12B---Cluster1	7.95757e-05	0.12052	0.00115285	1
CLEC12B---Cluster3	1.52494e-06	0.177097	4.73506e-05	1
CLEC2D---Cluster2	3.30358e-07	0.198187	1.29675e-05	1
CLEC4C---Cluster6	0.000348494	0.0987269	0.00321283	1
CLEC9A---Cluster4	0.000300155	0.100944	0.00290439	3
CLIC3---Cluster2	0.000167346	0.109589	0.00192772	3
CLN6---Cluster4	2.39917e-07	0.202539	9.85795e-06	3
CLN8---Cluster11	0.000171641	0.109215	0.00196199	1
CLN8---Cluster17	0.000102083	0.116866	0.0013737	2
CMPK2---Cluster3	5.32937e-05	0.12638	0.000858143	1
CNN3---Cluster7	0.000365696	0.0980111	0.0033078	2
CNNM4---Cluster12	0.000116912	0.114873	0.00151777	1
COASY---Cluster3	3.06235e-05	0.134435	0.000570662	5
COG5---Cluster14	1.03711e-13	0.3802	1.79801e-11	2
COL18A1---Cluster13	2.18698e-07	0.203795	9.06335e-06	1
COL18A1---Cluster14	1.50131e-13	0.376219	2.40255e-11	3
COL18A1---Cluster32	4.35185e-06	0.162374	0.000118494	1
COL4A1---Cluster8	2.26227e-06	0.171584	6.65133e-05	3
COL5A3---Cluster4	3.6649e-05	0.131829	0.000645107	1
COL6A2---Cluster5	3.453e-07	0.197583	1.34525e-05	1
COL9A2---Cluster9	0.00013729	0.112508	0.00169205	1
COL9A3---Cluster9	0.000267077	0.102675	0.00269722	2
COPS3---Cluster4	1.22725e-05	0.147614	0.000275722	2
COTL1---Cluster5	0.000436886	0.0953663	0.00378077	1
CPAMD8---Cluster1	3.5556e-05	0.132269	0.000634957	10
CPM---Cluster9	0.000360968	0.0982045	0.00327929	3
CPSF1---Cluster11	0.000133602	0.112909	0.00165247	1
CRELD1---Cluster4	3.5362e-05	0.132348	0.000634734	1
CRIP2---Cluster6	0.000175892	0.108854	0.00199015	2
CS---Cluster11	9.69475e-06	0.150988	0.000228156	7
CSF2RB---Cluster4	0.000360598	0.0982197	0.00327879	1
CSRP1---Cluster3	2.10549e-19	0.506356	9.12554e-17	5
CSTF3---Cluster2	0.000534498	0.0923635	0.00434703	1
CTDP1---Cluster27	0.000126205	0.113748	0.0015874	1
CTDSPL---Cluster1	0.000427739	0.0956811	0.00371975	11
CTNNA1---Cluster1	1.60014e-10	0.296431	1.46006e-08	14
CTSW---Cluster1	3.95789e-13	0.365668	5.71805e-11	3
CTSZ---Cluster6	0.000119145	0.114595	0.00153384	1
CUX1---Cluster75	0.000115166	0.115094	0.00150119	2
CXCL5---Cluster2	1.59713e-06	0.176452	4.9152e-05	2
CYB5D1---Cluster1	1.30766e-09	0.270554	1.00758e-07	4
CYB5R3---Cluster12	3.61169e-09	0.257725	2.45547e-07	2
CYFIP1---Cluster22	0.000486498	0.0937652	0.00408265	1
CYP4V2---Cluster10	1.72122e-05	0.142756	0.000364646	1
CYP51A1---Cluster4	0.000275562	0.102211	0.0027535	1
DAAM2---Cluster8	0.000112547	0.115432	0.00148004	1
DAPK2---Cluster8	3.71704e-08	0.227502	1.95276e-06	2
DCAKD---Cluster23	0.000362745	0.0981315	0.00329256	1
DCBLD2---Cluster14	0.000152142	0.110994	0.00180454	1
DCP1A---Cluster3	0.000247637	0.103795	0.00256565	1
DDHD1---Cluster2	0.000207317	0.106425	0.00225105	1
DDO---Cluster2	2.03109e-06	0.173094	6.03639e-05	4
DDTL	1.32854e-24	0.599318	1.15162e-21	1
DDX11---Cluster9	5.57599e-07	0.191021	2.02802e-05	1
DDX11---Cluster11	3.50361e-05	0.132483	0.000630635	1
DDX43---Cluster1	7.60788e-26	0.618825	1.31895e-22	2
DEPDC5---Cluster10	0.000171572	0.109221	0.00196199	1
DEPDC7---Cluster11	8.49611e-07	0.185217	2.83258e-05	1
DGKA---Cluster3	4.82333e-05	0.127834	0.000800196	6
DGKQ---Cluster12	3.53783e-08	0.228154	1.86804e-06	3
DHCR24---Cluster12	5.26948e-07	0.191798	1.93686e-05	1
DHCR24---Cluster17	5.34616e-06	0.15946	0.000137992	2
DHRS1---Cluster11	0.000215403	0.105859	0.0023123	1
DHRS7---Cluster4	5.54812e-08	0.222199	2.76132e-06	1
DIP2A---Cluster6	0.000120744	0.114398	0.00155059	1
DIP2C---Cluster3	1.38951e-13	0.377054	2.25839e-11	30
DIP2C---Cluster112	0.000450184	0.0949201	0.00386544	3
DLG5---Cluster4	5.8063e-05	0.125129	0.000910968	1
DMTF1---Cluster14	0.000456224	0.0947217	0.00390588	1
DNAJC15---Cluster6	2.93869e-20	0.52299	1.47144e-17	2
DOT1L---Cluster15	0.000480077	0.093963	0.00405337	2
DPY19L1---Cluster11	0.000123674	0.114046	0.00156694	2
DSTN---Cluster4	1.89948e-05	0.141337	0.000392655	1
DSTYK---Cluster12	0.0002083	0.106355	0.00225701	1
DTHD1---Cluster1	9.88788e-16	0.428224	2.33758e-13	2
DTNB---Cluster23	1.02631e-05	0.150174	0.000238794	1
DTX1---Cluster8	9.86111e-07	0.183155	3.20548e-05	4
DUSP22---Cluster2	0.000104013	0.116591	0.00139068	1
DUSP22---Cluster11	2.41066e-05	0.137898	0.000472235	2
DYM---Cluster3	0.000264273	0.102831	0.00268191	1
EBPL---Cluster2	0.00013306	0.112969	0.00164912	1
EBPL---Cluster4	6.16092e-08	0.220807	3.03725e-06	1
ECHDC3---Cluster3	4.39658e-05	0.129183	0.00074122	3
EDARADD---Cluster5	1.12992e-05	0.148798	0.000257551	2
EGLN3---Cluster1	0.000458227	0.0946565	0.0039198	8
EGLN3---Cluster5	6.08432e-05	0.124446	0.000941801	1
EHHADH---Cluster7	0.000259041	0.103128	0.0026469	1
EHMT2---Cluster9	0.000277148	0.102126	0.00276139	12
EIF2AK2---Cluster6	0.000256199	0.103291	0.00262043	2
ELOVL4---Cluster4	0.000518318	0.0928215	0.00425982	3
EMILIN1---Cluster1	0.000402086	0.096601	0.00355051	5
ENC1---Cluster7	0.000280057	0.101971	0.00277966	2
ENGASE---Cluster2	1.42787e-09	0.269452	1.09211e-07	6
ENGASE---Cluster14	3.80379e-07	0.196262	1.44934e-05	1
ENOSF1---Cluster4	8.73094e-11	0.303733	8.56786e-09	2
ENPP2---Cluster6	4.65371e-06	0.161425	0.000124763	1
ENTPD7---Cluster8	0.000100206	0.117139	0.00135899	1
EPCAM---Cluster3	6.07986e-05	0.124457	0.000941801	2
EPN1---Cluster2	0.000472967	0.0941852	0.00401632	3
EPN2---Cluster20	1.77192e-06	0.175002	5.42102e-05	1
EPS15---Cluster4	6.88894e-06	0.15586	0.000170616	3
EPSTI1---Cluster3	8.87649e-05	0.118918	0.00123605	1
ERCC4---Cluster2	5.70744e-05	0.12538	0.000901795	1
ERICH1---Cluster4	1.08071e-07	0.2133	4.88764e-06	17
ESYT2---Cluster15	2.74271e-05	0.136031	0.000522522	1
ETV7---Cluster2	1.31932e-06	0.179114	4.18402e-05	2
EVI5---Cluster7	0.000187087	0.107942	0.00208683	2
EVPL---Cluster12	6.67446e-05	0.123093	0.00101207	4
F5---Cluster1	2.62493e-05	0.136667	0.000503318	126
F8---Cluster4	0.00014727	0.111474	0.00177059	25
FAAH---Cluster4	0.000488461	0.0937052	0.00409425	5
FADS2---Cluster3	2.40715e-07	0.202494	9.85795e-06	2
FAM102A---Cluster16	0.000284842	0.10172	0.00281225	1
FAM111A---Cluster11	0.000480957	0.0939358	0.0040546	1
FAM118A---Cluster4	3.1863e-06	0.166773	9.07078e-05	5
FAM126A---Cluster1	7.01986e-05	0.122355	0.00104464	5
FAM24B---Cluster3	4.6572e-05	0.128344	0.000777596	1
FAM49A---Cluster16	0.000177028	0.108759	0.00199723	1
FAM81A---Cluster12	0.000145239	0.111679	0.00175671	1
FAS---Cluster5	3.70637e-06	0.164642	0.000103639	2
FASLG---Cluster1	6.24268e-06	0.15726	0.000156097	4
FAT4---Cluster4	2.84398e-06	0.168372	8.17213e-05	5
FBLN2---Cluster6	1.24751e-05	0.14738	0.000279066	4
FBLN2---Cluster22	0.000366524	0.0979775	0.00331148	3
FBN1---Cluster23	3.43752e-07	0.197645	1.34425e-05	1
FBP1---Cluster4	1.70214e-16	0.445423	5.00063e-14	5
FBRSL1---Cluster25	0.000190041	0.107711	0.00210972	1
FBRSL1---Cluster42	8.57169e-05	0.11943	0.00120981	2
FBXO34---Cluster2	0.000428047	0.0956704	0.00371975	4
FBXW7---Cluster5	0.000293132	0.101295	0.00287008	1
FBXW8---Cluster11	2.85279e-07	0.200185	1.14569e-05	1
FCGR3A---Cluster1	7.60726e-07	0.186743	2.56918e-05	2
FCGR3B---Cluster1	2.25782e-13	0.371798	3.4538e-11	1
FCRL3---Cluster4	1.11085e-12	0.354246	1.5615e-10	4
FCRL6---Cluster1	1.33411e-11	0.325921	1.50841e-09	3
FCRL6---Cluster4	3.33053e-05	0.133218	0.000608861	1
FCRL6---Cluster5	1.3026e-05	0.14676	0.000290764	1
FCRL6---Cluster6	1.42788e-07	0.209556	6.13754e-06	1
FGF13---Cluster4	1.1733e-08	0.242587	7.0547e-07	1
FGFR2---Cluster9	0.00021253	0.106057	0.00228854	1
FHIT---Cluster6	1.2556e-06	0.179802	3.99412e-05	1
FHIT---Cluster21	2.10316e-12	0.347083	2.84118e-10	1
FHIT---Cluster27	9.16037e-08	0.215515	4.25385e-06	1
FHL1---Cluster17	0.000264298	0.10283	0.00268191	1
FHL3---Cluster7	6.44721e-11	0.30736	6.51106e-09	2
FPR2---Cluster4	0.00028804	0.101555	0.00283194	1
FSD1L---Cluster8	0.00019973	0.106976	0.00219386	1
FSTL1---Cluster3	5.63936e-07	0.190866	2.04393e-05	3
FTO---Cluster15	9.8636e-05	0.117371	0.00134119	1
FUCA1---Cluster2	3.7566e-06	0.164452	0.000104482	10
FYN---Cluster6	2.04969e-05	0.14024	0.000413793	3
FZD6---Cluster3	0.000129425	0.113377	0.00161812	2
FZD6---Cluster5	0.000225082	0.105209	0.00239887	1
FZD6---Cluster6	6.31117e-05	0.123911	0.000971137	2
FZD6---Cluster7	0.000125188	0.113867	0.00157842	3
GABARAPL1---Cluster10	0.000181188	0.108416	0.00203094	2
GAD1---Cluster8	6.51089e-05	0.123456	0.000992869	2
GAD1---Cluster16	0.000450386	0.0949134	0.00386544	3
GALC---Cluster3	3.69134e-06	0.164699	0.000103639	2
GALM---Cluster4	0.000169642	0.109388	0.00195095	1
GALNT2---Cluster30	0.000464739	0.0944464	0.00396898	1
GATA2---Cluster9	3.06672e-05	0.134414	0.000570662	4
GATM---Cluster3	4.72182e-17	0.457637	1.48837e-14	1
GCNT2---Cluster4	1.23934e-05	0.147474	0.000277836	2
GDI2---Cluster6	0.00023141	0.104798	0.00244627	1
GFI1---Cluster9	3.20787e-05	0.133762	0.000590589	2
GFI1---Cluster17	0.000447982	0.094993	0.00385435	1
GFOD1---Cluster13	1.78516e-07	0.206543	7.48758e-06	1
GGA2---Cluster4	0.000369442	0.0978597	0.00332721	1
GGT1---Cluster16	0.00017133	0.109242	0.00196199	1
GLB1L---Cluster1	9.02163e-25	0.602015	9.3843e-22	3
GLIPR1---Cluster3	0.00011832	0.114697	0.00152701	1
GNA11---Cluster5	0.000469164	0.0943054	0.0040002	1
GNA11---Cluster6	1.22847e-09	0.271336	9.53625e-08	2
GNA11---Cluster15	3.3011e-05	0.133346	0.000605609	1
GNA12---Cluster1	0.000211132	0.106155	0.00228057	14
GNAI1---Cluster1	3.56286e-05	0.132239	0.000634957	5
GNLY---Cluster1	2.79347e-06	0.168624	8.04921e-05	2
GNLY---Cluster3	8.87106e-06	0.152256	0.000212619	2
GNPDA1---Cluster3	2.66123e-05	0.136468	0.00050793	1
GOLGA8A---Cluster1	5.20866e-06	0.15983	0.000135791	1
GOLM1---Cluster1	3.57375e-05	0.132195	0.000634957	1
GP9---Cluster3	0.00030355	0.100777	0.00292111	2
GPI---Cluster2	8.676e-09	0.246492	5.43661e-07	1
GPN3---Cluster1	1.13886e-07	0.212597	5.08429e-06	2
GPR157---Cluster8	4.71574e-06	0.161238	0.000125732	1
GPR180---Cluster11	3.94432e-13	0.365706	5.71805e-11	1
GPR183---Cluster3	0.000392597	0.0969561	0.00349184	1
GPR55---Cluster1	0.000315588	0.1002	0.00299794	2
GPR68---Cluster4	3.36632e-05	0.133063	0.000614324	1
GPRIN3---Cluster13	0.00039247	0.0969609	0.00349184	1
GPX7---Cluster1	0.000121182	0.114345	0.00155174	1
GPX7---Cluster2	3.19943e-07	0.198624	1.26542e-05	3
GPX7---Cluster4	1.56531e-11	0.324059	1.71393e-09	2
GRB10---Cluster19	0.000138556	0.112373	0.00170362	4
GRIK4---Cluster11	3.49583e-05	0.132515	0.000630635	1
GRK5---Cluster29	0.000503358	0.0932578	0.00417538	1
GRK6---Cluster9	0.000274872	0.102249	0.00275054	1
GRPEL2---Cluster2	0.000117021	0.114859	0.00151777	1
GSDMB---Cluster6	0.000121281	0.114333	0.00155174	1
GSTK1---Cluster2	0.000350645	0.0986355	0.00322495	1
GSTM1---Cluster2	8.70377e-57	0.890446	9.05367e-53	5
GSTM3---Cluster1	4.64358e-21	0.538073	2.68347e-18	3
GSTM3---Cluster3	2.03131e-05	0.14037	0.000411084	1
GSTM4---Cluster8	2.33797e-14	0.395987	4.67684e-12	2
GTF2I---Cluster5	0.000103818	0.116619	0.00138985	1
GTF3C2---Cluster5	0.000248816	0.103724	0.00257469	1
GTSF1---Cluster2	1.40802e-18	0.489763	5.42452e-16	5
GTSF1---Cluster3	5.25557e-06	0.159703	0.00013633	1
GZMB---Cluster1	2.05265e-05	0.140219	0.000413793	1
GZMB---Cluster2	5.46339e-06	0.159153	0.000140669	2
GZMH	0.000296318	0.101134	0.00289147	1
HDC---Cluster2	0.000175862	0.108856	0.00199015	2
HDDC2---Cluster3	4.91908e-09	0.253783	3.19802e-07	3
HEATR3---Cluster1	2.65756e-12	0.344439	3.45549e-10	2
HEBP1---Cluster3	0.000127504	0.113597	0.00159795	2
HEBP2---Cluster2	2.42808e-10	0.291364	2.15871e-08	2
HEBP2---Cluster4	4.71069e-06	0.161253	0.000125732	1
HEPACAM2---Cluster4	6.51922e-05	0.123437	0.000992869	2
HERPUD2---Cluster5	0.000316901	0.100138	0.00300767	1
HERPUD2---Cluster10	0.000272797	0.102361	0.00273903	1
HIP1---Cluster14	0.000123871	0.114022	0.00156753	2
HLCS---Cluster15	0.000302684	0.100819	0.00291799	1
HLTF---Cluster4	1.00929e-07	0.214217	4.58454e-06	7
HLTF---Cluster14	0.000313658	0.100291	0.00298233	1
HNMT---Cluster3	2.0008e-06	0.173304	5.99779e-05	1
HNRNPA2B1---Cluster4	0.000399271	0.0967055	0.00353216	1
HOOK1---Cluster3	4.36291e-06	0.162338	0.000118494	3
HOOK1---Cluster5	0.000321691	0.0999153	0.00303376	2
HOOK1---Cluster8	0.000165412	0.109761	0.00191275	1
HOPX---Cluster4	1.00897e-05	0.150418	0.000235625	1
HOPX---Cluster5	0.00023362	0.104657	0.00246462	2
HOPX---Cluster7	4.1842e-08	0.225938	2.1762e-06	2
HPGD---Cluster2	1.91565e-09	0.265757	1.40328e-07	2
HRH4---Cluster2	0.000391833	0.0969851	0.00349184	1
HRH4---Cluster3	5.64006e-06	0.158701	0.000143794	1
HS3ST1---Cluster2	1.14518e-08	0.242902	6.93683e-07	6
HS3ST1---Cluster11	0.000123329	0.114087	0.00156638	1
HSBP1L1---Cluster3	0.000298272	0.101037	0.00290191	2
HSD17B10---Cluster5	0.000202784	0.106752	0.00222038	3
HTATIP2---Cluster3	0.000144757	0.111728	0.00175352	2
HTRA1---Cluster5	0.000139904	0.11223	0.00171227	2
HUS1---Cluster5	3.89925e-07	0.195923	1.48029e-05	1
HUWE1---Cluster11	0.000319906	0.0999979	0.00302515	1
ICMT---Cluster8	3.5481e-07	0.197213	1.37202e-05	2
ICMT---Cluster14	1.33808e-13	0.37746	2.20931e-11	1
IDO1---Cluster2	1.96036e-11	0.32143	2.10224e-09	10
IFFO1---Cluster11	0.000475019	0.0941207	0.00402115	1
IFI44L---Cluster3	7.23713e-10	0.27793	5.83571e-08	3
IFIT3---Cluster2	1.89516e-05	0.14137	0.000392655	1
IFIT5---Cluster2	7.08502e-05	0.12222	0.00105133	2
IFITM1---Cluster1	1.97475e-05	0.140777	0.000402772	5
IFITM1---Cluster2	0.000148138	0.111387	0.00177526	2
IKBKE---Cluster5	9.38101e-06	0.151458	0.000222281	3
IL12RB2---Cluster1	0.00042331	0.0958359	0.00369092	5
IL12RB2---Cluster3	4.42051e-06	0.162153	0.000119434	1
IL12RB2---Cluster7	0.000266368	0.102714	0.00269529	1
IL18BP---Cluster6	1.03701e-05	0.150026	0.000240244	2
IL1RL1---Cluster4	2.50536e-16	0.441688	6.85808e-14	2
IL32---Cluster1	4.38479e-10	0.284123	3.78696e-08	8
IL32---Cluster2	1.87801e-05	0.141501	0.000390701	1
IL5RA---Cluster1	5.20053e-09	0.253071	3.33925e-07	3
ING1---Cluster8	8.35006e-05	0.119814	0.00118665	3
INPP5A---Cluster16	5.10683e-12	0.337001	6.40014e-10	14
INPP5A---Cluster43	3.38813e-05	0.132969	0.000616143	1
INPP5A---Cluster46	0.000213456	0.105993	0.00229377	1
INPP5A---Cluster92	0.000129748	0.11334	0.00162021	1
IQSEC2---Cluster13	2.016e-06	0.173198	6.02598e-05	1
IRAK4---Cluster4	0.000359561	0.0982625	0.00327222	2
IRF1---Cluster4	2.35446e-06	0.171024	6.8989e-05	3
IRF6---Cluster1	6.99351e-18	0.475343	2.42488e-15	7
IRF6---Cluster6	0.000211935	0.106099	0.00228451	1
IRS2---Cluster3	0.000270143	0.102506	0.00271908	13
ITFG2---Cluster8	0.000120893	0.11438	0.0015506	1
ITGA2---Cluster2	0.000152328	0.110976	0.00180469	1
ITGA2---Cluster6	0.000202685	0.106759	0.00222038	1
ITGA2---Cluster9	0.000206825	0.10646	0.00225042	1
ITGA2B---Cluster16	2.58543e-05	0.136886	0.000498955	1
ITGAD---Cluster2	8.38572e-16	0.429857	2.02856e-13	2
ITGAL---Cluster2	3.89088e-05	0.13096	0.000675675	4
ITGB1---Cluster7	7.21828e-07	0.187467	2.46179e-05	1
ITGB1---Cluster14	4.20068e-05	0.129846	0.000715147	1
ITGB1---Cluster15	2.16688e-05	0.139438	0.000432627	1
ITGB5---Cluster8	5.24234e-05	0.12662	0.000849077	1
ITM2A---Cluster6	0.000150701	0.111134	0.00179358	1
ITPKB---Cluster11	1.81441e-06	0.174671	5.48647e-05	5
ITPRIPL1---Cluster5	0.000532767	0.0924118	0.00433858	1
JAKMIP2---Cluster7	1.65547e-07	0.207561	7.02736e-06	1
JOSD1---Cluster1	0.000306738	0.100622	0.00293153	6
KANK1---Cluster6	0.000159519	0.110296	0.0018644	1
KBTBD11---Cluster9	0.000100738	0.117061	0.00136265	4
KCNE1---Cluster3	1.9025e-05	0.141314	0.000392655	3
KCNG1---Cluster3	4.13889e-06	0.163083	0.000113596	3
KCNH2---Cluster18	4.27469e-05	0.129592	0.000724422	3
KCNH8---Cluster9	4.82574e-08	0.224049	2.47278e-06	3
KCNMA1---Cluster5	0.000242328	0.104116	0.0025207	12
KCNMB1---Cluster2	0.000322959	0.0998569	0.00304295	1
KCNQ5---Cluster20	0.000486289	0.0937716	0.00408265	1
KCTD2---Cluster5	0.00031031	0.10045	0.00295861	1
KDM5A---Cluster8	1.53094e-05	0.144441	0.000333215	1
KDSR---Cluster1	8.18002e-05	0.120116	0.00117202	3
KIAA1191---Cluster5	0.000419384	0.0959745	0.00367518	1
KIAA1324---Cluster8	1.09102e-05	0.149299	0.000251422	1
KIF16B---Cluster3	2.58159e-14	0.394949	5.06674e-12	4
KIF16B---Cluster7	1.46437e-06	0.177662	4.56061e-05	2
KIF1B---Cluster12	8.35058e-05	0.119813	0.00118665	1
KIF21A---Cluster12	1.29891e-07	0.21083	5.65325e-06	1
KIF21B---Cluster16	3.60121e-05	0.132084	0.000637071	2
KIF3A---Cluster18	0.000176159	0.108831	0.00199015	1
KIFC3---Cluster6	5.71316e-05	0.125365	0.000901795	1
KIR3DL1---Cluster4	9.42547e-07	0.183781	3.10265e-05	1
KIR3DL2---Cluster4	2.34345e-09	0.263212	1.66963e-07	2
KLF2---Cluster1	5.53276e-05	0.125833	0.000884236	2
KLHDC4---Cluster16	6.02938e-07	0.189946	2.12866e-05	1
KLHL4---Cluster3	0.000259872	0.10308	0.00265278	1
KLHL6---Cluster1	2.07612e-08	0.235155	1.16734e-06	12
KLRB1	5.70452e-07	0.190708	2.05506e-05	1
KLRD1---Cluster2	1.19911e-08	0.242305	7.1685e-07	4
KLRD1---Cluster5	2.52244e-12	0.345029	3.32132e-10	1
KLRG1---Cluster1	2.67889e-09	0.261519	1.88282e-07	2
KLRG1---Cluster2	9.53599e-08	0.214977	4.38909e-06	1
KLRK1---Cluster1	8.06698e-05	0.12032	0.00116077	1
KLRK1---Cluster2	6.98614e-07	0.187918	2.39834e-05	1
KNDC1---Cluster12	0.000249298	0.103696	0.00257517	1
KRT1---Cluster3	9.65941e-05	0.117678	0.00132033	1
KRT18---Cluster3	2.92005e-11	0.316751	3.06812e-09	3
KSR1---Cluster6	2.54241e-07	0.201752	1.0371e-05	3
L3MBTL4---Cluster10	4.12173e-07	0.195165	1.54064e-05	1
L3MBTL4---Cluster11	1.22628e-06	0.18013	3.91504e-05	1
LAG3---Cluster1	0.000303568	0.100776	0.00292111	2
LAG3---Cluster6	0.000410347	0.0962985	0.00360509	1
LAIR2---Cluster1	1.44416e-10	0.297673	1.35334e-08	3
LAMB2---Cluster3	5.7572e-07	0.190582	2.05506e-05	4
LAP3---Cluster1	5.16882e-06	0.159939	0.00013509	1
LARP4---Cluster8	4.61535e-05	0.128476	0.00077309	1
LCLAT1---Cluster2	5.69471e-05	0.125412	0.000901795	2
LCP1---Cluster10	0.000276669	0.102152	0.00275926	2
LCP2---Cluster6	0.000209485	0.106271	0.0022675	1
LDHD---Cluster3	6.51739e-11	0.307231	6.51864e-09	4
LDLR---Cluster14	0.000273747	0.102309	0.00274327	1
LETMD1---Cluster2	5.86097e-05	0.124992	0.00091816	2
LFNG---Cluster3	1.27263e-11	0.326469	1.45471e-09	3
LFNG---Cluster7	8.0545e-05	0.120342	0.00116077	1
LFNG---Cluster17	1.69425e-05	0.142983	0.0003604	1
LFNG---Cluster27	2.4079e-06	0.170709	7.01595e-05	1
LGALS3BP---Cluster2	1.7466e-11	0.32278	1.89252e-09	7
LIG3---Cluster1	4.44246e-08	0.225145	2.29903e-06	9
LILRA6---Cluster4	9.2324e-09	0.245689	5.75063e-07	1
LILRB1---Cluster5	1.45338e-05	0.145188	0.000318274	2
LIMA1---Cluster17	5.50566e-05	0.125905	0.000883795	1
LIPA---Cluster8	1.73066e-16	0.445263	5.00063e-14	1
LIPC---Cluster13	0.000518452	0.0928177	0.00425982	1
LMF1---Cluster7	0.000376366	0.0975837	0.00338371	16
LONRF3---Cluster17	0.000356735	0.0983797	0.00326077	1
LPAR6---Cluster4	4.94146e-05	0.127481	0.000814597	1
LPCAT1---Cluster18	0.000230796	0.104837	0.00244226	1
LPCAT1---Cluster23	0.000149788	0.111224	0.00178786	2
LPCAT1---Cluster28	1.54818e-05	0.14428	0.000334424	6
LPCAT1---Cluster36	0.00027065	0.102478	0.0027201	1
LPCAT2---Cluster1	7.08888e-08	0.218938	3.39809e-06	3
LRMP---Cluster2	0.000103105	0.11672	0.00138386	1
LRP12---Cluster2	2.26358e-06	0.171576	6.65133e-05	2
LRPAP1---Cluster2	0.000262073	0.102955	0.0026674	14
LRPAP1---Cluster23	0.000101789	0.116909	0.00137329	1
LRRC37A3---Cluster9	0.000241399	0.104172	0.00251606	1
LRRC56---Cluster4	2.62784e-06	0.169483	7.59301e-05	3
LRRC8D---Cluster7	0.000192276	0.107538	0.00212998	2
LRRFIP2---Cluster12	0.000472652	0.0941951	0.00401632	1
LRRN3---Cluster1	6.15778e-06	0.157455	0.000154718	1
LRRN3---Cluster4	5.92236e-05	0.12484	0.000926382	1
LSM3---Cluster3	0.000330936	0.0994946	0.0031004	1
LSP1---Cluster13	1.03569e-08	0.244203	6.37473e-07	2
LSS---Cluster4	0.000235267	0.104553	0.00247447	1
LTBP4---Cluster9	0.000449019	0.0949586	0.00386008	1
LXN---Cluster1	4.29015e-06	0.162576	0.000117229	7
LY96---Cluster1	0.000142081	0.112003	0.00173059	2
LYPLAL1---Cluster3	0.00012476	0.113917	0.00157494	1
LYRM2---Cluster13	0.000481391	0.0939223	0.0040546	1
MAD1L1---Cluster3	1.37506e-07	0.210063	5.93499e-06	90
MAD1L1---Cluster233	0.000398286	0.0967422	0.00352894	1
MAML3---Cluster24	0.000229711	0.104907	0.00243633	1
MAN1C1---Cluster21	0.000318938	0.100043	0.00302149	1
MAOA---Cluster6	0.000273554	0.10232	0.00274327	1
MAOA---Cluster8	0.000246094	0.103887	0.00255332	2
MAP2K5---Cluster20	8.83423e-05	0.118988	0.00123231	1
MAP4K1---Cluster11	3.03812e-05	0.13455	0.00056839	1
MARK4---Cluster7	7.0119e-05	0.122372	0.00104464	1
MARS---Cluster3	0.000521508	0.0927301	0.0042748	1
MATK---Cluster5	9.40919e-11	0.302835	9.06245e-09	3
MBNL2---Cluster25	0.000486684	0.0937595	0.00408265	1
MBOAT2---Cluster6	0.000509802	0.0930683	0.00421204	1
MCAT---Cluster2	0.000177367	0.10873	0.00199889	3
MCAT---Cluster6	2.22715e-05	0.139042	0.00044296	1
MCC---Cluster41	0.000352642	0.0985512	0.00323188	1
MCF2L---Cluster66	8.10549e-05	0.12025	0.00116455	2
MCOLN2---Cluster4	1.71398e-05	0.142817	0.000363854	1
MCPH1---Cluster27	8.3135e-05	0.119879	0.00118497	1
MCRS1---Cluster7	4.12731e-05	0.130102	0.000705945	1
MDM4---Cluster6	0.000205312	0.106568	0.00223863	1
ME3---Cluster3	6.80928e-10	0.278686	5.53361e-08	7
ME3---Cluster19	9.43472e-05	0.118023	0.00129815	1
MEF2A---Cluster8	0.000529421	0.0925057	0.00432264	2
MEFV---Cluster2	0.000261586	0.102983	0.00266505	1
MEIS1---Cluster24	0.000147962	0.111405	0.0017752	1
METRN---Cluster3	0.000103623	0.116646	0.00138903	1
MFAP3L---Cluster9	0.000228892	0.10496	0.00243335	3
MFSD9---Cluster3	3.7916e-24	0.591921	3.03387e-21	3
MGAT3---Cluster14	4.73606e-10	0.283174	4.03807e-08	2
MGAT4B---Cluster2	4.13684e-05	0.130069	0.000705945	2
MGAT4B---Cluster3	3.89493e-06	0.163941	0.000107753	4
MGST3---Cluster3	3.1393e-07	0.198882	1.24637e-05	1
MICA---Cluster11	1.48847e-05	0.144845	0.000325273	2
MICB---Cluster39	1.95125e-05	0.140949	0.000399546	1
MICB---Cluster43	1.4958e-08	0.239432	8.74117e-07	1
MICB---Cluster46	0.000171426	0.109233	0.00196199	1
MID1IP1---Cluster6	1.53423e-05	0.14441	0.000333215	2
MLLT10---Cluster15	0.000405381	0.0964796	0.00357051	1
MOCS2---Cluster11	5.12124e-05	0.12696	0.000836764	1
MPP7---Cluster7	1.53762e-05	0.144378	0.000333215	2
MPRIP---Cluster26	6.74356e-05	0.122942	0.00101573	1
MPRIP---Cluster30	4.87182e-06	0.160777	0.000128621	1
MPZL3---Cluster6	8.53475e-10	0.275881	6.77699e-08	1
MRI1---Cluster7	0.000513183	0.0929699	0.00422827	1
MRPL21---Cluster1	1.98317e-06	0.173428	5.96211e-05	2
MRPL45---Cluster7	8.7776e-05	0.119082	0.00122826	1
MRPS35---Cluster11	4.3615e-05	0.129299	0.000737697	1
MSC---Cluster4	2.86546e-05	0.135398	0.000540954	2
MSH3---Cluster10	9.88067e-06	0.150717	0.000232006	1
MSI2---Cluster36	5.98964e-05	0.124675	0.000933281	1
MSR1---Cluster4	0.000160136	0.110239	0.00186681	1
MTA3---Cluster5	0.000154303	0.110786	0.00182186	2
MTIF2---Cluster1	1.23337e-11	0.326833	1.4255e-09	1
MTIF3---Cluster3	5.53392e-05	0.12583	0.000884236	2
MTSS1---Cluster16	0.000501319	0.0933183	0.00416844	1
MTUS1---Cluster1	1.17075e-14	0.403184	2.43564e-12	13
MVD---Cluster5	0.000146717	0.111529	0.00176637	1
MX1---Cluster17	1.53457e-10	0.296938	1.41485e-08	3
MXRA7---Cluster6	0.000222686	0.105367	0.00237822	1
MXRA7---Cluster9	9.37176e-05	0.118121	0.00129291	1
MYLK---Cluster3	4.06417e-05	0.130326	0.000697615	4
MYO10---Cluster16	0.000422818	0.0958532	0.00369092	3
MYO18B---Cluster1	1.49824e-09	0.268848	1.12932e-07	4
MYO18B---Cluster2	0.000498182	0.0934117	0.00414567	1
MYO18B---Cluster4	2.83315e-05	0.135562	0.000536201	1
MYO1B---Cluster15	5.14292e-07	0.192131	1.89704e-05	2
MYO1C---Cluster11	0.000216908	0.105756	0.00232366	1
MYO9B---Cluster3	5.23736e-06	0.159752	0.000136198	3
MYO9B---Cluster9	7.39306e-05	0.121597	0.00108148	3
MYOM2---Cluster7	9.77595e-30	0.674034	2.54224e-26	1
MYOM2---Cluster15	0.000256102	0.103297	0.00262043	2
MYOM2---Cluster27	5.12691e-05	0.126944	0.000836764	1
MYOM2---Cluster30	0.000445798	0.0950658	0.00384191	3
MYOM2---Cluster38	5.0624e-05	0.127129	0.000829277	1
NAA16---Cluster15	0.000138067	0.112425	0.00169961	1
NAALADL1---Cluster2	8.01075e-05	0.120422	0.00115894	5
NAPA---Cluster15	0.00023177	0.104775	0.00244758	1
NBPF3---Cluster1	2.32177e-05	0.138441	0.000457489	6
NCK2---Cluster10	0.000520062	0.0927715	0.00426631	1
NCOA4---Cluster2	0.000177994	0.108678	0.00200066	5
NDFIP2---Cluster5	7.10457e-14	0.384246	1.25257e-11	2
NDRG2---Cluster5	0.000178101	0.108669	0.00200066	1
NDRG2---Cluster7	4.72613e-06	0.161207	0.000125732	1
NDUFA12---Cluster5	0.00018761	0.107901	0.00208887	2
NDUFS7---Cluster4	0.00048515	0.0938065	0.00407965	1
NEDD1---Cluster11	5.87305e-17	0.455578	1.79681e-14	1
NEDD4L---Cluster15	0.000160623	0.110194	0.00186681	2
NET1---Cluster5	1.0643e-08	0.24385	6.51225e-07	5
NFAT5---Cluster9	8.48042e-05	0.119587	0.00120079	1
NFATC1---Cluster9	0.000490325	0.0936485	0.00410326	14
NFE2L1---Cluster3	0.000493262	0.0935596	0.0041193	1
NFE2L3---Cluster6	0.000123014	0.114124	0.00156621	1
NFE2L3---Cluster7	4.98317e-05	0.127359	0.000818877	3
NFIC---Cluster2	0.00011173	0.11554	0.00147115	14
NFKBIE---Cluster1	0.000146359	0.111565	0.00176637	2
NIN---Cluster8	2.11772e-06	0.172509	6.27593e-05	3
NIN---Cluster21	1.09251e-05	0.14928	0.000251422	1
NIPAL2---Cluster3	9.1225e-07	0.184233	3.01245e-05	1
NLRP1---Cluster4	0.000107311	0.116133	0.00142379	1
NLRP2---Cluster1	1.76932e-31	0.696105	9.20225e-28	4
NMNAT3---Cluster8	1.86832e-05	0.141575	0.000390246	1
NOS3---Cluster4	0.000473336	0.0941736	0.00401632	4
NOTCH4---Cluster56	1.55711e-05	0.144197	0.000335343	3
NPDC1---Cluster6	7.30883e-05	0.121765	0.00107534	2
NQO2---Cluster2	3.99637e-06	0.163578	0.000110266	1
NRG1---Cluster3	0.000421548	0.095898	0.00368792	7
NRIP1---Cluster6	0.000159271	0.110319	0.0018636	2
NRIP1---Cluster10	2.86367e-07	0.200134	1.14569e-05	2
NRP1---Cluster1	0.000216619	0.105776	0.00232296	11
NRP1---Cluster18	7.40253e-05	0.121578	0.00108148	1
NSL1---Cluster2	1.53639e-05	0.14439	0.000333215	2
NSUN6---Cluster8	0.000359545	0.0982632	0.00327222	1
NT5DC2---Cluster4	9.22256e-05	0.118357	0.00128082	3
NTSR1---Cluster1	0.00034098	0.0990506	0.00316403	5
NTSR1---Cluster5	2.68818e-11	0.317725	2.85331e-09	3
NTSR1---Cluster7	7.69573e-07	0.186584	2.59065e-05	1
NUDT13---Cluster2	2.37722e-12	0.3457	3.17024e-10	1
OASL---Cluster3	6.00964e-05	0.124626	0.000933281	1
OAT---Cluster2	8.78509e-05	0.11907	0.00122826	4
OCRL---Cluster7	0.000136576	0.112585	0.00168525	2
OGDH---Cluster11	1.8161e-05	0.141984	0.000383965	1
OPN3---Cluster2	0.000270287	0.102498	0.00271908	1
ORMDL3---Cluster7	6.97095e-11	0.306427	6.90589e-09	2
OSBPL5---Cluster14	0.000173037	0.109095	0.00197577	1
OXCT1---Cluster4	0.000407682	0.0963955	0.0035847	2
P2RX7---Cluster1	2.01287e-05	0.140501	0.000408145	3
P2RY2---Cluster6	3.10901e-05	0.134216	0.000577296	2
PABPN1---Cluster6	7.16688e-05	0.122052	0.00106045	2
PADI2---Cluster9	0.000330454	0.0995163	0.00309954	1
PARD3---Cluster2	0.000299898	0.100956	0.00290439	20
PARP1---Cluster6	1.67458e-05	0.143151	0.000356947	3
PARP11---Cluster14	5.74743e-07	0.190605	2.05506e-05	1
PARP14---Cluster3	0.000175778	0.108863	0.00199015	2
PARP14---Cluster4	0.000382684	0.0973363	0.00342866	1
PARP9---Cluster7	3.46142e-08	0.228441	1.83703e-06	2
PASK---Cluster5	6.66559e-05	0.123112	0.00101207	1
PASK---Cluster10	3.58574e-12	0.341038	4.6048e-10	1
PASK---Cluster13	8.65369e-08	0.216276	4.03658e-06	1
PASK---Cluster16	1.87107e-06	0.174242	5.6414e-05	1
PBX4---Cluster1	2.6274e-05	0.136653	0.000503318	5
PCCB---Cluster4	7.2802e-06	0.155073	0.000177767	3
PCDH9---Cluster3	0.000105937	0.116322	0.00140916	11
PCGF3---Cluster1	7.70181e-06	0.154272	0.000187271	17
PCGF3---Cluster27	0.000211525	0.106128	0.00228245	1
PCGF3---Cluster34	0.000142573	0.111952	0.00173252	3
PCGF3---Cluster41	6.03687e-07	0.189929	2.12866e-05	2
PCGF3---Cluster61	0.000284956	0.101714	0.00281225	1
PDCD1---Cluster2	0.000474489	0.0941374	0.00402115	3
PDCD1---Cluster6	1.75319e-08	0.237363	1.00755e-06	2
PDCD1---Cluster7	0.000160497	0.110206	0.00186681	1
PDCD1LG2---Cluster1	7.92023e-07	0.186186	2.65762e-05	1
PDCD7---Cluster1	0.000489888	0.0936618	0.00410291	4
PDE3A---Cluster1	8.78321e-07	0.184757	2.90965e-05	18
PDE3A---Cluster5	0.000180665	0.108458	0.00202727	2
PDE4B---Cluster7	0.000509047	0.0930904	0.00420915	1
PDE4DIP---Cluster16	5.55689e-07	0.191068	2.02802e-05	1
PDE4DIP---Cluster23	2.53766e-05	0.137156	0.000492477	1
PDE7B---Cluster19	4.75794e-06	0.161112	0.000125934	1
PDGFD---Cluster15	0.000132847	0.112992	0.00164901	1
PDIA3---Cluster1	4.70145e-05	0.128207	0.000782473	1
PDIA5---Cluster9	9.46222e-05	0.11798	0.00130021	2
PDLIM1---Cluster2	3.92839e-05	0.13082	0.000679742	2
PDPR---Cluster1	1.62726e-13	0.375349	2.56466e-11	2
PER3---Cluster7	1.3055e-17	0.469619	4.24369e-15	3
PEX14---Cluster2	0.000229018	0.104952	0.00243335	11
PFKP---Cluster6	6.6848e-05	0.12307	0.00101216	1
PGD---Cluster4	1.96602e-08	0.235867	1.11751e-06	2
PID1---Cluster4	0.000221872	0.105421	0.00237195	2
PIK3CB---Cluster2	0.00032147	0.0999255	0.00303376	1
PIK3CD---Cluster1	3.12843e-05	0.134126	0.000578009	14
PIM2---Cluster4	1.38478e-06	0.17844	4.35182e-05	2
PIM3---Cluster8	4.05776e-06	0.163363	0.000111664	2
PIP4K2C---Cluster5	0.000335447	0.0992936	0.00312663	1
PKD2---Cluster7	0.000212971	0.106027	0.00229092	1
PKIG---Cluster1	3.32686e-05	0.133234	0.000608861	3
PKP2---Cluster1	1.87319e-05	0.141538	0.000390479	3
PLA2G4C---Cluster8	2.6067e-16	0.441303	6.95253e-14	1
PLA2G7---Cluster3	4.89684e-05	0.127613	0.000808523	5
PLB1---Cluster6	0.000125675	0.11381	0.00158265	1
PLCB1---Cluster3	3.53918e-05	0.132336	0.000634734	4
PLCB1---Cluster4	5.02619e-05	0.127234	0.000824644	2
PLCL1---Cluster6	0.000166768	0.10964	0.00192319	1
PLD1---Cluster6	1.85196e-05	0.141702	0.00038839	3
PLD4---Cluster9	6.0846e-07	0.189821	2.13824e-05	1
PLEKHA1---Cluster3	0.000139918	0.112229	0.00171227	1
PLEKHA7---Cluster17	2.52206e-09	0.262283	1.78465e-07	1
PLEKHF1---Cluster11	1.13435e-05	0.148742	0.000257631	1
PLS1---Cluster1	1.83723e-05	0.141817	0.000386859	6
PNPLA1---Cluster10	8.25588e-08	0.216905	3.90353e-06	1
POLR3E---Cluster1	0.000476108	0.0940866	0.00402426	11
POM121C---Cluster8	9.29237e-05	0.118246	0.00128536	1
POMC---Cluster4	1.84777e-12	0.348542	2.52902e-10	4
PON2---Cluster11	8.24782e-05	0.119995	0.00118011	2
POU6F1---Cluster5	2.81259e-09	0.260902	1.93752e-07	1
PPIL4---Cluster8	1.40935e-05	0.14563	0.000311254	1
PPP1R3E---Cluster6	3.05513e-05	0.134469	0.000570546	2
PPP1R9A---Cluster15	0.000169925	0.109363	0.00195095	1
PPP2R2B---Cluster6	6.78137e-05	0.122861	0.00101936	1
PPP2R2B---Cluster17	2.49518e-06	0.17021	7.24997e-05	2
PPP2R2B---Cluster27	4.95159e-05	0.127451	0.000814975	1
PPP2R3A---Cluster8	4.95589e-06	0.160535	0.000130509	1
PPP5C---Cluster6	2.76975e-09	0.261096	1.92073e-07	1
PRDM11---Cluster9	0.000506314	0.0931706	0.00418988	1
PREP---Cluster5	0.00028936	0.101487	0.00284223	1
PRF1---Cluster1	0.000426112	0.0957378	0.00371206	3
PRF1---Cluster2	7.13982e-05	0.122107	0.00105795	1
PRF1---Cluster3	1.35864e-07	0.210225	5.88857e-06	3
PRKCI---Cluster1	8.76817e-05	0.119098	0.00122826	4
PRKD2---Cluster13	8.48473e-05	0.11958	0.00120079	1
PRKG1---Cluster3	8.72182e-05	0.119176	0.00122586	18
PRKG1---Cluster5	0.000404281	0.09652	0.00356686	1
PRMT2---Cluster16	1.97839e-13	0.373233	3.07153e-11	1
PRR5L---Cluster8	0.000394535	0.0968829	0.00350167	1
PRR5L---Cluster13	0.000153432	0.11087	0.00181364	1
PRSS21---Cluster1	4.84518e-25	0.606308	6.44507e-22	6
PSD3---Cluster3	8.31594e-05	0.119874	0.00118497	9
PSD3---Cluster11	1.57634e-06	0.176635	4.86559e-05	2
PSMB8---Cluster5	4.8749e-05	0.127679	0.00080618	3
PSMB9---Cluster7	9.47332e-06	0.151318	0.000223958	5
PSMB9---Cluster9	0.000156488	0.110579	0.00183931	3
PSMD5---Cluster1	0.000234235	0.104619	0.0024686	3
PTPN1---Cluster6	0.000349518	0.0986833	0.00321742	1
PTPN6---Cluster10	0.000412762	0.0962113	0.00362325	1
PTPRE---Cluster26	5.58319e-05	0.125701	0.000889377	1
PTPRG---Cluster15	0.000437878	0.0953325	0.00378621	1
PTPRK---Cluster4	0.000286649	0.101626	0.00282628	1
PTPRK---Cluster11	1.90834e-10	0.294295	1.72614e-08	1
PTPRK---Cluster21	6.4695e-05	0.123549	0.000990596	1
PTPRM---Cluster5	3.5042e-05	0.13248	0.000630635	2
PTPRN2---Cluster211	0.000134733	0.112785	0.00166448	2
PVR---Cluster2	0.000337399	0.0992075	0.0031392	5
PWP1---Cluster1	0.000279514	0.102	0.00277964	1
RAB11FIP4---Cluster6	1.27857e-08	0.241472	7.59983e-07	3
RAB27B---Cluster4	5.62342e-06	0.158743	0.000143722	6
RAB32---Cluster1	2.32659e-05	0.138411	0.000457489	12
RAB34---Cluster3	1.63876e-05	0.143462	0.000350749	1
RAB7A---Cluster24	9.65475e-06	0.151047	0.000227729	1
RABGEF1---Cluster1	1.43375e-05	0.145383	0.000315305	3
RALGAPB---Cluster12	0.000472767	0.0941915	0.00401632	1
RAPGEF6---Cluster14	6.00984e-05	0.124626	0.000933281	1
RASGEF1A---Cluster1	8.71025e-12	0.330862	1.01802e-09	13
RASSF1---Cluster1	2.13525e-05	0.13965	0.000427955	16
RASSF1---Cluster8	6.1837e-05	0.124209	0.000954344	2
RASSF1---Cluster16	4.11064e-05	0.130161	0.000704429	1
RASSF3---Cluster1	0.000223883	0.105288	0.00238854	6
RASSF5---Cluster1	0.000236349	0.104485	0.00248028	17
RBM19---Cluster28	0.00054255	0.0921407	0.00440219	1
RBM43---Cluster1	5.74539e-07	0.19061	2.05506e-05	1
RCBTB1---Cluster3	4.82006e-05	0.127844	0.000800196	4
RDH13---Cluster2	1.11622e-13	0.379411	1.87273e-11	2
RETN---Cluster1	5.78439e-09	0.251707	3.69136e-07	2
RGPD2---Cluster1	4.77333e-12	0.337774	6.05515e-10	2
RGPD2---Cluster3	0.000254348	0.103399	0.00261186	1
RGS3---Cluster1	2.95896e-05	0.134933	0.00055558	11
RGS6---Cluster17	0.000123243	0.114097	0.00156638	2
RINL---Cluster1	2.00635e-05	0.140548	0.000408145	1
RNASET2---Cluster2	6.01937e-19	0.49725	2.40821e-16	2
RNF103---Cluster7	0.000151096	0.111096	0.00179623	1
RNF13---Cluster4	5.74149e-05	0.125293	0.000904893	1
RNF135---Cluster3	0.000139031	0.112322	0.00170744	7
RNF144A---Cluster1	9.47812e-05	0.117956	0.00130068	10
RNF182---Cluster2	3.11347e-05	0.134195	0.000577296	2
RNF182---Cluster3	5.70276e-06	0.158545	0.000145037	4
RNF182---Cluster14	0.000534976	0.0923502	0.00434752	1
RNF31---Cluster1	0.000399329	0.0967033	0.00353216	1
RNPEP---Cluster2	9.08299e-11	0.303258	8.83002e-09	2
ROCK2---Cluster10	6.43768e-07	0.189044	2.23962e-05	2
RORA---Cluster7	0.000452004	0.09486	0.00387613	5
RORA---Cluster35	2.28871e-08	0.233878	1.27311e-06	2
RORA---Cluster45	0.000446559	0.0950404	0.00384528	1
RPL13---Cluster5	0.000531923	0.0924355	0.00433626	1
RPL31---Cluster7	0.00030615	0.10065	0.00293153	3
RPL39L---Cluster1	1.78512e-06	0.174899	5.4454e-05	1
RPS24---Cluster11	0.00038608	0.0972049	0.00345314	1
RPS6KA2---Cluster5	0.000299291	0.100986	0.00290191	14
RPS6KA2---Cluster31	4.91234e-18	0.478555	1.76201e-15	3
RPS6KA2---Cluster81	8.41946e-08	0.216643	3.96286e-06	2
RPS6KA2---Cluster82	1.61538e-08	0.238431	9.33513e-07	2
RPS6KA2---Cluster111	6.12616e-05	0.124346	0.00094687	2
RPS6KA2---Cluster134	0.000282991	0.101817	0.00280083	1
RPTOR---Cluster63	3.68329e-05	0.131756	0.000647189	2
RRP12---Cluster4	7.05743e-07	0.187778	2.41485e-05	2
RRP12---Cluster8	2.00903e-05	0.140529	0.000408145	1
RRP7A---Cluster1	1.58789e-05	0.143916	0.000341264	3
RRP7A---Cluster3	0.000113103	0.11536	0.00148251	2
RRP7A---Cluster5	9.08396e-10	0.275104	7.15844e-08	1
RSU1---Cluster2	1.18369e-07	0.212078	5.23946e-06	2
RWDD2B---Cluster1	0.000346555	0.0988098	0.00320433	4
RWDD2B---Cluster2	0.000287115	0.101602	0.00282819	2
S100A4---Cluster3	0.000252506	0.103506	0.00259799	3
S100B---Cluster4	4.87048e-08	0.223927	2.48347e-06	2
S100PBP---Cluster1	0.000335822	0.099277	0.00312733	1
SAMD12---Cluster1	0.00046387	0.0944743	0.00396482	14
SAMD12---Cluster12	4.13921e-09	0.255988	2.74242e-07	2
SAMD12---Cluster20	9.8505e-05	0.11739	0.00134116	1
SAMD3---Cluster2	4.74069e-06	0.161163	0.000125798	1
SAMD3---Cluster7	1.32472e-05	0.146518	0.000295069	2
SARDH---Cluster2	9.09138e-06	0.151906	0.000216404	3
SATB1---Cluster8	4.13984e-05	0.130058	0.000705945	2
SBF2---Cluster11	0.000363914	0.0980837	0.00329742	1
SCD5---Cluster19	0.000433904	0.0954682	0.00376123	1
SCML4---Cluster2	0.000183263	0.108247	0.00205109	2
SCP2---Cluster1	7.42851e-07	0.187071	2.51698e-05	10
SCRN1---Cluster5	1.96897e-05	0.140819	0.000402382	1
SCRN2---Cluster4	6.01133e-05	0.124622	0.000933281	1
SDC2---Cluster9	0.000363785	0.098089	0.00329742	3
SDC2---Cluster15	0.000503264	0.0932606	0.00417538	1
SDK1---Cluster73	3.88084e-11	0.313393	4.03685e-09	2
SDR39U1---Cluster6	0.000320913	0.0999512	0.00303191	1
SDR42E1---Cluster1	2.70616e-14	0.394455	5.21286e-12	7
SEMA3C---Cluster1	1.18319e-06	0.180627	3.82221e-05	7
SEMG1---Cluster4	5.25673e-05	0.12658	0.000849077	1
SERPINB2---Cluster1	3.48599e-05	0.132556	0.000630631	2
SERPINB6---Cluster13	3.22203e-05	0.133698	0.000592147	1
SERTAD2---Cluster8	8.73261e-05	0.119158	0.00122586	1
SETMAR---Cluster10	0.000278098	0.102076	0.0027682	2
SFXN1---Cluster9	0.000230006	0.104888	0.00243638	1
SGIP1---Cluster7	0.000155909	0.110633	0.00183458	2
SGIP1---Cluster12	6.47224e-05	0.123543	0.000990596	1
SGMS2---Cluster2	8.39789e-05	0.119731	0.00119174	3
SGSM2---Cluster10	0.000389651	0.0970681	0.0034791	1
SH2D1B---Cluster2	4.73755e-07	0.193258	1.75373e-05	1
SH3BP4---Cluster22	3.37324e-05	0.133033	0.000614508	3
SH3BP5---Cluster6	7.87002e-05	0.120682	0.00114176	3
SH3PXD2A---Cluster1	7.89706e-06	0.153915	0.000191481	21
SH3PXD2A---Cluster12	6.21331e-16	0.432816	1.53883e-13	4
SH3PXD2A---Cluster38	2.32343e-05	0.13843	0.000457489	2
SH3TC1---Cluster8	0.00045459	0.0947751	0.00389509	1
SHISA4---Cluster1	5.20358e-05	0.126728	0.000845745	6
SHMT1---Cluster1	6.53223e-05	0.123408	0.000993395	1
SHMT1---Cluster2	2.16723e-10	0.292748	1.94341e-08	2
SHMT1---Cluster3	6.85087e-05	0.122712	0.00102684	1
SIGLEC10---Cluster4	3.70595e-06	0.164643	0.000103639	1
SIGLEC7---Cluster1	2.17163e-09	0.264174	1.55788e-07	2
SIGLEC7---Cluster5	1.36228e-05	0.146117	0.000302141	1
SIGLEC8---Cluster1	3.00703e-10	0.288752	2.62849e-08	2
SIGLEC8---Cluster2	4.47503e-19	0.499837	1.86197e-16	2
SIRPB2---Cluster1	1.91008e-16	0.444312	5.3699e-14	2
SIRPB2---Cluster3	5.23417e-05	0.126642	0.000849077	1
SKI---Cluster28	0.000100562	0.117087	0.00136204	4
SKI---Cluster69	0.000432524	0.0955156	0.00375552	1
SKI---Cluster79	0.000130315	0.113276	0.0016234	1
SLAIN1---Cluster8	3.78718e-05	0.131352	0.000660976	2
SLAMF1---Cluster2	0.000254608	0.103383	0.00261186	3
SLC11A1---Cluster6	0.000287543	0.10158	0.00282973	2
SLC11A1---Cluster7	1.22698e-06	0.180123	3.91504e-05	2
SLC12A4---Cluster6	0.000299279	0.100987	0.00290191	4
SLC12A7---Cluster3	7.74073e-09	0.247963	4.9097e-07	19
SLC12A7---Cluster15	1.72571e-09	0.267072	1.2822e-07	1
SLC12A7---Cluster34	2.1039e-18	0.486187	7.81597e-16	7
SLC12A7---Cluster63	2.6067e-05	0.136767	0.000501217	1
SLC12A7---Cluster72	0.000146676	0.111533	0.00176637	2
SLC15A4---Cluster3	0.000301712	0.100867	0.00291403	2
SLC15A4---Cluster6	1.40569e-06	0.178231	4.40423e-05	2
SLC18A2---Cluster2	5.85611e-06	0.158168	0.000148212	2
SLC1A7---Cluster1	0.00011472	0.115151	0.00149914	4
SLC22A18---Cluster4	2.76634e-05	0.135907	0.000525974	3
SLC25A24---Cluster11	0.000304473	0.100732	0.00292441	2
SLC25A29---Cluster2	9.02676e-18	0.47301	3.02891e-15	4
SLC29A1---Cluster18	2.77604e-07	0.200557	1.11924e-05	1
SLC35B3---Cluster3	0.00016003	0.110249	0.00186681	4
SLC35D1---Cluster1	0.000298748	0.101013	0.00290191	8
SLC39A14---Cluster8	9.6075e-05	0.117757	0.0013167	1
SLC47A1---Cluster4	1.15618e-05	0.148469	0.000262016	2
SLC4A1---Cluster2	6.63778e-06	0.156388	0.000164788	1
SLC4A1AP---Cluster10	0.000157046	0.110526	0.00184212	1
SLC7A11---Cluster11	0.000169844	0.10937	0.00195095	1
SLC8A3---Cluster6	0.000513799	0.092952	0.00422827	2
SLC8A3---Cluster10	0.000537313	0.0922852	0.0043631	2
SLFN12---Cluster1	1.90867e-05	0.141267	0.000392906	10
SMAD5---Cluster5	1.1247e-05	0.148864	0.000257125	1
SMAGP---Cluster4	3.1335e-07	0.198907	1.24637e-05	1
SMPD3---Cluster12	0.000367264	0.0979475	0.00331334	1
SMPD3---Cluster29	5.02602e-06	0.160336	0.000132022	1
SNCA---Cluster1	2.83513e-05	0.135552	0.000536201	8
SNRK---Cluster7	0.00014169	0.112043	0.00173059	1
SNRPA---Cluster3	0.000195463	0.107295	0.00215839	1
SNX16---Cluster1	7.38047e-07	0.187161	2.50888e-05	2
SNX19---Cluster1	0.000290472	0.10143	0.00285046	2
SNX20---Cluster5	0.000513461	0.0929618	0.00422827	1
SPAG1---Cluster1	2.06324e-09	0.264821	1.50083e-07	12
SPATA20---Cluster16	1.56891e-07	0.208286	6.71595e-06	1
SPATA5L1---Cluster2	2.54691e-05	0.137103	0.000493352	1
SPEF2---Cluster1	0.000309345	0.100496	0.00295212	4
SPEF2---Cluster2	3.45468e-05	0.132687	0.000626055	3
SPG11---Cluster3	0.00026444	0.102822	0.00268191	1
SPG11---Cluster10	1.02845e-05	0.150144	0.000238794	1
SPINT2---Cluster3	0.000116752	0.114893	0.00151777	2
SPOCK2---Cluster1	2.77094e-05	0.135883	0.000525974	5
SPOCK2---Cluster4	0.000219105	0.105607	0.00234479	4
SPON1---Cluster11	0.000526854	0.0925782	0.00430844	5
SPPL2A---Cluster11	0.000493362	0.0935565	0.0041193	1
SPRY1---Cluster4	8.61025e-05	0.119364	0.0012136	2
SPRY2---Cluster10	4.21337e-05	0.129802	0.000716136	2
SPRYD4---Cluster4	0.000493707	0.0935461	0.0041193	1
SPTBN1---Cluster2	2.10946e-08	0.234946	1.17971e-06	12
SPTBN1---Cluster9	2.28468e-05	0.138673	0.000452408	4
SPTBN1---Cluster16	6.70586e-05	0.123024	0.00101387	1
SPTBN1---Cluster24	5.19024e-05	0.126765	0.000844896	1
SPTLC2---Cluster3	3.56632e-05	0.132225	0.000634957	2
SQLE---Cluster3	2.63828e-08	0.232014	1.44439e-06	2
SREBF1---Cluster9	0.000163176	0.109961	0.00189226	2
SRF---Cluster7	0.000481238	0.0939271	0.0040546	2
SRI---Cluster20	9.28975e-05	0.11825	0.00128536	1
ST3GAL1---Cluster2	2.39027e-08	0.233309	1.32253e-06	13
ST3GAL2---Cluster2	0.00012179	0.114272	0.00155634	3
ST3GAL5---Cluster7	1.01028e-05	0.150399	0.000235625	1
ST6GALNAC3---Cluster6	3.39544e-05	0.132938	0.000616394	5
ST6GALNAC6---Cluster1	0.000112936	0.115382	0.00148251	2
STAMBPL1---Cluster3	0.000207174	0.106435	0.00225105	2
STAMBPL1---Cluster10	8.12581e-06	0.153508	0.000196569	1
STAMBPL1---Cluster18	7.05021e-05	0.122292	0.00104766	1
STARD4---Cluster6	1.66868e-07	0.207454	7.02736e-06	1
STAT5B---Cluster7	3.30945e-06	0.166239	9.38009e-05	2
STEAP3---Cluster12	7.19472e-05	0.121995	0.00106306	2
STIM2---Cluster8	0.000123671	0.114046	0.00156694	1
STK3---Cluster16	0.000317543	0.100108	0.00301101	1
STK32C---Cluster22	5.23869e-08	0.222961	2.61985e-06	4
STK32C---Cluster48	2.06436e-05	0.140137	0.000415348	1
STOX1---Cluster11	6.99605e-08	0.219114	3.36912e-06	1
STRADA---Cluster13	5.2686e-05	0.126547	0.000849674	1
STX12---Cluster1	0.000237898	0.104389	0.00248455	2
STX17---Cluster3	0.000275901	0.102193	0.00275424	1
STX4---Cluster11	0.000237798	0.104395	0.00248455	1
SUCLG2---Cluster1	6.48249e-06	0.156724	0.000161705	4
SULT1A1---Cluster2	1.29482e-14	0.402141	2.64093e-12	3
SULT1A1---Cluster5	2.92436e-06	0.16798	8.37994e-05	1
SULT1A2---Cluster1	3.90909e-20	0.520614	1.84829e-17	4
SULT1A2---Cluster2	0.000497901	0.0934201	0.00414567	1
SUMF2---Cluster4	4.56703e-06	0.161691	0.000122755	1
SUSD1---Cluster3	1.23273e-07	0.211533	5.4105e-06	1
SYCP2L---Cluster10	6.28556e-07	0.189374	2.19404e-05	2
SYNGR1---Cluster2	8.95404e-06	0.152123	0.000214115	2
SYNGR1---Cluster7	2.9706e-20	0.5229	1.47144e-17	4
SYNGR1---Cluster10	0.000185062	0.108103	0.00206769	2
SYTL2---Cluster3	0.000342122	0.099001	0.00316897	1
SYTL2---Cluster6	5.1422e-06	0.160012	0.000134733	2
SYTL2---Cluster9	6.50889e-05	0.12346	0.000992869	1
SYTL2---Cluster14	0.000432986	0.0954997	0.0037564	1
SYTL4---Cluster1	1.15801e-06	0.180926	3.75254e-05	3
SYTL4---Cluster3	0.000269017	0.102568	0.00271418	3
TAF15---Cluster4	0.000183379	0.108238	0.00205109	1
TAL1---Cluster3	3.16461e-06	0.166869	9.04349e-05	4
TAL1---Cluster9	0.000128529	0.113479	0.00160886	2
TAP1---Cluster3	0.000341859	0.0990124	0.00316897	8
TARDBP---Cluster6	0.000396828	0.0967967	0.00351902	1
TBC1D19---Cluster10	0.000139803	0.112241	0.00171227	1
TBC1D19---Cluster13	0.000280286	0.101959	0.00277966	1
TBC1D9B---Cluster2	1.11889e-05	0.148938	0.00025636	3
TBCD---Cluster108	1.4413e-05	0.145308	0.000316294	4
TBCD---Cluster151	0.000191491	0.107599	0.00212355	3
TBKBP1---Cluster9	1.54963e-05	0.144267	0.000334424	1
TBX21---Cluster10	0.000338546	0.0991571	0.00314425	1
TC2N---Cluster8	0.000529918	0.0924917	0.0043233	1
TCFL5---Cluster4	0.000352348	0.0985636	0.00323188	1
TCL1A---Cluster1	0.000260324	0.103054	0.00265479	6
TCP11L1---Cluster5	2.80607e-16	0.440588	7.29718e-14	2
TCP11L1---Cluster11	2.02502e-06	0.173136	6.03561e-05	1
TERF1---Cluster2	0.000148736	0.111328	0.00178038	1
TFCP2L1---Cluster6	0.000470422	0.0942655	0.00400764	2
TFCP2L1---Cluster13	0.000209717	0.106255	0.00226765	1
TGFBI---Cluster1	7.33192e-05	0.121719	0.00107537	9
TGFBR3---Cluster2	1.94057e-05	0.141029	0.000398142	13
TGFBR3---Cluster15	9.26435e-05	0.118291	0.0012849	1
TGIF1---Cluster9	6.1957e-05	0.124181	0.000954781	5
THBS1---Cluster6	0.000142056	0.112005	0.00173059	1
THEM4---Cluster7	7.97116e-10	0.27673	6.37815e-08	2
THEMIS---Cluster5	3.58962e-06	0.165093	0.00010119	1
THNSL2---Cluster2	7.87119e-09	0.247747	4.96219e-07	3
TIFA---Cluster3	0.000533043	0.0924041	0.00433858	1
TIGIT---Cluster1	3.7197e-07	0.196568	1.42251e-05	5
TIGIT---Cluster3	4.13227e-08	0.226103	2.15999e-06	1
TK2---Cluster3	5.50716e-14	0.386956	1.04155e-11	10
TK2---Cluster4	3.7045e-05	0.131673	0.000649817	3
TK2---Cluster8	8.51664e-05	0.119525	0.00120367	5
TLR7---Cluster1	3.99756e-07	0.195583	1.5121e-05	2
TLR7---Cluster3	0.000493825	0.0935426	0.0041193	1
TMC4---Cluster1	0.000502752	0.0932757	0.00417538	3
TMED3---Cluster6	2.61936e-07	0.201346	1.06018e-05	1
TMEM117---Cluster8	6.74746e-05	0.122934	0.00101573	1
TMEM140---Cluster3	0.00034786	0.098754	0.00321068	1
TMEM161B---Cluster4	0.000116265	0.114954	0.00151363	1
TMEM164---Cluster2	3.9339e-05	0.1308	0.000679742	1
TMOD3---Cluster5	0.000203654	0.106688	0.00222755	2
TMSB4Y---Cluster2	6.10911e-07	0.189766	2.13963e-05	2
TMTC4---Cluster7	4.93916e-10	0.282656	4.11017e-08	1
TNF---Cluster1	6.55133e-06	0.156574	0.000163031	8
TNFRSF17---Cluster5	0.000141966	0.112015	0.00173059	1
TNFRSF4---Cluster4	0.000236591	0.10447	0.00248028	1
TNFRSF9---Cluster3	0.000381872	0.0973678	0.00342729	1
TNIK---Cluster8	5.77359e-05	0.125211	0.000907203	2
TNIK---Cluster14	1.06078e-05	0.149702	0.000245204	1
TNIP3---Cluster4	0.00015479	0.11074	0.00182354	1
TNNC2---Cluster5	4.55614e-05	0.128664	0.000764402	1
TPK1---Cluster16	1.52696e-09	0.26861	1.14269e-07	3
TPM1---Cluster1	2.39611e-06	0.170778	7.00123e-05	14
TPM1---Cluster7	1.10515e-05	0.149115	0.00025377	2
TPM1---Cluster18	7.7302e-05	0.120944	0.00112304	1
TPPP---Cluster13	3.75583e-05	0.131473	0.000656608	1
TPPP3---Cluster1	0.000319608	0.100012	0.00302508	4
TPRA1---Cluster7	1.59601e-07	0.208055	6.80399e-06	1
TPRG1---Cluster2	0.000296212	0.10114	0.00289147	1
TPST1---Cluster3	0.0002062	0.106505	0.00224596	2
TRA2A---Cluster9	7.06131e-06	0.155508	0.000173608	2
TRAF1---Cluster2	6.95923e-05	0.122482	0.00104008	2
TRAF3IP2---Cluster3	0.000299342	0.100984	0.00290191	1
TRAPPC9---Cluster14	0.000150496	0.111155	0.00179319	8
TRERF1---Cluster4	4.92989e-10	0.282679	4.11017e-08	2
TRERF1---Cluster7	5.54401e-06	0.158945	0.000142392	2
TRERF1---Cluster17	0.000208255	0.106358	0.00225701	1
TRIM16---Cluster3	3.8318e-05	0.131182	0.000667645	1
TRIM27---Cluster25	0.00052564	0.0926125	0.00430189	5
TRIM4---Cluster2	0.000165949	0.109713	0.00191587	1
TRIM58---Cluster1	0.000235754	0.104523	0.00247708	6
TRIM61---Cluster1	8.47212e-06	0.152913	0.000203526	5
TRIM61---Cluster2	4.65228e-05	0.12836	0.000777596	2
TRIM69---Cluster1	5.21908e-08	0.22301	2.61985e-06	5
TRPC1---Cluster3	3.19762e-05	0.133808	0.000589746	2
TRPC6---Cluster3	2.44125e-05	0.137716	0.000477329	4
TRPV2---Cluster2	0.000157082	0.110523	0.00184212	1
TSPAN13---Cluster2	0.000242905	0.10408	0.00252418	1
TSPAN2---Cluster9	0.000364867	0.0980449	0.00330317	2
TSPAN9---Cluster1	8.66022e-05	0.11928	0.00121899	17
TSTD1---Cluster3	1.85137e-05	0.141707	0.00038839	1
TTC12---Cluster2	4.56905e-08	0.224773	2.35283e-06	2
TTC12---Cluster4	7.61283e-05	0.121168	0.00110908	2
TTC23---Cluster1	2.9445e-05	0.135004	0.000554867	2
TTC38---Cluster2	2.13007e-09	0.264418	1.53868e-07	5
TTC38---Cluster6	0.000265401	0.102768	0.00268812	1
TTC39B---Cluster1	9.82495e-08	0.214577	4.49675e-06	1
TTC7B---Cluster16	0.000101925	0.116889	0.00137335	2
TTC9---Cluster2	2.56289e-07	0.201643	1.04137e-05	2
TUBB---Cluster17	0.000422921	0.0958496	0.00369092	3
TUBGCP5---Cluster3	0.000372442	0.0977395	0.00335133	3
TXK---Cluster1	0.000127	0.113655	0.00159355	3
TXNDC11---Cluster1	8.83774e-05	0.118982	0.00123231	6
U2AF1---Cluster6	0.000323374	0.0998378	0.00304411	1
U2AF1---Cluster13	3.17436e-08	0.229582	1.70167e-06	1
UACA---Cluster2	3.75375e-06	0.164463	0.000104482	8
UBASH3A---Cluster1	3.58813e-05	0.132136	0.000635839	2
UBASH3B---Cluster4	1.33017e-06	0.179	4.20561e-05	1
UBASH3B---Cluster19	5.25508e-05	0.126584	0.000849077	1
UBE2Z---Cluster1	0.000104422	0.116534	0.00139422	3
UGGT2---Cluster4	0.000354774	0.0984616	0.0032457	5
UGGT2---Cluster7	9.55152e-07	0.183597	3.12437e-05	2
URB1---Cluster5	0.000200203	0.106941	0.00219675	3
UVRAG---Cluster14	0.00051196	0.0930054	0.00422316	1
VAMP5---Cluster1	7.51008e-08	0.218169	3.56711e-06	6
VARS2---Cluster1	5.13224e-05	0.126929	0.000836764	16
VCAM1---Cluster1	5.11244e-08	0.223284	2.58861e-06	2
VHL---Cluster6	0.000338032	0.0991796	0.00314228	2
VIPR1---Cluster13	0.000196012	0.107254	0.00216216	1
VOPP1---Cluster12	0.000297879	0.101056	0.00290125	1
VPS36---Cluster3	0.000417184	0.0960528	0.00365897	1
VSTM1---Cluster1	0.000129969	0.113315	0.00162102	4
VWDE---Cluster2	6.05724e-21	0.53593	3.31618e-18	3
WARS---Cluster9	2.16374e-05	0.139458	0.000432627	1
WDR17---Cluster1	0.0004751	0.0941182	0.00402115	3
WDR37---Cluster5	0.000331718	0.0994596	0.0031004	4
WDR37---Cluster24	5.56786e-05	0.125741	0.000888296	1
WDSUB1---Cluster4	0.000382632	0.0973383	0.00342866	1
WIZ---Cluster5	0.000174596	0.108963	0.0019862	1
WNT5B---Cluster13	1.90056e-07	0.205696	7.90784e-06	2
WWC2---Cluster25	0.000420645	0.0959299	0.00368312	2
XRN1---Cluster2	1.86146e-05	0.141628	0.000389596	1
XRRA1---Cluster4	2.8261e-10	0.289511	2.49128e-08	1
YEATS4---Cluster3	1.79638e-06	0.174811	5.46371e-05	2
ZBTB16---Cluster4	0.000122736	0.114158	0.00156621	1
ZBTB16---Cluster23	4.39356e-06	0.162239	0.000119015	2
ZBTB38---Cluster1	1.22405e-05	0.147652	0.000275597	17
ZBTB38---Cluster11	2.88431e-09	0.260583	1.97386e-07	3
ZBTB38---Cluster15	0.000423087	0.0958438	0.00369092	2
ZBTB40---Cluster8	0.0003689	0.0978815	0.00332522	1
ZBTB48---Cluster9	7.07652e-06	0.155477	0.000173608	1
ZBTB7A---Cluster26	0.000352221	0.0985689	0.00323188	1
ZC3H12A---Cluster1	2.2419e-07	0.203459	9.25406e-06	12
ZC3H3---Cluster12	0.000193296	0.10746	0.00213787	2
ZFHX3---Cluster55	1.3967e-05	0.145759	0.000309116	1
ZFP28---Cluster2	0.00010896	0.115908	0.00144199	1
ZFP28---Cluster3	1.14702e-08	0.242881	6.93683e-07	6
ZFP30---Cluster1	1.1753e-07	0.212174	5.22455e-06	1
ZFP37---Cluster1	1.18706e-10	0.300039	1.13283e-08	4
ZFP57---Cluster1	1.10284e-23	0.584251	7.6478e-21	2
ZFP82---Cluster6	0.000149751	0.111228	0.00178786	1
ZFP90---Cluster2	1.38389e-19	0.509948	6.25878e-17	2
ZFYVE19---Cluster2	1.78302e-08	0.237143	1.01906e-06	1
ZFYVE28---Cluster6	0.000165494	0.109753	0.00191275	14
ZG16B---Cluster3	0.000347577	0.0987661	0.00321068	2
ZIK1---Cluster1	1.34566e-06	0.178839	4.2417e-05	4
ZIK1---Cluster2	1.45977e-11	0.324873	1.61538e-09	5
ZMAT4---Cluster2	0.000246201	0.103881	0.00255332	1
ZNF135---Cluster1	1.19274e-06	0.180516	3.84113e-05	7
ZNF154---Cluster1	6.33949e-25	0.604457	7.32704e-22	9
ZNF185---Cluster9	5.42457e-24	0.589364	4.03045e-21	4
ZNF185---Cluster12	0.000164247	0.109865	0.00190256	1
ZNF20---Cluster12	0.000354321	0.0984806	0.00324441	2
ZNF208---Cluster2	0.000108905	0.115916	0.00144199	4
ZNF211---Cluster11	5.51618e-05	0.125877	0.000884119	1
ZNF215---Cluster10	8.53871e-07	0.185148	2.83769e-05	1
ZNF229---Cluster2	5.31827e-06	0.159535	0.000137613	6
ZNF253---Cluster5	9.5507e-07	0.183598	3.12437e-05	2
ZNF256---Cluster7	0.000393092	0.0969374	0.00349184	5
ZNF257---Cluster1	2.70009e-15	0.418172	6.10572e-13	6
ZNF300---Cluster1	0.000204171	0.106651	0.00223087	6
ZNF34---Cluster4	8.03193e-05	0.120383	0.00116039	1
ZNF347---Cluster5	2.52266e-05	0.137241	0.000490481	2
ZNF354C---Cluster2	8.06804e-05	0.120318	0.00116077	4
ZNF365---Cluster5	0.000120121	0.114475	0.0015445	3
ZNF382---Cluster3	0.00019719	0.107165	0.00217055	2
ZNF391---Cluster1	0.000306373	0.100639	0.00293153	2
ZNF391---Cluster3	2.97211e-13	0.368803	4.48056e-11	1
ZNF415---Cluster2	5.98153e-14	0.386078	1.11107e-11	3
ZNF415---Cluster3	1.05642e-14	0.404246	2.24262e-12	2
ZNF418---Cluster2	5.74715e-12	0.335648	7.03316e-10	7
ZNF418---Cluster4	1.86096e-07	0.205981	7.77419e-06	1
ZNF429---Cluster2	7.03541e-14	0.384351	1.25257e-11	1
ZNF430---Cluster2	0.000343767	0.0989298	0.00318138	1
ZNF433---Cluster1	0.000229767	0.104904	0.00243633	4
ZNF433---Cluster4	7.33906e-05	0.121704	0.00107537	2
ZNF461---Cluster2	0.000305688	0.100673	0.00293153	2
ZNF470---Cluster1	1.80813e-06	0.17472	5.48344e-05	2
ZNF470---Cluster2	6.27215e-08	0.220569	3.07749e-06	7
ZNF471---Cluster3	0.000467934	0.0943445	0.00399298	2
ZNF486---Cluster1	3.31183e-22	0.558844	2.1531e-19	5
ZNF492---Cluster2	1.09659e-24	0.600657	1.03698e-21	8
ZNF492---Cluster4	1.42424e-06	0.178049	4.44895e-05	1
ZNF493---Cluster5	8.52887e-12	0.331105	1.00815e-09	1
ZNF501---Cluster1	2.60679e-05	0.136767	0.000501217	1
ZNF501---Cluster3	3.19002e-08	0.229517	1.70167e-06	2
ZNF501---Cluster6	0.000379752	0.0974506	0.00341121	1
ZNF502---Cluster1	4.06234e-09	0.256227	2.70875e-07	3
ZNF502---Cluster2	1.83402e-12	0.348626	2.52902e-10	5
ZNF502---Cluster6	9.07103e-05	0.1186	0.00126145	1
ZNF528---Cluster2	4.01952e-05	0.130487	0.000691724	7
ZNF532---Cluster4	0.000405737	0.0964666	0.00357062	1
ZNF551---Cluster4	0.00017621	0.108827	0.00199015	1
ZNF577---Cluster1	7.00629e-06	0.155619	0.0001727	8
ZNF595---Cluster2	1.60436e-05	0.143768	0.000344095	2
ZNF598---Cluster15	0.000473372	0.0941725	0.00401632	1
ZNF605---Cluster5	1.07583e-13	0.379807	1.83456e-11	2
ZNF626---Cluster3	0.000131274	0.113168	0.00163339	1
ZNF630---Cluster2	5.78862e-07	0.190507	2.05506e-05	4
ZNF667---Cluster1	0.000199339	0.107005	0.00219189	6
ZNF677---Cluster1	1.32957e-08	0.240964	7.81364e-07	3
ZNF677---Cluster2	3.26986e-07	0.198327	1.28837e-05	2
ZNF677---Cluster3	7.47542e-05	0.121435	0.00109059	1
ZNF683---Cluster2	9.73952e-07	0.183327	3.17588e-05	2
ZNF683---Cluster7	3.01844e-05	0.134644	0.000565727	1
ZNF69---Cluster4	2.17327e-06	0.172147	6.42225e-05	4
ZNF697---Cluster10	0.000102315	0.116833	0.00137504	1
ZNF714---Cluster1	5.47336e-26	0.621009	1.13868e-22	4
ZNF717---Cluster2	0.000193399	0.107452	0.00213787	3
ZNF740---Cluster6	0.000249004	0.103713	0.00257469	1
ZNF772---Cluster1	4.7976e-10	0.283015	4.05728e-08	2
ZNF772---Cluster4	0.00014236	0.111974	0.00173196	1
ZNF772---Cluster10	1.31008e-08	0.241156	7.74285e-07	1
ZNF781---Cluster2	0.000174714	0.108953	0.0019862	2
ZNF793---Cluster1	0.000302256	0.10084	0.00291658	7
ZNF793---Cluster7	0.000144075	0.111797	0.00174874	1
ZNF813---Cluster3	7.25413e-05	0.121875	0.00107032	3
ZNF814---Cluster1	6.4956e-14	0.385201	1.18539e-11	7
ZNF829---Cluster3	9.4823e-08	0.215053	4.38377e-06	2
ZNF83---Cluster6	0.000435614	0.0954097	0.0037729	1
ZNF83---Cluster10	8.64819e-08	0.216284	4.03658e-06	3
ZNF835---Cluster1	1.83497e-05	0.141835	0.000386859	4
ZNF853---Cluster11	4.49489e-05	0.128861	0.000756567	1
ZNF879---Cluster3	1.42002e-10	0.297876	1.34283e-08	2
ZNF90---Cluster6	1.66612e-07	0.207475	7.02736e-06	1
ZNHIT3---Cluster8	4.5473e-05	0.128692	0.000764152	1
ZNRF1---Cluster12	8.12806e-05	0.120209	0.00116618	1
ZSCAN18---Cluster4	4.89744e-11	0.310634	4.99443e-09	7
ZSCAN18---Cluster8	6.47821e-08	0.220138	3.1489e-06	3
ZSCAN23---Cluster2	6.50993e-07	0.188891	2.25721e-05	5
