# Supplementary material for: Genome-wide DNA methylation and gene expression patterns reflect genetic ancestry and environmental differences across the Indonesian archipelago
Source: PLoS Genet. 2020 May 26;16(5):e1008749. doi: 10.1371/journal.pgen.1008749 (PMC7274483; doi:10.1371/journal.pgen.1008749)
Supplement: S13 Table — (XLSX) [file pgen.1008749.s013.xlsx]

## Sheet: Supplementary table 13
Supplementary Table 13. KEGG pathway enrichment (FDR < 5%) for genes with significant negative correlation between expression levels and cis-promoter methylation
ID	Description	GeneRatio	BgRatio	pvalue	p.adjust	qvalue	geneID	Count
hsa05332	Graft-versus-host disease	9/499	15/5047	2.44569e-06	0.000721479	0.000689943	7124/3002/3811/3812/3824/5551/941/355/356	9
hsa04940	Type I diabetes mellitus	8/499	14/5047	1.51558e-05	0.00194025	0.00185544	7124/3002/5551/5799/941/355/356/2571	8
hsa04650	Natural killer cell mediated cytotoxicity	22/499	86/5047	1.97314e-05	0.00194025	0.00185544	117157/7124/3002/3683/3811/3812/3824/22914/3937/100507436/4277/4772/5291/5293/5551/5777/919/355/356/2214/2215/2534	22
hsa05330	Allograft rejection	6/499	12/5047	0.000497954	0.0367241	0.0351189	7124/3002/5551/941/355/356	6
hsa05168	Herpes simplex virus 1 infection	60/499	406/5047	0.000705975	0.0416525	0.0398318	6890/7124/140612/22835/7539/346171/284406/146198/284307/7694/7710/7568/7757/10520/7772/56242/10172/113835/91975/80778/84671/30832/84911/55786/147686/353088/80264/163059/92283/388566/57573/90649/57615/84436/90233/84765/152687/100289635/57232/63934/342926/148206/100131827/400720/390927/126017/730051/374899/55769/54753/345462/7643/9641/51135/2923/5291/5293/5610/355/356	60
