# Supplementary material for: Genome-wide DNA methylation and gene expression patterns reflect genetic ancestry and environmental differences across the Indonesian archipelago
Source: PLoS Genet. 2020 May 26;16(5):e1008749. doi: 10.1371/journal.pgen.1008749 (PMC7274483; doi:10.1371/journal.pgen.1008749)
Supplement: S14 Table — (XLSX) [file pgen.1008749.s014.xlsx]

## Sheet: Supplementary Table 14
Supplementary Table 14. ANOVA for the differences among group means on the first N DNA methylation and gene expression principal components between the islands and villages.
DNA methylation													Gene expression
Island		df	F	p	Sig.								Island		df	F	p	Sig.
ANOVA	PC1	2	12.07	1.75e-05	***								ANOVA	PC1	2	6.986	0.00135	**
	PC2	2	13.5	5.43e-06	***									PC2	2	11.27	3.31e-05	***
Tukey HSD		PC1					PC2						Tukey HSD		PC1					PC2
	Contrast	Difference	Lower	Upper	Adjusted p	Sig.	Difference	Lower	Upper	Adjusted p	Sig.			Contrast	Difference	Lower	Upper	Adjusted p	Sig.	Difference	Lower	Upper	Adjusted p	Sig.
	Mentawai - Korowai	2.05387	-14.9437	19.0514	0.955655		24.8736	13.032	36.7151	6.5e-06	***			Mentawai - Korowai	6.24545	-0.0343705	12.5253	0.0516053		8.37228	3.16701	13.5775	0.0006276	***
	Sumba - Korowai	26.0236	9.12629	42.9209	0.001118	***	12.4774	0.70577	24.2491	0.0350363	**			Sumba - Korowai	9.71396	3.50321	15.9247	0.0009108	***	1.68697	-3.46105	6.83498	0.71739
	Sumba - Mentawai	23.9697	11.0642	36.8753	6.91e-05	***	-12.3961	-21.3869	-3.40539	0.003978	***			Sumba - Mentawai	3.46851	-1.22178	8.1588	0.189305		-6.68531	-10.573	-2.79759	0.0002389	***
Village		df	F	p	Sig.								Village		df	F	p	Sig.
ANOVA	PC1	10	4.567	2.16e-05	***								ANOVA	PC1	10	3.997	0.00011	***
	PC2	10	3.191	0.00127	**									PC2	10	3.357	0.000749	***
Tukey HSD		PC1					PC2						Tukey HSD		PC1					PC2
	Contrast	Difference	Lower	Upper	Adjusted p	Sig.	Difference	Lower	Upper	Adjusted p	Sig.			Contrast	Difference	Lower	Upper	Adjusted p	Sig.	Difference	Lower	Upper	Adjusted p	Sig.
	Madobag - Korowai	2.89022	-24.9733	30.7538	1		20.0288	-0.529227	40.5868	0.0631855				Bukambero - Anakalung	-15.5316	-47.0515	15.9882	0.8706		-1.55831	-29.1022	25.9856	1
	Taileleu - Korowai	1.59523	-22.6298	25.8203	1		27.5304	9.65692	45.4038	8.82e-05	***			Hupu Mada - Anakalung	-7.08454	-22.4647	8.29558	0.912124		-3.33395	-16.774	10.1061	0.999161
	Anakalung - Korowai	28.9142	1.47223	56.3562	0.02996	**	17.5196	-2.72735	37.7666	0.155256				Madobag - Anakalung	-5.58336	-15.7307	4.56396	0.772591		2.24403	-6.62328	11.1113	0.999004
	Bukambero - Korowai	-28.0827	-114.633	58.4678	0.992234		-8.76711	-72.6249	55.0907	0.999996				Korowai - Anakalung	-10.0316	-19.7588	-0.304314	0.0372109	*	-2.1476	-10.6478	6.35263	0.999018
	Hupu Mada - Korowai	-7.00549	-49.2378	35.2268	0.999978		6.20333	-24.9561	37.3627	0.99988				Padira Tana - Anakalung	-14.813	-33.8579	4.23189	0.284516		-7.69039	-24.3329	8.95212	0.910449
	Padira Tana - Korowai	44.0669	-8.22852	96.3623	0.183448		15.1102	-23.4739	53.6942	0.968958				Patiala Bawa - Anakalung	-12.3356	-43.8555	19.1843	0.969338		6.76243	-20.7815	34.3063	0.999233
	Patiala Bawa - Korowai	-7.74106	-94.2916	78.8095	1		18.8062	-45.0516	82.664	0.996411				Rindi - Anakalung	2.98822	-12.3919	18.3683	0.999905		-0.729688	-14.1697	12.7104	1
	Rindi - Korowai	26.1538	-16.0786	68.3861	0.623781		7.02066	-24.1388	38.1801	0.999635				Taileleu - Anakalung	-2.83132	-11.5993	5.9367	0.99259		8.3394	0.677393	16.0014	0.0210983	*
	Wura Homba - Korowai	8.50113	-78.0494	95.0517	1		8.87971	-54.9781	72.7375	0.999996				Wunga - Anakalung	5.31126	-4.83606	15.4586	0.821873		0.580368	-8.28695	9.44768	1
	Wunga - Korowai	36.2565	7.9262	64.5868	0.0025215	***	11.1343	-9.76808	32.0367	0.804629				Wura Homba - Anakalung	-14.3361	-45.856	17.1838	0.918565		3.9055	-23.6384	31.4494	0.999995
	Taileleu - Madobag	-1.295	-26.7862	24.1962	1		7.50161	-11.3061	26.3093	0.964799				Hupu Mada - Bukambero	8.44709	-25.2491	42.1433	0.999082		-1.77564	-31.2213	27.67	1
	Anakalung - Madobag	26.024	-2.54193	54.5899	0.108489		-2.50915	-23.5854	18.5671	0.999999				Madobag - Bukambero	9.94828	-21.7038	41.6003	0.994008		3.80234	-23.857	31.4617	0.999996
	Bukambero - Madobag	-30.973	-117.886	55.9405	0.984185		-28.7959	-92.9214	35.3297	0.924176				Korowai - Bukambero	5.50008	-26.0198	37.02	0.999965		-0.589288	-28.1332	26.9546	1
	Hupu Mada - Madobag	-9.89571	-52.8669	33.0754	0.999557		-13.8254	-45.53	17.8791	0.936802				Padira Tana - Bukambero	0.718652	-34.8002	36.2375	1		-6.13208	-37.1705	24.9064	0.99989
	Padira Tana - Madobag	41.1766	-11.7172	94.0705	0.282678		-4.91862	-43.9442	34.107	0.999998				Patiala Bawa - Bukambero	3.19603	-40.3055	46.6976	1		8.32074	-29.6934	46.3349	0.999721
	Patiala Bawa - Madobag	-10.6313	-97.5447	76.2822	0.999999		-1.22259	-65.3481	62.903	1				Rindi - Bukambero	18.5199	-15.1763	52.216	0.773788		0.828622	-28.617	30.2743	1
	Rindi - Madobag	23.2635	-19.7076	66.2347	0.78859		-13.0081	-44.7126	18.6964	0.957418				Taileleu - Bukambero	12.7003	-18.5369	43.9375	0.960225		9.89771	-17.3992	37.1946	0.982193
	Wura Homba - Madobag	5.6109	-81.3025	92.5243	1		-11.1491	-75.2746	52.9765	0.999966				Wunga - Bukambero	20.8429	-10.8091	52.4949	0.534657		2.13868	-25.5207	29.7981	1
	Wunga - Madobag	33.3663	3.94595	62.7866	0.01312	**	-8.89447	-30.6011	12.8121	0.957786				Wura Homba - Bukambero	1.19552	-42.306	44.6971	1		5.46381	-32.5504	43.478	0.999994
	Anakalung - Taileleu	27.319	2.28927	52.3487	0.0204935	**	-10.0108	-28.4779	8.45641	0.787257				Madobag - Hupu Mada	1.50118	-14.148	17.1504	1		5.57798	-8.09719	19.2531	0.959355
	Bukambero - Taileleu	-29.678	-115.494	56.1382	0.987352		-36.2975	-99.6135	27.0185	0.725023				Korowai - Hupu Mada	-2.94702	-18.3271	12.4331	0.999916		1.18635	-12.2537	14.6264	1
	Hupu Mada - Taileleu	-8.60071	-49.3069	32.1055	0.999795		-21.3271	-51.3605	8.70637	0.41783				Padira Tana - Hupu Mada	-7.72844	-30.1925	14.7357	0.987946		-4.35645	-23.9869	15.274	0.999685
	Padira Tana - Taileleu	42.4716	-8.59921	93.5425	0.198458		-12.4202	-50.1008	25.2603	0.991226				Patiala Bawa - Hupu Mada	-5.25106	-38.9472	28.4451	0.999988		10.0964	-19.3493	39.542	0.988248
	Patiala Bawa - Taileleu	-9.33629	-95.1525	76.4799	1		-8.72419	-72.0402	54.5918	0.999996				Rindi - Hupu Mada	10.0728	-9.38173	29.5272	0.831501		2.60426	-14.3962	19.6047	0.99999
	Rindi - Taileleu	24.5585	-16.1477	65.2647	0.659833		-20.5097	-50.5431	9.5237	0.477983				Taileleu - Hupu Mada	4.25323	-10.5389	19.0454	0.99708		11.6733	-1.25288	24.5996	0.115861
	Wura Homba - Taileleu	6.9059	-78.9103	92.7221	1		-18.6507	-81.9667	44.6653	0.996405				Wunga - Hupu Mada	12.3958	-3.25338	28.045	0.25978		3.91431	-9.76085	17.5895	0.997186
	Wunga - Taileleu	34.6613	8.6607	60.6619	0.0013193	***	-16.3961	-35.5796	2.78741	0.168019	*			Wura Homba - Hupu Mada	-7.25157	-40.9477	26.4446	0.999761		7.23944	-22.2062	36.6851	0.999224
	Bukambero - Anakalung	-56.997	-143.776	29.7822	0.537525		-26.2867	-90.3132	37.7398	0.957233				Korowai - Madobag	-4.4482	-14.5955	5.69912	0.935118		-4.39163	-13.2589	4.47569	0.866948
	Hupu Mada - Anakalung	-35.9197	-78.6187	6.7793	0.185336		-11.3163	-42.82	20.1874	0.983234				Padira Tana - Madobag	-9.22962	-28.4924	10.0332	0.889411		-9.93442	-26.7674	6.89854	0.689884
	Padira Tana - Anakalung	15.1526	-37.5203	67.8256	0.997038		-2.40946	-41.2721	36.4532	1				Patiala Bawa - Madobag	-6.75225	-38.4043	24.8998	0.999779		4.5184	-23.141	32.1778	0.999981
	Patiala Bawa - Anakalung	-36.6553	-123.434	50.1239	0.94845		1.28657	-62.74	65.3131	1				Rindi - Madobag	8.57158	-7.0776	24.2208	0.777418		-2.97372	-16.6489	10.7014	0.999737
	Rindi - Anakalung	-2.76045	-45.4595	39.9385	1		-10.499	-42.0027	21.0048	0.990452				Taileleu - Madobag	2.75204	-6.4798	11.9839	0.996078		6.09537	-1.97195	14.1627	0.325632
	Wura Homba - Anakalung	-20.4131	-107.192	66.3661	0.999466		-8.63991	-72.6664	55.3866	0.999997				Wunga - Madobag	10.8946	0.343941	21.4453	0.036743	*	-1.66366	-10.8835	7.55613	0.999952
	Wunga - Anakalung	7.34229	-21.6791	36.3637	0.998995		-6.38532	-27.7976	15.0269	0.996027				Wura Homba - Madobag	-8.75276	-40.4048	22.8993	0.997887		1.66147	-25.9979	29.3209	1
	Hupu Mada - Bukambero	21.0773	-71.4492	113.604	0.999598		14.9704	-53.2964	83.2373	0.999713				Padira Tana - Korowai	-4.78143	-23.8263	14.2634	0.99907		-5.54279	-22.1853	11.0997	0.990585
	Padira Tana - Bukambero	72.1496	-25.3818	169.681	0.355943		23.8773	-48.0823	95.8369	0.990765				Patiala Bawa - Korowai	-2.30405	-33.8239	29.2158	1		8.91003	-18.6339	36.4539	0.992487
	Patiala Bawa - Bukambero	20.3417	-99.1094	139.793	0.999972		27.5733	-60.5589	115.705	0.994166				Rindi - Korowai	13.0198	-2.36035	28.3999	0.178719		1.41791	-12.0221	14.858	1
	Rindi - Bukambero	54.2365	-38.2899	146.763	0.697544		15.7878	-52.4791	84.0546	0.99954				Taileleu - Korowai	7.20024	-1.56778	15.9683	0.213875		10.487	2.82499	18.149	0.0008337	***
	Wura Homba - Bukambero	36.5839	-82.8672	156.035	0.995076		17.6468	-70.4853	105.779	0.999874				Wunga - Korowai	15.3428	5.1955	25.4901	0.0001265	***	2.72797	-6.13935	11.5953	0.994947
	Wunga - Bukambero	64.3393	-22.7249	151.403	0.357495		19.9014	-44.3354	84.1382	0.994602				Wura Homba - Korowai	-4.30456	-35.8244	27.2153	0.999996		6.0531	-21.4908	33.597	0.999711
	Padira Tana - Hupu Mada	51.0724	-10.6119	112.757	0.203622		8.90683	-36.6044	54.4181	0.999897				Patiala Bawa - Padira Tana	2.47738	-33.0415	37.9963	1		14.4528	-16.5856	45.4913	0.9063
	Patiala Bawa - Hupu Mada	-0.735577	-93.262	91.7908	1		12.6029	-55.664	80.8697	0.99994				Rindi - Padira Tana	17.8012	-4.6629	40.2653	0.259237		6.9607	-12.6697	26.5911	0.984891
	Rindi - Hupu Mada	33.1593	-20.2609	86.5794	0.620494		0.817335	-38.5966	40.2312	1				Taileleu - Padira Tana	11.9817	-6.5916	30.5549	0.565544		16.0298	-0.200607	32.2602	0.0560145
	Wura Homba - Hupu Mada	15.5066	-77.0198	108.033	0.999976		2.67638	-65.5905	70.9433	1				Wunga - Padira Tana	20.1242	0.86143	39.3871	0.0326662		8.27076	-8.56221	25.1037	0.872636
	Wunga - Hupu Mada	43.262	-0.01327	86.5373	0.0501419		4.93097	-26.9979	36.8599	0.999989				Wura Homba - Padira Tana	0.476869	-35.042	35.9957	1		11.5959	-19.4426	42.6343	0.977894
	Patiala Bawa - Padira Tana	-51.8079	-149.339	45.7235	0.807314		3.69603	-68.2636	75.6556	1				Rindi - Patiala Bawa	15.3238	-18.3723	49.02	0.918634		-7.49212	-36.9378	21.9535	0.998956
	Rindi - Padira Tana	-17.9131	-79.5974	43.7712	0.996799		-8.08949	-53.6007	37.4218	0.999958				Taileleu - Patiala Bawa	9.50429	-21.7329	40.7415	0.995375		1.57696	-25.7199	28.8738	1
	Wura Homba - Padira Tana	-35.5657	-133.097	61.9657	0.981283		-6.23044	-78.19	65.7292	1				Wunga - Patiala Bawa	17.6469	-14.0052	49.2989	0.758229		-6.18207	-33.8415	21.4773	0.999664
	Wunga - Padira Tana	-7.81036	-60.9516	45.3308	0.999993		-3.97585	-43.1839	35.2322	1				Wura Homba - Patiala Bawa	-2.00051	-45.5021	41.501	1		-2.85694	-40.8711	35.1573	1
	Rindi - Patiala Bawa	33.8948	-58.6316	126.421	0.980653		-11.7855	-80.0524	56.4813	0.999968				Taileleu - Rindi	-5.81954	-20.6117	8.97259	0.968204		9.06909	-3.85714	21.9953	0.437271
	Wura Homba - Patiala Bawa	16.2422	-103.209	135.693	0.999997		-9.92648	-98.0586	78.2057	1				Wunga - Rindi	2.32304	-13.3261	17.9722	0.999992		1.31006	-12.3651	14.9852	1
	Wunga - Patiala Bawa	43.9976	-43.0666	131.062	0.850882		-7.67189	-71.9087	56.5649	0.999999				Wura Homba - Rindi	-17.3243	-51.0205	16.3718	0.837527		4.63519	-24.8105	34.0809	0.999987
	Wura Homba - Rindi	-17.6526	-110.179	74.8738	0.999919		1.85905	-66.4078	70.1259	1				Wunga - Taileleu	8.14258	-1.08927	17.3744	0.136867		-7.75903	-15.8264	0.308291	0.0706192
	Wunga - Rindi	10.1027	-33.1725	53.378	0.999501		4.11364	-27.8153	36.0425	0.999998				Wura Homba - Taileleu	-11.5048	-42.742	19.7324	0.980051		-4.4339	-31.7308	22.863	0.999982
	Wunga - Wura Homba	27.7554	-59.3088	114.82	0.993235		2.25459	-61.9822	66.4914	1				Wura Homba - Wunga	-19.6474	-51.2994	12.0047	0.621547		3.32513	-24.3343	30.9845	0.999999
