# Supplementary material for: Genome-wide DNA methylation and gene expression patterns reflect genetic ancestry and environmental differences across the Indonesian archipelago
Source: PLoS Genet. 2020 May 26;16(5):e1008749. doi: 10.1371/journal.pgen.1008749 (PMC7274483; doi:10.1371/journal.pgen.1008749)
Supplement: S15 Table — (XLSX) [file pgen.1008749.s015.xlsx]

## Sheet: Supplementary Table 15
Supplementary Table 15. Correlation (Spearman's rho) between gene logFC estimates at the island and village level
	Log2 FC, ANK vs KOR	Log2 FC, WNG vs KOR	Log2 FC, SMB vs KOR
Log2 FC, ANK vs KOR	1	0.878273	0.937276
Log2 FC, WNG vs KOR	0.878273	1	0.970122
Log2 FC, SMB vs KOR	0.937276	0.970122	1
	Log2 FC, TLL vs KOR	Log2 FC, MDB vs KOR	Log2 FC, MTW vs KOR
Log2 FC, TLL vs KOR	1	0.780112	0.965554
Log2 FC, MDB vs KOR	0.780112	1	0.887864
Log2 FC, MTW vs KOR	0.965554	0.887864	1
